# Supplementary material for: Comprehensive analysis for clarifying transcriptomics landscapes of spread through air spaces in lung adenocarcinoma
Source: Front Genet. 2022 Aug 22;13:900864. doi: 10.3389/fgene.2022.900864 (PMC9441605; doi:10.3389/fgene.2022.900864)
Supplement: Supplementary file 1 [file Table1.xls]

ID	P2112134	P2116984	P2114248	P2122169	P2109796	P2101536	P2109237	P2112129	P2116996	P2108682	P2109952	P2111821	P2112401	P2101690	P2103026	P2108688	P2119354	P2107727	P2115336	log2FoldChange	pvalue	padj
TSENG_ADIPOGENIC_POTENTIAL_UP	0.088315092749196	0.157984021924502	0.128066894676752	-0.12437699600949	0.100155572981454	0.0749682244701363	0.237630751428471	0.195909513187572	-0.0761504596761791	-0.0855204120039523	0.264308677253654	-0.0421588378151777	-0.238087475049436	-0.132559521496326	-0.260731868068605	-0.31557767088652	-0.407470814551308	-0.339149736462153	-0.327473969373183	0.345291316802122	0.000183775145579152	0.987884998378453
BIOCARTA_PKC_PATHWAY	-0.00519103446764554	0.497627869651202	-0.156940591950336	0.0834456975620162	0.60394638002733	0.385725241985666	0.108989727910448	0.408550704875969	-0.17166229831398	0.214871964992625	-0.104893580961687	0.00953807095958042	-0.390379137226978	-0.344649051567906	-0.401737166880097	-0.5118262583067	-0.7145196429317	-0.191325094481161	0.0565282793249965	0.480543530257983	0.000569337142372334	0.987884998378453
REACTOME_PYRIMIDINE_CATABOLISM	0.112859401838889	0.223469319715668	-0.0642925749912552	0.121882433931424	-0.135021294923953	-0.0201945701127138	0.254923915762225	0.363278466235411	0.345618652529085	0.0167754920990183	-0.104196307758679	-0.216955128856486	-0.524878768581782	0.050947367498233	-0.270500752614495	-0.366575288480788	-0.190138227294307	-0.155368007782204	-0.330885473575746	0.351917278990503	0.00074756531815771	0.987884998378453
REACTOME_TFAP2_AP_2_FAMILY_REGULATES_TRANSCRIPTION_OF_GROWTH_FACTORS_AND_THEIR_RECEPTORS	0.266878651982078	0.132389260171294	0.149981361105916	0.0879060016269494	-0.0865384049309983	0.26168891641391	0.164672336751718	0.119508831904281	0.161314728413938	0.373077506537333	-0.0112306909845959	-0.293862462506396	-0.454945304715776	-0.243143531494889	0.31740535210492	-0.157139734114559	-0.0615659879295225	-0.149094263845691	-0.475462476244898	0.336966823728972	0.00171919920810741	0.987884998378453
NIKOLSKY_BREAST_CANCER_7P22_AMPLICON	0.733200340512498	0.619720467957649	-0.0707939123483009	-0.299020416498985	-0.240827436239678	-0.108328410004242	-0.20306101938781	0.615581224924194	0.440127020818514	-0.0732289370950433	-0.0828293574530624	-0.42738782358695	-0.0590403647352727	-0.426138294280218	-0.313950835802673	-0.579134685447795	-0.511583449207238	-0.383991975586038	-0.250368250404172	0.489907602170907	0.00176462176002581	0.987884998378453
REACTOME_PROTON_COUPLED_MONOCARBOXYLATE_TRANSPORT	0.488093069201147	0.437507685722426	0.113834790165938	-0.543202570437933	0.035280787973707	0.159744350715269	0.496971686869573	0.111498212725284	0.0582099873858131	-0.0987180717044477	-0.0171041939303682	-0.45190300842403	-0.401746581361886	0.198466911390024	-0.345931857865647	-0.385898009134694	-0.483386063680491	-0.122019950263347	-0.491879507075647	0.423456870546184	0.00225243323474972	0.987884998378453
MAINA_HYPOXIA_VHL_TARGETS_UP	0.436059835129005	0.560291786246738	0.181105842009299	-0.204022343639401	0.315804692327959	0.168105500362065	-0.398451703940399	0.294717341403788	-0.220144975592279	0.0103202370638923	0.60434840304071	0.238756863629755	-0.647280595608588	-0.621006522204278	-0.240844530315181	-0.467136771642681	-0.00919408762964785	-0.111802745028881	-0.627101827108767	0.469622605571386	0.00317591434363483	0.987884998378453
ZHOU_PANCREATIC_ENDOCRINE_PROGENITOR	0.0497137927112613	0.0345729298166391	-0.085417908167908	-0.328485254232902	0.0505213455848335	0.642113543759838	0.429487725902514	0.448869517775901	0.369815965628928	-0.111167901181601	0.142911483893845	-0.294430260925388	-0.372870805295156	-0.100431059168938	-0.0813222078159175	-0.319074921189531	-0.194117667524551	0.058943372489168	-0.252091172253445	0.343782089436956	0.00537462761279269	0.987884998378453
BIOCARTA_TID_PATHWAY	0.160309198858387	0.223742354447987	0.00380764544142287	-0.209029367967481	0.270921088816112	0.562328842664007	-0.0128982039089392	0.0402752958096696	-0.180285804780591	-0.284341668979329	0.373170386926962	-0.191797039092495	-0.204135296441317	-0.0493444300407321	-0.173452644108774	-0.372216996234767	-0.499618969501499	-0.165212105234009	-0.14685384065725	0.311510712193692	0.00688178271856061	0.987884998378453
SASAI_TARGETS_OF_CXCR6_AND_PTCH1_DN	0.119308057084293	0.165321250247389	-0.0949821929612708	-0.30044243316842	0.0280876371392311	-0.124872412297297	0.515324496788038	0.420257279174878	-0.174083579821479	0.709884087111944	0.0729221814653533	0.0360686256172432	-0.662400243580481	-0.309369848810581	-0.0874796898744195	-0.20886009811387	0.0209062049156105	-0.599623839429322	-0.281449603749452	0.383046458970219	0.00696561829294521	0.987884998378453
HOLLEMAN_DAUNORUBICIN_B_ALL_UP	0.299244102688659	0.0358970056535245	-0.0798771529905769	-0.124611347534384	-0.1703808953846	0.553345841170714	0.474058999335579	0.202429583350722	0.134149029372944	-0.229460805350476	0.120914449573144	-0.0590918865726407	-0.397695504558645	-0.279368242583345	-0.529204576066734	-0.536577895113027	0.122190770169464	-0.154465617856822	-0.0180014956169205	0.342045788741675	0.00700740362818457	0.987884998378453
REACTOME_LIPID_PARTICLE_ORGANIZATION	-0.340991212618186	-0.176533818168785	-0.118186887170402	-0.291260775423213	0.0605666222533184	0.128730711695825	-0.186125285940689	-0.221685586590353	0.0902576186639821	-0.0618284097203327	-0.362153207415779	0.338344097578733	0.40637714292296	-0.286612089756904	-0.0166022942817448	0.0617486933173632	0.256812719181516	0.374622477710379	0.109667857440378	-0.290018482826323	0.00744431044644764	0.987884998378453
GU_PDEF_TARGETS_DN	0.235073686976565	0.502117314400166	0.151053492330117	-0.352977635674018	-0.0524741977506504	0.315781626211401	-0.0358311216204358	0.0341976073066063	-0.0168727230117334	-0.0387023483065283	0.244831942120093	0.0193259197337893	-0.342448626227473	0.0227522006070671	-0.236974386743632	-0.397437162654825	-0.0299637547681195	-0.312953938699953	-0.420067400130999	0.301875224790662	0.00754950548413879	0.987884998378453
TERAMOTO_OPN_TARGETS_CLUSTER_7	0.367085569757135	-0.12929953614789	-0.111186658068838	-0.0963551850622417	-0.18210158313286	0.263684915569637	0.171019181357775	0.0745558125177906	0.187727181996503	0.0379810158762638	0.0547213342610919	-0.0940730602291959	-0.348467601308859	-0.146851367457164	0.285146656961729	-0.403548234613238	-0.251584333495702	-0.425061582085147	-0.587090226233039	0.304425950277974	0.00780669262161067	0.987884998378453
REACTOME_ALPHA_OXIDATION_OF_PHYTANATE	-0.106630264513971	-0.619123119380091	0.0175162239199915	0.367100679091446	-0.182202121856428	-0.441631334754893	0.00830901017039537	0.0556466735059274	-0.394702999523504	-0.0931453233309733	-0.473151893693349	0.21527147927152	0.311178621301456	0.136128615933276	0.209164941954814	0.0512698790611268	0.248460121827542	0.139866197388649	-0.104543202197596	-0.320123624578094	0.00805589071357527	0.987884998378453
KEGG_TERPENOID_BACKBONE_BIOSYNTHESIS	-0.409322261372411	-0.191994622572376	-0.0527560491661344	0.516495496584499	-0.544427710337905	-0.121756058545024	-0.0241595357552563	-0.390009898455134	-0.151337555540033	0.177417238717084	-0.707963924788819	0.110915140157836	0.176979140862875	0.035226385938753	0.286911982444623	0.161558232918726	0.272574089057576	0.286980105137941	0.0867965794349849	-0.349953150742483	0.00831953683075151	0.987884998378453
REACTOME_UBIQUINOL_BIOSYNTHESIS	-0.219730525384526	-0.330857498263903	-0.262474919369519	0.327045214848818	-0.578894647467221	-0.18125197640683	-0.0629770657823006	-0.251241573635579	0.175695487277121	0.167155769967998	-0.713549055081332	0.105734555679999	0.0357949568608794	0.438621042682349	0.269748627448284	0.212085052587201	-0.146707346391016	0.119214559395557	0.360599692974408	-0.349939191681732	0.0085152067499021	0.987884998378453
SATO_SILENCED_EPIGENETICALLY_IN_PANCREATIC_CANCER	0.0398260599430892	0.0283669521769314	0.171180807011683	-0.00532604188156982	0.0474885187498925	0.241976464059583	0.0220480168487201	0.0406721790046536	-0.178543955223355	0.00808045408142929	0.206468866763366	-0.216687894554744	-0.192627872936681	0.0219535097143731	0.0228715851777457	-0.419370066047334	-0.16929632652423	-0.0721023188101252	-0.320763997132044	0.224820042778623	0.00965478740652952	0.987884998378453
KEGG_PYRUVATE_METABOLISM	-0.332654203618619	0.0286699073787731	-0.0698346976329014	0.158398114902023	-0.353257304759916	-0.252102591392136	-0.169912743166807	-0.286697031486571	-0.288289132604887	0.185912239449956	-0.265610327045985	-0.160099791145494	0.184808789369656	0.228923892703611	0.253950786673526	-0.0437515936647938	0.10013340142513	0.447577147040731	-0.0480878968168706	-0.27001163921883	0.010992652833547	0.987884998378453
WATANABE_COLON_CANCER_MSI_VS_MSS_UP	0.209757561141953	0.336716213641354	0.329281640253876	-0.408699713873274	-0.316845125134016	0.180867791139726	0.196883724593502	-0.0649027197597929	0.07291396656007	0.0754608852563296	0.0132954033259137	-0.447969928773796	-0.27865286065936	-0.0101127180699082	-0.216025603103194	-0.46779826174067	-0.18911127251449	-0.00687608154675123	-0.171226663306456	0.280265276182114	0.0127157580690859	0.987884998378453
GARGALOVIC_RESPONSE_TO_OXIDIZED_PHOSPHOLIPIDS_BLACK_DN	0.133764830540402	-0.214035120864906	-0.0179132564527	0.0112227313179124	0.0718773378503532	-0.0918565802421099	0.0452320346704942	-0.564090976067137	-0.412451090000105	-0.141236170916664	-0.395327427174144	0.350512074386098	-0.0222877260058379	0.0891892294171122	-0.0120287168706376	0.26797973674203	0.10829580145007	-0.0393316564431955	0.207312310028112	-0.261870012255115	0.0135908633314713	0.987884998378453
MYLLYKANGAS_AMPLIFICATION_HOT_SPOT_29	0.351307921287732	0.0407682944385372	-0.462357644599407	0.299073012385662	0.535193728429176	0.066453905546792	-0.256319514924089	0.260245989165924	-0.217271186448022	0.652382107928243	0.277810534289336	0.0794509960934668	-0.0700585104043152	-0.313459190842624	-0.134685349358014	-0.284621108447905	-0.452992213207347	-0.101447910896242	-0.29854164571303	0.337706834551536	0.0139761666167373	0.987884998378453
BIOCARTA_AKT_PATHWAY	0.0599200477054518	0.166499311985321	-0.23367668283791	0.189149667608824	0.342513011520099	0.327965757144649	-0.0416301866503054	0.229223641572087	-0.161784346904418	-0.110748754402516	0.000175504924707137	-0.157139039027557	-0.395896095270951	-0.294914061275004	-0.10940592647922	-0.288685119768199	-0.277688725108172	0.0954734888371497	-0.00889930289146804	0.249426799592563	0.014046475042177	0.987884998378453
VANLOO_SP3_TARGETS_UP	0.0860821710043414	-0.271723401867618	-0.169029813465788	0.0221288482742301	-0.00753452137843813	-0.376687531199997	-0.335094052724743	-0.294755408913161	0.0462799436841042	-0.25465744793314	-0.270830208094285	-0.336535362467672	0.193967889813305	0.415179808798102	0.477429621464201	0.135993729597406	-0.200474740837013	0.10004356558216	0.115989630517089	-0.278683033500674	0.0140653489914026	0.987884998378453
BIOCARTA_NOTCH_PATHWAY	-0.19661006211647	-0.0767961640005753	-0.288118356754619	0.251219555674863	-0.0832674917301146	0.188335202811889	-0.225695319361462	0.109687035602276	-0.762823796839276	-0.388828508420578	-0.354226924558033	0.0883096601216994	0.0777081040123309	-0.129291084773907	0.479216328445626	-0.0557144606582901	0.0119992333909662	0.562366156729021	0.24568610384393	-0.326137262383658	0.0144609712797564	0.987884998378453
MAINA_VHL_TARGETS_DN	0.360613129799675	0.440638233163912	0.146960666576725	0.100143903608312	0.0606080401688894	0.421536741164671	-0.0247894435969962	-0.193629811548935	-0.451358923391184	-0.323467462828077	0.471674307337256	-0.170427954773635	-0.390554722810068	0.212109480646801	0.0582545234994866	-0.474542916883406	-0.44108389636273	-0.420299055290676	-0.388970488074164	0.343660231524617	0.0147230872123249	0.987884998378453
HEIDENBLAD_AMPLICON_12P11_12_UP	0.0815397726183289	-0.259579169773117	-0.438854752875547	0.226588191352404	0.0151645236767813	0.0311859149276969	-0.320443974558769	-0.400836308355439	-0.430182710542191	-0.170702324106091	0.010797253840467	0.182148732571007	0.107890562367901	-0.103028345031718	0.0186588718583035	0.248184599913474	0.0275075724008594	0.127722714288036	0.230922691960458	-0.255484887204265	0.0149588302851689	0.987884998378453
KANG_CISPLATIN_RESISTANCE_DN	-0.0139845222572501	0.312930699007999	-0.315054272582028	-0.558369540762437	-0.0345208763402683	0.406241664583458	0.180798534049183	0.340601158205365	0.149406130497169	0.278081110804757	0.0019765747444038	-0.451273921392411	-0.60343700729768	0.231091579014571	0.12734066696484	-0.472335540815519	-0.389913785850159	-0.614012219527274	-0.0805102043518586	0.349641000516059	0.0166865480430336	0.987884998378453
REACTOME_TRANSCRIPTIONAL_REGULATION_BY_THE_AP_2_TFAP2_FAMILY_OF_TRANSCRIPTION_FACTORS	0.183719532261696	0.254253661412062	0.0684253350027367	-0.180338175353508	-0.159835588489123	0.295291485627528	0.0526548540010917	0.20369922456517	0.0645087687525842	0.224363069911474	-0.0429090596152087	-0.322385746035115	-0.370652280930326	0.0191966678068608	0.22015708167479	-0.10436488118428	-0.115771554424646	-0.0991008841731412	-0.521210937575951	0.249387758498544	0.0174043311849566	0.987884998378453
FOURNIER_ACINAR_DEVELOPMENT_EARLY_DN	-0.0418956680028669	0.65698042662272	0.0752908981551275	-0.40961341709855	-0.0951164436901308	0.352983093901526	0.253947201834284	0.206355081645961	0.0368437810848799	-0.342289979755341	0.347661832743355	-0.109992735518543	-0.716416048753725	0.0892778046340449	0.390149278989235	-0.674465597144902	-0.222752228096019	-0.495440611218563	-0.565266399232023	0.382763026809922	0.0175208928835627	0.987884998378453
FERRANDO_HOX11_NEIGHBORS	0.226378243502168	0.401148225755005	0.362034481556596	-0.348731144129366	0.13794022904169	0.431097944702991	0.385460439817511	0.0569656692217119	-0.00202169569465993	-0.266887300253597	-0.290271639883205	-0.160540901042984	-0.462091636510128	0.307481001068469	-0.0439824933871785	-0.340395730234695	-0.427322535631623	-0.187081034182952	-0.443430497492306	0.319044428757297	0.0182584227104145	0.987884998378453
SCHAEFFER_PROSTATE_DEVELOPMENT_AND_CANCER_BOX6_UP	0.177830277533503	-0.383595909267913	-0.666545726270883	0.508657083920986	0.629434925104204	-0.259792598750385	-0.327237425058919	-0.21279842082078	-0.63826886737457	-0.686984113355865	-0.216166786834851	0.518126775742739	0.390210880557533	-0.611567914282082	-0.125512757749403	0.41187339154933	0.61625937575623	0.451539347302359	0.532314794312526	-0.461584355846424	0.018630422752151	0.987884998378453
REACTOME_VEGFR2_MEDIATED_CELL_PROLIFERATION	0.346433319060573	0.20498152739212	-0.353334035767743	0.345309788929839	0.215033657105833	0.123044645513918	-0.113657209982931	0.0046630324247415	-0.235988179119268	-0.023627718898876	0.0790578625822352	-0.352024600787717	-0.122795074460059	0.0112709072581708	-0.230261604762798	-0.45038941677442	-0.360840594327194	-0.0993243985634643	0.00102953814567519	0.254227513646743	0.0189210422889367	0.987884998378453
SCIBETTA_KDM5B_TARGETS_UP	-0.063961243835391	0.39592885616501	-0.0293184257459279	-0.078263298928188	-0.390548560166546	0.121575507851292	-0.0629492575295656	0.428088746406309	0.405602941603194	0.168643826096215	-0.195314549546585	-0.323932032131239	-0.203622025701439	0.0881864329433182	-0.224969298550162	0.162146013337928	-0.365465963414586	-0.495866134224983	-0.500628103334517	0.296608392736261	0.0191051687459266	0.987884998378453
KANNAN_TP53_TARGETS_DN	-0.222411843325296	0.387422098134516	-0.0213078517961199	-0.375591044300731	0.220546161727474	0.50488379015139	0.170773945876796	0.223862035442737	-0.152822127679894	-0.172962308990584	0.268531259275908	-0.31559431757339	-0.306610223815388	0.0460165154094511	0.0527887489409128	-0.465876249310106	-0.1286740524982	-0.341242576310306	-0.2249014296661	0.286050253968	0.0192046152069895	0.987884998378453
REACTOME_ADVANCED_GLYCOSYLATION_ENDPRODUCT_RECEPTOR_SIGNALING	0.236813099916461	-0.0622432441102882	-0.169681897376702	0.358014686021045	-0.0331534293279297	0.509969022640479	0.0885452185580919	0.317448010672669	-0.289342526631019	-0.0986275259887	-0.0807406419001784	-0.297964321941529	-0.365042325589645	0.152838019289982	-0.425153173708296	-0.415047020216718	-0.268806682323642	0.247579398539987	-0.442647890097887	0.297416933367235	0.0192483759188292	0.987884998378453
REACTOME_DEPOLYMERISATION_OF_THE_NUCLEAR_LAMINA	0.42643246346211	0.347338235385444	0.20141157359671	-0.36528840745019	0.105381456757207	0.0889414962804978	0.188311844107732	0.151106561986972	0.121910762551563	-0.04666347931046	-0.338825196509559	-0.213481411976433	-0.482242859176113	0.38913650542638	0.133071696767032	-0.226150139331298	-0.559482950720091	-0.49256277196895	-0.497729505863057	0.323685389683319	0.0194980750076674	0.987884998378453
SU_LIVER	-0.199038657949849	-0.0892801885360368	-0.0522618680605634	0.113572631927427	-0.148723166847346	-0.0638287609801649	-0.126549776385675	-0.211549801312902	0.106763785410098	-0.0940776444323106	-0.354606872576317	0.158101354207697	-0.127421319024878	-0.0352935303971477	0.228780620017084	-0.00135104146445258	0.0568742213566316	0.22270632700403	0.340965213301841	-0.207200259692704	0.0195995782544199	0.987884998378453
REACTOME_MRNA_EDITING_C_TO_U_CONVERSION	0.0760246647969549	-0.16528616531662	0.274545471154934	-0.226398725493517	-0.577325290889372	-0.376947215169591	-0.293852767278404	-0.15619242213765	-0.150212503953324	0.0386132504850134	-0.30822838704011	0.131241203068159	0.134945693663512	0.114546315006257	-0.482039779233061	0.639140200903823	-0.173176136373536	0.438434658476367	0.395332477572584	-0.319372178302939	0.020842346042831	0.987884998378453
WHITESIDE_CISPLATIN_RESISTANCE_UP	0.339201192826176	0.418600326925182	0.279028552019959	-0.303364863460757	-0.209060056734356	0.253332951571243	0.42383591409172	-0.393008189052557	-0.478554021929235	-0.0754419734033412	0.349206461752407	-0.377356708817597	-0.0949911913111018	0.06340418700433	-0.526322563118246	-0.42582299992512	-0.203283288314212	-0.248258323255972	-0.329187593737625	0.322616064239574	0.0209287730507107	0.987884998378453
REACTOME_NEUROTOXICITY_OF_CLOSTRIDIUM_TOXINS	0.0365471902896085	-0.33012423853375	-0.248661091796857	-0.257352781400076	-0.016164873141346	-0.218665648434492	-0.301629273272948	0.0700702651126109	-0.0556533216015336	-0.226656043994588	-0.0757503617302797	-0.248596348370391	-0.231496431108475	0.233322459801712	0.0822789786463056	0.0548680703368629	0.296601462583534	0.0826246028337628	0.431956008106162	-0.235334866581289	0.0210713847353684	0.987884998378453
PID_ECADHERIN_KERATINOCYTE_PATHWAY	0.243300552293756	0.515915367476667	-0.181289664313362	0.195278559297783	0.0729017395611231	0.219268779524327	0.0425343196150635	0.0833334028687429	-0.169102707529996	-0.187128604101214	0.0734705547782667	-0.342953180714638	-0.38434113701124	-0.0421149913557613	-0.535823351016789	0.0246410592809382	-0.229980846234123	0.150014572023152	-0.0635863833733333	0.260607332252148	0.0212852808611667	0.987884998378453
BIOCARTA_CARDIACEGF_PATHWAY	-0.130300114960796	-0.02101362193587	-0.39604485862787	0.240231262554555	0.433538070522717	0.381263354984733	0.0773798137087896	0.00350934027626656	-0.0804148738439407	-0.150827180298115	0.319344281391638	-0.0567475539410898	-0.580025918943539	0.0211496981243952	-0.278166119094453	-0.449004599470368	-0.230279891340215	-0.0665140537039176	-0.0508172515168305	0.272815754305944	0.0226542105375363	0.987884998378453
PID_A6B1_A6B4_INTEGRIN_PATHWAY	0.116143621037172	0.427850611880763	0.274774029476918	0.13990414886709	-0.157006888154173	0.0951514503823545	-0.0569731224065501	-0.189182696389084	-0.307174918579148	0.0752314378203816	0.0587649946706428	-0.282233866746886	-0.0609132897796322	0.0774693917782491	-0.140286865838387	-0.407884059384028	-0.271735138419577	-0.0702712147857931	-0.399750972789915	0.237858267323597	0.0230637221501491	0.987884998378453
PID_LPA4_PATHWAY	-0.146056539434641	-0.290365986784277	-0.543277139232129	0.508231484416616	0.510835995677517	-0.382812280974619	-0.345029646022302	-0.225694446133658	0.00290190998157713	-0.512397693791089	-0.523376054201997	0.448897773938236	-0.0178266157883971	-0.403407323385104	0.02525857853026	0.297886129170758	0.256063887738648	0.371418879650249	0.501399702824074	-0.36196504899384	0.0234270070381742	0.987884998378453
PID_CIRCADIAN_PATHWAY	0.0341826153582928	0.221512389159664	0.30356798436608	-0.370131625939697	-0.289495792143638	0.163305331751177	0.22498187816948	0.45984977287539	-0.120921937543248	-0.0363271822295458	0.257425536094582	0.124058122103683	-0.341401235900507	-0.0897500112491625	0.162451586120926	-0.499149930153737	-0.166321167235946	-0.334423734530432	-0.534757214961145	0.286997968218384	0.0237430563701346	0.987884998378453
KIM_BIPOLAR_DISORDER_OLIGODENDROCYTE_DENSITY_CORR_DN	0.0971941784965532	-0.0447369178136336	0.146701582442754	-0.0281486241883784	0.00438791974249964	0.310643179485304	-0.0564931080182307	0.111740582302546	0.0241052904489427	-0.135750588912421	0.0784484743406367	-0.0984967659665777	-0.137901383927947	-0.209023120260479	-0.0483888712469067	-0.168347289241196	-0.109838604305223	0.00135604508811593	-0.284808732070642	0.178121269180136	0.0241370382491293	0.987884998378453
REACTOME_NTRK2_ACTIVATES_RAC1	0.410460381900089	0.0369840378432803	-0.038892800663353	0.332914006490488	0.0107005376765511	0.140162458309103	-0.577488041052188	0.662522829077508	0.0475403861890194	0.05051574024188	0.165907289014118	-0.486299273344221	-0.75011599630358	-0.100516881117335	-0.72495332591858	0.0421194603767051	0.120265373061437	0.0679643681952785	-0.0320754741849179	0.345799361838628	0.0245610935810937	0.987884998378453
KEGG_FATTY_ACID_METABOLISM	0.112343925733253	-0.412855256636686	-0.211822083842757	0.222158580599862	-0.146438709140048	-0.277241989659938	-0.00957363504445849	-0.379442875029202	-0.303946286269504	0.123479923937225	-0.414453250545514	0.174810117928629	0.356144228110028	-0.21375649847587	-0.0353976599682214	-0.100789268276139	0.239883624646827	0.413088494052641	0.00759585588879991	-0.259542057729043	0.0246049103851499	0.987884998378453
REACTOME_MISSPLICED_LRP5_MUTANTS_HAVE_ENHANCED_BETA_CATENIN_DEPENDENT_SIGNALING	0.364952070733728	-0.109877844635495	0.103616590068749	-0.0301736008828621	0.137678286886746	-0.13194096153111	0.0133978285453783	0.0415263774562388	0.293152108709846	0.117237835320982	-0.0424434016226282	-0.473492701898538	0.0169059714136191	-0.529834532392294	0.0296185547281076	-0.58719126992741	0.257976873073729	-0.130499724118829	-0.113657989111747	0.260101424010949	0.0247267480058737	0.987884998378453
KEGG_REGULATION_OF_AUTOPHAGY	0.29362340211517	-0.0450881786699632	-0.117790529919255	-0.0132839659921899	0.0381940673882838	-0.110345672901122	-0.321640402165504	-0.107596692569922	-0.410812566556753	-0.317719392510145	-0.185648168951947	-0.1547464325632	0.000287517672543938	0.149440298278361	0.464572925048736	0.190778591033021	-0.16084546913798	0.322261753302649	0.17013663485408	-0.240745554650422	0.0250355393024386	0.987884998378453
AMIT_EGF_RESPONSE_240_HELA	0.15417198445059	0.379409568094695	0.108634319887772	-0.256161037021375	0.107550448991306	0.420662468767243	0.138533008470002	0.0422617147215949	-0.305584226985604	-0.31884589937843	0.165218303726089	-0.122613644951569	-0.295001009145716	0.172673785872571	-0.213547803988254	-0.542224085310374	-0.0829276917690182	-0.313073764380358	-0.2484739395073	0.263453124031492	0.0250735948612836	0.987884998378453
WONG_ENDMETRIUM_CANCER_UP	-0.298742224959789	0.253956314642743	0.249514304985109	-0.360072777297262	-0.174547115036826	0.557800369684969	0.0399167190310722	-0.0232892293810121	-0.243993947324556	0.395956348441731	0.448885217511093	-0.376722904162162	-0.497015366246985	-0.305062655658505	0.0628736888279105	-0.46800477165451	0.183152977970209	-0.293879153309044	-0.172323908531108	0.310225850713458	0.0252059982936669	0.987884998378453
KEGG_TASTE_TRANSDUCTION	0.24746005987748	-0.143678386791424	-0.0816646578387203	-0.123590809734268	-0.0134284954477238	-0.0357526330380964	-0.105116061774674	-0.162412129475401	-0.241642839995126	-0.280067233054449	-0.186806228922904	-0.0107844092063463	-0.0163435477332676	-0.0622385640316008	0.113431545392709	0.124353515244951	0.243551274127227	0.136996798614156	0.140806943709431	-0.186148914168776	0.0254245855104825	0.987884998378453
REACTOME_HIGHLY_SODIUM_PERMEABLE_POSTSYNAPTIC_ACETYLCHOLINE_NICOTINIC_RECEPTORS	0.333232784568987	-0.688427952400008	0.195867140875372	0.0792072674482592	-0.150877412595468	-0.268433804023405	0.291757448456353	-0.593771529804712	0.0262191782091643	-0.337123098514709	-0.455468225046649	0.290559532455442	0.206810598021247	0.44273372620346	0.28899195720658	0.538443213152219	0.0269768427594464	-0.23910647118314	-0.046505173101756	-0.331141955718898	0.025586898544236	0.987884998378453
TSUNODA_CISPLATIN_RESISTANCE_DN	0.206382580000119	0.182011957369905	0.194404657889467	-0.112152342314867	0.177424024995477	0.33348562888798	0.178530669118491	-0.195930573786628	-0.251921494215831	-0.278091023254388	0.215392902357613	-0.00756210810209018	-0.363459001900359	-0.318705069586365	-0.115706912519226	-0.264553411668776	-0.0689809057025376	0.0433098127779844	-0.295464048638932	0.232939022671841	0.0256423060727824	0.987884998378453
CROONQUIST_STROMAL_STIMULATION_DN	0.0373580144575688	0.424773037152686	-0.301502777922871	-0.490314603179009	0.0252664949439042	0.435245991204864	0.188374692089881	0.381285841208575	0.013537911471593	0.466666677184168	-0.370299458941388	-0.534028509885114	-0.466908722051147	0.512561884291249	-0.100853310293084	-0.570203320268712	-0.57698840087521	-0.496018570675317	-0.0914405786128502	0.364156924652634	0.0259563478907402	0.987884998378453
YIH_RESPONSE_TO_ARSENITE_C1	0.132878223638713	0.275865835788235	-0.219063941512382	-0.180718312215588	0.237030562788343	0.179891437576973	-0.126217890750291	0.0168454088692667	0.0503074312900223	0.0471739183862715	0.0485961741533818	-0.319826742938695	-0.360435586311763	0.265613373005698	-0.0269480437368754	-0.272955073427247	-0.301326252714655	-0.024169025573114	-0.505424795025422	0.2352375499778	0.0265831177551191	0.987884998378453
PID_HDAC_CLASSI_PATHWAY	0.273349507477524	0.274455231369362	0.00802008507531116	0.062252268715382	0.103974164524297	0.112584912618183	0.0832488694297291	0.210143571320278	-0.290004495484741	-0.200707877625893	-0.292291806314141	-0.370049479299103	-0.348837267536067	0.0836616211786751	-0.0160716159299757	-0.292555274489195	-0.291349590801139	-0.192939499652057	-0.131800645714373	0.226358576403613	0.0267233631458595	0.987884998378453
FRIDMAN_IMMORTALIZATION_DN	0.0659971110428604	0.230383843037486	-0.255637138833014	-0.0795919561289198	0.401427993885856	0.138720071451478	0.192637888868894	0.0229052899000627	-0.419785631865673	0.015657831606687	0.106462017781817	-0.250531585855725	-0.340382927048994	-0.04465325703876	0.137714815276627	-0.459275778808632	-0.293453312823522	-0.154457224697993	-0.220805469507752	0.241337621721961	0.0270220612357474	0.987884998378453
SESTO_RESPONSE_TO_UV_C8	0.264255280989277	0.216418851426639	-0.141235629935967	0.00593501081978898	0.0433064320853102	0.109710906971024	-0.0112318929462925	-0.15101975396257	-0.0613162405517041	-0.0522344035936921	-0.0572916561029297	-0.312956085682413	-0.324949914534295	0.0326428600071024	-0.207191968615941	-0.187172177692084	-0.0346221403622099	-0.0678389182194638	-0.289016226369518	0.18891506281532	0.0270864778797436	0.987884998378453
WANG_RESPONSE_TO_FORSKOLIN_DN	0.25448702634009	-0.563197390153035	-0.302449131685009	-0.218653963058655	0.396671302977552	-0.455919683856344	-0.609119955998637	-0.056650099269967	-0.695600484930562	-0.0778587433448386	0.176783545424291	-0.189111199795611	-0.234245922477676	0.201531389529608	0.222653402113059	0.230944872001793	0.0756101790760373	0.311750244063665	0.448652256613713	-0.329064750600129	0.0272116346151083	0.987884998378453
PID_BETA_CATENIN_DEG_PATHWAY	0.482699505424613	0.368119065022289	-0.219445660322163	0.180779450203309	-0.00905689885061814	-0.161551384049272	-0.0986048972097042	-0.015068693292014	0.0784187962722989	0.0538168266831632	-0.432653362459464	-0.250798521567547	-0.39570018151042	-0.280117489998487	-0.166914935560995	-0.148600480664958	-0.0608017521652094	-0.185413969708702	-0.264348724526552	0.239764529455808	0.027391541022688	0.987884998378453
ZHOU_PANCREATIC_BETA_CELL	0.444834622329656	-0.173489795614835	0.370675844641202	-0.314228419798645	0.0264071766074193	0.132194556432501	0.226588640807366	0.291508828729829	-0.153264966396321	0.243133624152615	0.226959923213426	0.124507909040743	-0.538089270248922	-0.452362190569452	0.16371861262327	-0.472395477582369	-0.207289517668051	0.0227401275649673	0.0661650184339481	0.281745601742025	0.0276914102098918	0.987884998378453
BIOCARTA_CDMAC_PATHWAY	0.0746473440264556	0.145097385574266	-0.286303570736311	-0.0078024902284507	0.408191263110499	0.359271343454366	0.241229821763426	0.159672175021626	-0.130020616380372	-0.226167836342655	-0.124027065996121	-0.186695491644503	-0.51256534879987	-0.120576668074439	-0.203987143830184	-0.300163848109654	-0.292322966530169	0.0541784605888914	0.0704134363044788	0.242263832922543	0.028793429927346	0.987884998378453
TIAN_TNF_SIGNALING_VIA_NFKB	0.247027613970859	0.312190733373148	0.101090282358377	-0.677773700255366	0.257859486770409	0.791197809853947	0.279463966126907	0.353706387240671	-0.236373308971025	-0.511814413524311	0.0854608529578454	0.375406040995849	-0.355151362565404	0.0597864715946256	-0.511449913130659	-0.621291701302497	-0.359628188625235	-0.584788421188582	-0.325170577906591	0.381380111961649	0.0292047757108488	0.987884998378453
KEGG_CIRCADIAN_RHYTHM_MAMMAL	0.414324892378827	-0.152252837738588	0.048265685191454	-0.0186414653911804	-0.0288333505595482	0.210727717382727	-0.0881738344152272	0.354820892040575	-0.217481814572719	-0.167716708301968	0.109645097929242	0.406178707252523	-0.310442505607124	-0.582112712236399	-0.304435265772648	-0.47659349350861	0.00287422567180839	-0.231155449864315	-0.337149581820067	0.271348534389567	0.0293360110152762	0.987884998378453
CHIN_BREAST_CANCER_COPY_NUMBER_UP	0.329094611053929	0.180127293625383	0.0775960990301219	-0.29658487464561	-0.143318168189562	0.192170172021105	0.123602078695245	0.131915071112775	-0.268925884315739	-0.0476234319048376	0.0436276311594677	-0.395187241516463	-0.372528002370955	0.270572399783924	0.170014545094647	-0.337621023215791	-0.287597805315179	-0.461642155733374	-0.392143313626768	0.255010265307247	0.0298706659428114	0.987884998378453
REACTOME_MRNA_EDITING	0.0153755019472122	-0.138676087373603	0.250196021317708	-0.102543719655119	-0.437502675366521	-0.413543063688237	-0.0941891859865507	-0.131334809189525	-0.114721956171878	-0.10325301457058	-0.395290969748057	0.234006996309177	0.101207682992715	0.0961344531511003	-0.426516133300751	0.569324640553495	-0.210441938552733	0.172666671733209	0.399664000628209	-0.268413429278862	0.0310691530812332	0.987884998378453
MACLACHLAN_BRCA1_TARGETS_UP	0.39780053639066	0.503738492838401	0.0320456942309232	-0.168242884471249	-0.243100101119072	0.4759456444925	0.125022847230268	-0.0364448614608694	-0.252239209965556	0.0234969673829548	-0.131118204331582	-0.395189455091475	-0.294106776199267	0.352079725903059	0.281081712955866	-0.522392908534463	-0.469190579536959	-0.393065196767737	-0.544170942268727	0.314201568007679	0.03109079146291	0.987884998378453
REACTOME_PTK6_REGULATES_PROTEINS_INVOLVED_IN_RNA_PROCESSING	0.32656370459742	0.279439595947485	0.0978369940701817	-0.153198817044589	0.0608763186003293	0.40871846804706	-0.333983436915298	-0.0371978708972107	0.430174210218809	0.426018433336608	-0.579527426559385	-0.64184337081563	-0.465438644097235	0.214331605088855	0.225633281913037	-0.15853953590666	-0.151504829003062	-0.567129947823407	-0.429670702568753	0.330926647301735	0.0316918593012764	0.987884998378453
PID_NFKAPPAB_CANONICAL_PATHWAY	0.0302186076472065	0.442072406785861	-0.251431605642424	-0.322493930526729	0.299589038777313	0.568924788640041	0.0791767536483624	0.314189980151074	-0.261745738416228	-0.14528489675715	0.256750120698916	0.0782834129679724	-0.399257943971785	0.277562534750608	-0.15881671720849	-0.530313852299339	-0.55647509243551	-0.39997544431961	-0.0231177222057512	0.305828900818078	0.0323629076305737	0.987884998378453
AIGNER_ZEB1_TARGETS	0.0747828584372083	0.548074212747653	0.381571580306068	-0.349962365909151	-0.429116108093903	0.288977637489195	0.227770290116718	-0.21226110207662	-0.203291740459449	0.287020595753051	0.32019127614667	-0.113763664956012	0.017894975425599	-0.0723281915896856	-0.484104164340279	-0.194128768955603	0.142237415537542	-0.437460605083138	-0.591013915424848	0.301470377146707	0.0332032822412886	0.987884998378453
NATSUME_RESPONSE_TO_INTERFERON_BETA_UP	0.279902673815257	0.0654117594301734	-0.0926958899858092	-0.0944660614485232	0.047584882166317	0.25872716934633	0.0874065225280978	0.07524879797278	-0.093934692091965	-0.177549396839212	-0.0305122849341239	0.0487470547188559	-0.308045292530284	0.0547938253187957	-0.0494910142794778	-0.294066021933158	-0.323647049247446	-0.293245908945867	-0.133350690795277	0.191844817208034	0.0337943045257734	0.987884998378453
REACTOME_KERATAN_SULFATE_DEGRADATION	0.0389080186091921	-0.0879094789102003	-0.491794232365888	-0.0605289617291269	-0.164770237847511	-0.466479354505198	0.0227428726776833	-0.293995149543611	-0.586975777279488	0.00444219795996939	0.237871748257939	0.135962006186226	-0.282069444520521	-0.365180136260697	0.279662433963412	0.197679292744689	0.236999538182947	0.495174881514139	0.168524166442117	-0.276388488161197	0.0338040055550365	0.987884998378453
REACTOME_GAP_JUNCTION_ASSEMBLY	-0.00606417726266251	0.376651698094249	0.114197104026667	0.226062872037308	0.095034575498458	0.29558993772266	0.24808980417329	-0.215430607853289	-0.31482024886045	0.0786770578503826	-0.0326005248520839	-0.265447801733134	-0.06950594161606	0.0411594517527422	-0.104665342903938	-0.336941438359925	0.0170059380474632	-0.344646775871545	-0.0359953134821615	0.21605124307305	0.0340908778659668	0.987884998378453
BIOCARTA_ATM_PATHWAY	-0.109962026716812	0.392541147655503	0.248578925681765	-0.542792300813906	0.145774656407234	0.277527680607826	0.186386895850902	-0.16731783527353	-0.264824666935309	0.211996729674083	0.455933835424199	-0.276265553548769	-0.457717687677218	-0.0137951724244658	0.351144414940175	-0.43987301164646	-0.149514119939661	-0.431479045286652	-0.315467229675163	0.292424838526545	0.0346383692222751	0.987884998378453
REACTOME_NETRIN_MEDIATED_REPULSION_SIGNALS	0.321341490190858	-0.428392804142898	-0.569728033321863	0.4385970045252	0.249357419944827	0.263121042608374	-0.236538338012633	-0.502102419944583	-0.846267394982013	-0.571285545074008	0.0229392245073237	0.47068331799185	-0.483762051508971	0.163371663311196	0.593279135641719	0.419035472321691	-0.121159853086957	0.266700032301532	0.414236447998317	-0.384294234594153	0.0352766077618626	0.987884998378453
REACTOME_MITOCHONDRIAL_IRON_SULFUR_CLUSTER_BIOGENESIS	-0.449748521501811	-0.13303392525243	0.195910783762518	0.316877839312983	-0.170812649552235	-0.203386302536129	0.0713174420831907	-0.182986107692963	-0.317824510662168	-0.418574232375688	-0.322636051561964	0.0288207375971475	0.00658437032460452	-0.0279924337415814	-0.0099347235177441	0.170411733992959	0.0847402350439059	0.167597388318743	0.154411555357152	-0.218638606647052	0.0353216777507514	0.987884998378453
FARMER_BREAST_CANCER_CLUSTER_8	0.456225804559949	-0.59903036722673	0.167752535218107	-0.124433638695774	-0.0367224651645038	0.0335387626333733	0.0949733357332735	0.374436033018424	-0.0158268845321035	0.625300718802988	-0.164348784198609	-0.390498047856055	0.29823426260948	-0.427770639340605	-0.199313316022946	-0.107041413372216	-0.588049949533702	-0.597997257236282	0.068031849375322	0.31685647757198	0.0356190969127838	0.987884998378453
GROSS_HYPOXIA_VIA_ELK3_ONLY_UP	0.337983148777015	0.00222575529428895	-0.00180546081610178	-0.173704132757383	0.188545345559872	0.508642884467272	0.0130140508055074	0.208905555286584	-0.173714337958578	-0.45883163127777	0.115916108517173	0.102653118142333	-0.398551937058959	-0.0456039203420125	-0.399078130924729	-0.510091459964352	-0.0506387516227352	-0.0274406271672233	-0.306703210782659	0.255993436410304	0.0358531439003051	0.987884998378453
REACTOME_VASOPRESSIN_REGULATES_RENAL_WATER_HOMEOSTASIS_VIA_AQUAPORINS	-0.121668045932783	-0.0130776065440215	-0.373081493284034	0.314702132482619	0.292937124942853	0.0154620888298157	-0.12583549066641	-0.0994021100174215	-0.389913910433677	-0.397809498822214	-0.266761060082738	0.144678254084675	-0.0515299523445948	-0.0786316960152827	-2.70411907864476e-05	0.203096935730132	0.172873945153305	0.252369560437009	0.351858641098879	-0.230194978098986	0.036274609846011	0.987884998378453
TSENG_IRS1_TARGETS_UP	0.183922219522824	0.165839060689801	-0.0285490968054581	-0.188399616357006	-0.0845070095487077	0.231251941254508	0.074661795190449	0.213559829646095	-0.130687977590121	-0.064484246567736	-0.0452452588990764	-0.302972748180633	-0.177157249186414	0.231871207301593	0.109864391061529	-0.338996023634075	-0.371480808540922	-0.302722005967556	-0.281552705120778	0.208903391923004	0.036316626234875	0.987884998378453
REACTOME_TFAP2A_ACTS_AS_A_TRANSCRIPTIONAL_REPRESSOR_DURING_RETINOIC_ACID_INDUCED_CELL_DIFFERENTIATION	0.424876278456065	0.762374880054102	0.66488507643246	-0.812626308214771	-0.761475243771168	0.733335243342819	0.364570521531437	0.0797106813377134	0.0180138568129614	0.076021884981005	0.481259262200423	-0.870163862310025	-0.427976683576929	0.616753091331482	0.632244583746038	-0.663697349608267	-0.451184578701556	-0.667480479488419	-0.828598279225005	0.517144411380271	0.0363865844471843	0.987884998378453
REACTOME_ACTIVATED_NTRK2_SIGNALS_THROUGH_FYN	0.529904720746856	0.150737279786094	0.00744006744357839	0.404889249271243	-0.0318421429960837	-0.0115063160862817	-0.574896471585083	0.437019004929109	-0.218244310222593	0.0452813254126477	0.00687032162531998	-0.643547460621559	-0.610392600323146	-0.062582961879717	-0.668129269084004	-0.0469504069286983	-0.2141828809702	0.121490956377128	0.154445353529006	0.31401777040354	0.0370116713243958	0.987884998378453
KEGG_NICOTINATE_AND_NICOTINAMIDE_METABOLISM	0.176952031145246	0.0730178876815195	-0.0655420843309034	-0.0596004110853048	-0.213335190053414	-0.163699441948037	0.14273335326395	0.0559156028687077	0.0148934073958039	0.216049509837184	0.0492024910237724	-0.314906743648012	-0.252639002080705	-0.00150643786218335	-0.172062553240029	-0.294275107349551	-0.0326416267420082	0.0502631239615701	-0.247886615106375	0.178805702603732	0.0376547580186324	0.987884998378453
PIONTEK_PKD1_TARGETS_DN	0.28280252930562	0.184611970248138	-0.0699634883947615	0.14182114757936	0.257496621110539	0.460106845811125	-0.0106059864105475	-0.212816150054441	-0.509101566899957	0.016389873543339	0.333544808809015	-0.148848291183655	-0.369021067901808	-0.0513808693726686	-0.20586849856162	-0.478453746552164	-0.0695714561748433	0.0852446082744183	-0.104777511239548	0.24731520451148	0.0377010891936457	0.987884998378453
RASHI_NFKB1_TARGETS	0.266190230212973	0.394140463710483	0.230668074673491	-0.64903108831736	0.208792268474444	0.737659039035415	0.216134911896079	0.311828123346469	0.0287744066215561	-0.579664146356413	-0.0352790356533051	0.183868094249119	-0.311552382954826	0.14181268090951	-0.659236835357336	-0.647811430604333	-0.355651696013775	-0.25123707364117	-0.065599776122289	0.3484227113186	0.0378955890388419	0.987884998378453
HUPER_BREAST_BASAL_VS_LUMINAL_DN	0.0141162408939909	0.409816379841991	0.188242131273623	-0.26833604926391	-0.426586760695909	0.199278000435018	0.102774706330513	0.0542445405213974	-0.0293962944226558	0.102982792500083	0.164675327027522	-0.187680323268566	-0.0426729925206726	-0.0899608282216505	-0.329213892294016	-0.28750011808187	0.127706696588114	-0.267596238553913	-0.308142377743293	0.219660783302135	0.0380983891932785	0.987884998378453
REACTOME_RUNX1_REGULATES_TRANSCRIPTION_OF_GENES_INVOLVED_IN_BCR_SIGNALING	0.226507314045864	0.376902332119012	-0.497771332602024	-0.617587171448812	0.204542153478126	0.48013813126847	0.15658921147867	0.277540244307693	0.28575324561113	0.105168422004969	0.266215388078941	-0.332607499020398	-0.607768482785647	0.711844261518029	-0.258593781050495	-0.296349214498043	-0.655904336986699	-0.436035297245947	-0.057930645810842	0.356577027970645	0.0382284075970492	0.987884998378453
KEGG_VALINE_LEUCINE_AND_ISOLEUCINE_DEGRADATION	0.0274620545797889	-0.408811388400004	-0.0813519810150129	0.00756180042043919	-0.431828088741411	-0.226573267995161	0.0828130999979003	-0.32249589309569	0.059446500480218	0.24350544634388	-0.442455655748816	-0.0101837981644252	0.223344601202665	-0.252371904770558	0.138826458938611	0.0309759903887428	0.331862415393513	0.286253307356545	0.006098767313023	-0.230053218177616	0.0397379344654422	0.987884998378453
NOJIMA_SFRP2_TARGETS_DN	-0.0914118434132774	0.519773835749487	-0.209626804406566	-0.276280848878829	-0.223127406056947	0.409708248528127	0.367908004380063	0.198539760350078	-0.111768374894271	0.101809576292387	0.242671764499116	-0.415136051052998	0.365264164198132	0.220638198275531	-0.507787189862188	-0.378957746734564	-0.472795876104524	-0.185155511075644	-0.258618477857542	0.288450007835758	0.0398784416472521	0.987884998378453
REACTOME_PYRIMIDINE_SALVAGE	-0.0439101345243425	0.669467663880642	0.34729745517148	-0.388168461849712	-0.0472391502399659	0.0732295905491367	0.160537345683094	0.0714790714899559	0.167073403873075	-0.268971564805553	-0.0975422427500178	-0.663279769336864	-0.170819199570753	0.461725526439271	0.11860257689624	-0.432174625729712	-0.460400782996376	-0.445572287719512	-0.388608182141154	0.30604338633602	0.0398952471515014	0.987884998378453
KEGG_LIMONENE_AND_PINENE_DEGRADATION	0.295006543526233	-0.457044082057743	-0.191349334785585	0.108444677271856	-0.624022796918466	-0.102728807771426	0.194828793240943	-0.489142995477737	-0.206850385398751	0.195705663558134	-0.503758845754873	0.347150959233486	-0.0547046374116928	0.223115250711609	0.276160328233123	-0.0370071586911825	0.256677574053011	0.240645828292315	-0.311782985515694	-0.279432946732887	0.0402149754741604	0.987884998378453
BONOME_OVARIAN_CANCER_POOR_SURVIVAL_UP	0.493245750551568	-0.539147553158045	-0.575408016111816	0.377199320092106	0.398045564623029	-0.357184570609131	-0.366624753871467	-0.148285623021478	-0.485462740027327	-0.352100611368944	-0.336657732488759	0.39182170050716	0.179106186217643	-0.564269959137316	0.129442242435347	0.0343313619574535	0.457628882060899	0.398071934565966	0.344839223325314	-0.343406079708855	0.0405112135291866	0.987884998378453
OLSSON_E2F3_TARGETS_DN	0.107186030052954	0.221350323335126	-0.0373073875065989	-0.220045111461403	-0.0626114517907085	0.518904202533249	-0.0735678222308386	0.0832786260237647	-0.315125004905739	0.258421856534005	0.124465310803858	-0.137607441684939	-0.23657092683681	0.302382154244565	-0.079614367954631	-0.417272235575431	-0.327310834291201	-0.0665258521677608	-0.570572274986052	0.24663188798723	0.0407751569294533	0.987884998378453
BERGER_MBD2_TARGETS	0.359555544696161	0.299126665565892	0.283702497624775	-0.421457799856187	-0.560080574269325	-0.50498185417245	-0.512416144285706	0.0745591781800974	0.167245155873887	-0.014134496603082	-0.453579676673233	-0.133917165073945	0.621224131094323	0.147833630405827	-0.390859079624977	0.26952276291995	0.488316992864478	0.536066354782268	0.194361204872962	-0.333156013477308	0.0415510320113409	0.987884998378453
REACTOME_ESTROGEN_BIOSYNTHESIS	0.460467903030279	-0.265697077953384	-0.25996469345019	-0.0129032824023059	-0.559169118221038	0.0155560674986841	-0.323892472957927	0.0101505722160235	-0.162424288997621	0.166788474193042	-0.198159782842019	-0.104554410323355	0.480012264552788	0.0185935363345065	0.145731611916337	0.405684992787773	-0.0429938851570095	0.268490002418513	-0.00359190801381443	-0.248580407372327	0.0420456720019723	0.987884998378453
YAO_TEMPORAL_RESPONSE_TO_PROGESTERONE_CLUSTER_1	0.0879423675858883	-0.109057398197764	-0.303992515816256	0.0611334058373479	0.380793424472404	0.189896150306746	-0.036425813342004	0.0683613143251604	-0.0351632826105983	-0.272345838005544	0.305053318042707	-0.0688150640414892	-0.321344366596441	-0.267430065474312	-0.286087125921233	-0.210503410582178	-0.117566222695165	0.0967459594234212	-0.211056132470991	0.203820247417352	0.0421182894779279	0.987884998378453
REACTOME_IKBA_VARIANT_LEADS_TO_EDA_ID	0.305140395380318	0.539499030160619	-0.188095046924592	-0.472671490847003	0.311134122963421	0.747495163682717	0.524656967639377	0.390257777839691	-0.438617859831893	-0.244961033127012	-0.394576109027528	0.179754492698507	-0.0429206772716963	-0.134220521038815	-0.116948397665478	-0.703534153227532	-0.540084656365057	-0.356183517624662	-0.32788301746887	0.353367275805279	0.0423975984213158	0.987884998378453
FIGUEROA_AML_METHYLATION_CLUSTER_7_DN	0.357562463045278	-0.164898413225075	-0.675367741997619	0.668849138508522	0.581467470197504	0.0497309449510813	-0.47436811583439	-0.633572339770045	-0.439019202339324	-0.419095284128229	-0.332929097190309	0.331929821906771	0.39186777794064	-0.577436048110489	0.241943298634759	0.178364911460784	0.51482924534104	0.501994995585584	0.432478764683373	-0.386691157546908	0.0425008634694788	0.987884998378453
HOLLERN_SOLID_NODULAR_BREAST_TUMOR_UP	0.150164153430808	0.0218877967288233	0.141666565747798	0.217101721893274	0.160910497617211	0.0381167982864244	0.365551791760758	-0.441081359021877	-0.272088669693521	0.231036350086471	0.063776951894985	-0.334857431008428	-0.277584248779737	-0.0933094572798661	-0.485802616280204	-0.193476438832401	0.155816405572701	-0.160502852055805	0.0650794070423675	0.227128981110049	0.0426967956542702	0.987884998378453
IM_SREBF1A_TARGETS	-0.0926858996007261	-0.0709207666253368	-0.300787957138985	0.0923766441153636	0.194631391848029	-0.361780743803188	-0.0454417087889977	-0.365220416929106	-0.351077804549051	0.00986487408467318	-0.528998905790428	0.119547127225929	-0.00516881117346488	-0.587541773834294	0.164437919868489	0.344909213999443	0.632095676585591	0.0270805240984585	0.142333708053035	-0.270169997482694	0.0427451990171126	0.987884998378453
JIANG_CORE_DUPLICON_GENES	-0.217159820391838	0.0303551057232931	-0.0198856137264478	0.192448387687721	-0.494964236803551	-0.593650845942685	0.349541409205542	-0.120999500161929	0.229790543165278	-0.04003320171266	-0.342449615932116	0.154406210093015	0.070553453892174	0.3629300734234	0.0247728783843752	0.432632548772536	-0.0917275930993584	0.110558732951954	0.188127284160941	-0.249896006653233	0.0427583811226036	0.987884998378453
ABBUD_LIF_SIGNALING_2_DN	0.198563159285157	-0.240370820466416	-0.186162540857296	0.0737768979871287	0.0448197309207899	-0.18424270055976	-0.423471083078583	-0.138549181770098	-0.0781054592926732	-0.147298037172644	0.101950194104516	0.184357451782281	0.452876766745374	-0.661715651608824	0.152344582049951	0.219702493529702	0.416214359266434	0.229924247124428	0.34992199081343	-0.256961447317381	0.0430059241308923	0.987884998378453
REN_MIF_TARGETS_DN	0.236423203071381	0.495816395978325	-0.0713574573938443	-0.152554521798101	-0.166624980950427	0.627666101586227	0.538104559350834	0.583315491938865	0.152929611976403	0.147051330674844	-0.5666087492023	-0.0136168284195757	-0.607555130307911	-0.494677164802967	-0.248370043827545	-0.576632662340695	0.626692353761476	-0.135164791114473	-0.0333162462639301	0.351162881003744	0.0434910825258134	0.987884998378453
WANG_METHYLATED_IN_BREAST_CANCER	0.341168211356819	0.291213776284486	-0.0183624019056911	-0.273002222460234	0.183867611024288	0.541346528261743	0.251183162254039	-0.132172892581779	-0.390941091479969	-0.371064409690397	0.307736246594976	0.188059225680738	-0.347653979788682	-0.0850391025509714	-0.404353945893711	-0.482123748039971	-0.048683448399759	-0.0988824653886536	-0.352182656031662	0.270309562111428	0.0440610703433546	0.987884998378453
GARGALOVIC_RESPONSE_TO_OXIDIZED_PHOSPHOLIPIDS_BROWN_UP	-0.202410529702807	0.019765611259657	-0.300141697020284	0.00721687155859413	-0.308487566104671	0.276455264413467	0.0672417765586736	-0.0494939311784409	-0.403230145112362	-0.0711293377273593	-0.569980520449986	0.0483984664495349	0.0927720178954241	0.376987858125591	0.0829702878006507	0.00938430950246782	-0.181681048750853	0.360074906506655	-0.0928527039476887	-0.226478962016406	0.0446063665591323	0.987884998378453
REACTOME_PKA_MEDIATED_PHOSPHORYLATION_OF_CREB	-0.208298985394326	0.0431608093376493	-0.489902461413689	0.480451771173397	0.437957143389086	-0.446670181694249	-0.221752751384208	-0.0519728073788723	-0.317264389716088	-0.279734835839937	-0.350522501795452	0.126912904285017	-0.00828335887209941	-0.287168243793502	0.0937302630931023	0.369844748721331	0.106841281692305	0.447670675707445	0.32335514556287	-0.274299217114712	0.0458748711214821	0.987884998378453
BIOCARTA_S1P_PATHWAY	-0.518444624257667	-0.276704241944574	-0.241681413016326	0.48825392635641	-0.187226305121728	0.0235309145898919	0.294264909393707	-0.202455479690379	-0.367494918236735	-0.422322507726266	-0.545352174460474	-0.094683913441237	0.259374896635398	-0.425246035087225	0.0995780121094226	-0.00486493770659183	0.279477825437514	0.217852957856154	0.546209161251582	-0.287496965346799	0.0462943470975115	0.987884998378453
BIOCARTA_GABA_PATHWAY	-0.636413629265093	-0.150620986291056	0.532281927753495	-0.308539158126153	-0.0784761678815869	0.189583373120116	-0.407187454089717	-0.11648123693994	-0.032380507458247	-0.0515714794101498	0.151822441213327	0.182189281427667	-0.377745450749795	0.272657257399104	0.475332305602852	0.103290423513819	0.39722157049431	0.00493253641761299	0.52189995729878	-0.280016133118726	0.0477025772425934	0.987884998378453
YAO_TEMPORAL_RESPONSE_TO_PROGESTERONE_CLUSTER_6	0.11021159253908	0.103702269528031	-0.237424790381213	0.108029767486375	0.132292522556352	0.236964961226306	0.143351818223754	-0.0740589783730622	-0.161000035596199	-0.0880045809048419	0.136191583193102	-0.224288934849056	-0.122982993900562	-0.0359687336680767	-0.304393944035936	-0.19311373677962	-0.128191446136305	0.0649374719223967	-0.0983020638336971	0.167584059432624	0.0486805275192613	0.987884998378453
PID_NECTIN_PATHWAY	0.400671356132625	0.311551216825834	-0.227062128899066	0.177881827496313	0.1157892895657	0.188436091034966	0.0494531479836072	0.0913866829795042	-0.490699520719559	-0.223533160037521	0.0446745966452835	-0.0756820432749488	-0.222521699273332	-0.122160679796622	-0.412272690255538	-0.344457899023273	-0.216900973340335	0.0439453921986622	-0.0853298789368834	0.219290686145301	0.0490081662007826	0.987884998378453
CAFFAREL_RESPONSE_TO_THC_8HR_3_DN	0.331322609869517	0.582667831674368	0.010938662058315	-0.22530154368216	-0.586226935479923	0.414082383641428	0.137986843279514	0.456564663451818	0.0422953336899121	0.260512323829809	-0.422721217004219	-0.593780589909856	-0.598962679012877	0.664321209492436	0.236154808020356	-0.338485948908256	-0.51510391676864	-0.481076658427994	-0.519865153051549	0.35945177110065	0.0491058620958798	0.987884998378453
REACTOME_SIGNALING_BY_NOTCH1_T_7_9_NOTCH1_M1580_K2555_TRANSLOCATION_MUTANT	-0.00655003583744396	0.461196540036997	-0.202522453243124	0.275902851810599	0.511223979806641	-0.0878694692397832	-0.335390052910478	-0.515295646688534	-0.699968429840073	-0.743571695663669	-0.263264370471582	0.271758035370871	0.0886180674820357	0.128275873504019	0.553048834652051	-0.523974549858974	0.372342372225773	0.342080321000903	0.331271837380097	-0.341437488264183	0.0492090239261815	0.987884998378453
SEITZ_NEOPLASTIC_TRANSFORMATION_BY_8P_DELETION_DN	0.223056187562179	0.234071007330204	-0.313732713163473	-0.32716652422771	0.427229049986156	0.306993380312641	-0.178872105666584	0.144315061691719	-0.232717349712446	0.0245552898017018	0.13094862589209	-0.0705261015761129	-0.544701102008838	-0.194891199849108	0.221157895065949	-0.466055847382355	-0.265634458109615	-0.0469906330388198	-0.250088562638359	0.242096242992746	0.0493709780748123	0.987884998378453
MAYBURD_RESPONSE_TO_L663536_UP	0.308148454445337	0.318975505261294	-0.0748619161149841	-0.24617507928106	0.169373095982221	-0.053245096923666	-0.190036445613362	0.192678288536295	0.0664795674607176	-0.0677981165878837	-0.022525522377132	-0.497797283173786	-0.207649456155096	0.11375578924512	0.269247325369482	-0.444332818369134	-0.406206902626424	-0.0668261407353659	-0.260230816861699	0.223960741075888	0.04949465668811	0.987884998378453
RASHI_RESPONSE_TO_IONIZING_RADIATION_2	0.269310691240598	0.200479346042678	-0.117250575260698	-0.177928809504476	-0.00489034183224063	0.462745132787437	0.247623291983685	-0.115495642146535	-0.146021855011151	-0.263719869742246	0.0403776327814701	0.184128491145684	-0.27187206653834	0.0539210764719619	-0.39785333786948	-0.410172753362931	-0.222821352111355	-0.124120756649703	-0.27309659358241	0.218665820774665	0.0497514114063705	0.987884998378453
REACTOME_GLUTAMATE_AND_GLUTAMINE_METABOLISM	0.248450888442633	0.199213650681598	0.00695619503900308	0.0955512674092222	-0.410720904367041	0.400202340607154	-0.298422079653653	0.0226219036561945	0.122850400342745	0.216835369725887	-0.229930789756564	-0.423116571904278	-0.261129673765181	0.0149337186484593	0.445333287707575	-0.282800253557156	-0.431047060867093	-0.311106228893601	-0.550717518478453	0.258920673286641	0.0501920225862483	0.987884998378453
LIM_MAMMARY_LUMINAL_PROGENITOR_DN	0.272517342171725	0.383501139431009	-0.441504584589834	0.0902674307081971	0.283541906288831	-0.0604358936834194	-0.267735169927951	-0.119465833087526	-0.200380670712209	0.0417609263952149	0.399149700238732	-0.0684852643382514	-0.341047342039583	-0.235267533221995	-0.308493443484486	-0.420681688593308	-0.0258102609526637	-0.0362693278840009	-0.103263082624837	0.227070769549915	0.0510017334398371	0.987884998378453
KEGG_PROPANOATE_METABOLISM	0.105724912616622	-0.4262964745422	-0.112100253513863	0.265361989405382	-0.376332390217199	-0.330929035678437	0.0941079455050968	-0.37138958898709	-0.024071317734981	0.24041998427151	-0.428514786873009	-0.00392512509870713	0.0425446863735976	-0.143796003522674	0.0520077558540541	0.0272927216142269	0.396460323570512	0.408694300946276	0.0859306134282225	-0.232152887850067	0.051182528844653	0.987884998378453
SCHEIDEREIT_IKK_TARGETS	0.360235889039542	0.290911239056335	-0.328724854511517	-0.0599760861348131	-0.0384148116570814	0.408643246006993	0.324319901306277	0.340085990897008	-0.244606220232698	-0.290954973817133	-0.163863039812403	-0.0364279570762927	-0.271767122914629	0.261160165013501	-0.38138875791402	-0.544741841722252	-0.472087024048683	-0.138434838371007	-0.0488169491450006	0.25839542987598	0.0514233117611341	0.987884998378453
BIOCARTA_CASPASE_PATHWAY	0.0374469115128489	0.479425435143757	-0.0520556670246922	-0.425727132140506	-0.245712993752911	0.17486378017662	0.0809537195574222	0.367794653669707	-0.167094470342308	0.173410166279603	-0.00818100786823672	-0.365893184469368	-0.471386566360502	0.532270517205284	0.0632708670535185	-0.382019720741893	-0.636533094219277	-0.423770692349847	-0.251694953065664	0.279708093842223	0.0518357129236817	0.987884998378453
SHIN_B_CELL_LYMPHOMA_CLUSTER_5	0.104959428749597	0.165912572572484	-0.175877139749576	-0.0408297954953904	0.512871897963652	0.571489568736627	0.212572457829504	-0.149881949890266	-0.0969278719944591	-0.351953494126434	0.0557580918040531	-0.0308777327581441	-0.123904049732861	0.241266229424493	-0.0905693535088649	-0.517993296971178	-0.602044421914042	-0.0125478762076136	-0.345428179960193	0.258725404876259	0.0519309000263176	0.987884998378453
DELLA_RESPONSE_TO_TSA_AND_BUTYRATE	0.184771485915948	0.26760843469951	-0.106865060935972	-0.0565356211658277	-0.0488012603648481	0.438534169401287	0.150100992271229	-0.00339087930426354	0.0140601086727989	-0.178980751386268	-0.179779491449568	-0.0244259221629932	-0.199965823162308	0.149826808233461	-0.352116400346281	-0.260745024983384	-0.272729604124193	0.0399249225135157	-0.299351675122125	0.196149851381018	0.0520658406829318	0.987884998378453
REACTOME_METABOLISM_OF_INGESTED_SEMET_SEC_MESEC_INTO_H2SE	0.480109835300653	-0.124026276255578	-0.299090779803195	-0.356235016630552	-0.435950127488899	-0.121743942354373	0.078451690899243	-0.688072583356265	0.512121508099379	-0.344616691142102	-0.447451999780809	0.105564356036787	0.175807504816647	0.0299920916225006	0.222845716607134	0.289263168732145	0.230826383978557	0.428528911729377	-0.403045980625127	-0.293745894795207	0.052285305388277	0.987884998378453
DAZARD_UV_RESPONSE_CLUSTER_G2	0.422764414594115	0.159369587004998	0.16498960723049	-0.502967072371716	-0.0266010880654816	0.518846917464826	0.255659415517941	0.19504514611637	-0.0336591844836252	-0.209075095499878	-0.106472214875783	0.358634048338659	-0.141328455395736	-0.294082742638102	-0.43001001419386	-0.416200055337635	0.13615621513929	-0.251530868294929	-0.477535073137241	0.265659884792877	0.0522953592411856	0.987884998378453
VERRECCHIA_DELAYED_RESPONSE_TO_TGFB1	0.373385579508855	0.544185109436142	-0.0856866482408306	-0.210529794253093	0.133472856593911	-0.0743853111693288	-0.119703173069908	0.0471616836922118	-0.086301736100174	-0.212345218576324	0.222047442290429	-0.204437522181115	-0.436011078601747	0.165036534166854	0.178710239716449	-0.416202757016825	0.028485492316224	-0.494270753256467	-0.369975857041605	0.241883284565633	0.0524875181927906	0.987884998378453
MIKKELSEN_DEDIFFERENTIATED_STATE_DN	-0.120432662712031	-0.480594996823591	-0.676578789977175	0.636759238736226	0.764563802501279	-0.0553166208186243	0.0895750282287184	-0.282611804149003	-0.666659796146385	-0.780376855771044	-0.438469697133682	0.401070176257754	-0.25262860369974	0.108829835777485	-0.356703894532878	-0.0021070858872973	0.520797131733702	0.642583992557891	0.638050053336666	-0.395226737426158	0.0530584306657617	0.987884998378453
BENPORATH_ES_CORE_NINE	0.505208043604499	0.458107634079322	0.602070213669292	-0.463903516615912	-0.196918573311894	0.649234274492602	0.121893045568336	-0.289609034524976	-0.200779363587417	-0.22819229806386	0.109584381216055	-0.142005384970329	-0.363774398674156	0.243576188625383	0.250334491784499	-0.486322185181418	-0.207067567729062	-0.573603355298764	-0.506810578247567	0.320181353850158	0.0536844231267034	0.987884998378453
GROSS_HIF1A_TARGETS_DN	0.0393711730990617	0.360323297854257	0.20101892580911	-0.227204566884502	-0.243308231813431	0.372363763857571	0.321853759395549	-0.22494722190259	-0.241542414731848	-0.0737388849606841	0.307627326182887	-0.540364706319233	-0.199142188066989	0.363972689390803	0.0145882546831876	-0.421957414921552	-0.286753075536598	-0.216146892679601	-0.262453979517013	0.247333702839545	0.0539904441269546	0.987884998378453
SATO_SILENCED_BY_METHYLATION_IN_PANCREATIC_CANCER_2	-0.245961929483865	0.285533696774078	-0.148913853538941	-0.0630835149828508	0.000487086089402206	0.323798780758777	0.0903956272243778	0.141639552705327	-0.0393938262751279	-0.0566401646565771	0.164422983238234	-0.209766747926312	-0.164737254041414	0.0898891701955265	-0.057805458196393	-0.378430538368589	0.0840159955429996	-0.197261286156315	-0.316100040746136	0.184891287039609	0.0542402591182824	0.987884998378453
REACTOME_AQUAPORIN_MEDIATED_TRANSPORT	-0.0645474110238747	-0.0890302162630316	-0.250022971382541	0.267900645625724	0.217718985502263	0.0732835518046542	-0.100570190169183	-0.177144873440383	-0.333958899157694	-0.291407282723812	-0.238720880029075	0.139529812742923	-0.0186025239149094	-0.141705364940501	-0.078488740912111	0.170990811448076	0.250311138303347	0.26357875395183	0.222523083420887	-0.190698897740348	0.0544131840797572	0.987884998378453
REACTOME_KILLING_MECHANISMS	0.54278978428279	0.332472506296066	0.117510966942747	0.0830027812361538	0.222738754739511	-0.33208836364941	0.00362314629915275	-0.0897175498660201	-0.0559856508267526	-0.206001109873876	-0.0315748552826013	-0.498349774060771	-0.271832494733239	-0.0673286431969458	0.0747681299144461	-0.322675175941376	-0.324442299876066	0.247403104902735	-0.248370519990979	0.229696223695298	0.0546178599456319	0.987884998378453
CHARAFE_BREAST_CANCER_BASAL_VS_MESENCHYMAL_UP	0.108680734193819	0.336240509196359	0.307214626552303	-0.210934077699922	-0.427384703904967	0.12789982783229	0.170420275611491	-0.171988308019601	0.0823408051115378	0.106806138885614	0.0397363455931488	-0.0636238078362808	0.0589529448746414	-0.208871033429917	-0.48351376699896	-0.230356692308134	0.063594098255715	-0.0885303668654381	-0.387717344122805	0.210147534540449	0.0549836181530952	0.987884998378453
VIETOR_IFRD1_TARGETS	0.160269356412088	0.316245030603551	0.0896038752354325	-0.361729157952895	-0.303918093034565	0.35906317531914	0.440936458812854	-0.136046249554794	-0.146703048138015	0.154796511088893	-0.0514911040262926	-0.219591880059336	-0.365343397775754	0.256627641392484	0.0562553070612432	-0.495756852557943	-0.133500989362492	-0.174286517277155	-0.486128471964989	0.242581713683029	0.0552752540325857	0.987884998378453
REACTOME_CREB1_PHOSPHORYLATION_THROUGH_THE_ACTIVATION_OF_ADENYLATE_CYCLASE	-0.141303785912081	0.0524877890024208	-0.615465685040382	0.455774252171252	0.449470067225613	-0.482116786272208	-0.364935090517522	0.104210729475009	-0.397522536953326	0.0201713475665932	-0.395083775890231	0.135864911928895	-0.0653841509979271	0.148847861508813	0.0596159582159427	0.4095511380749	-0.118414313527041	0.360451481471685	0.285221689276612	-0.271452365188972	0.0553256429330202	0.987884998378453
REACTOME_BETA_OXIDATION_OF_BUTANOYL_COA_TO_ACETYL_COA	0.300114371178317	-0.241694345114814	-0.0493669903893442	-0.0902763409818762	-0.751132714555345	-0.507434126600033	-0.0177492280974597	-0.108151985386723	0.471275238639655	0.167758508358294	-0.783792623853105	0.489839567775209	0.591408964940995	-0.0768539609904814	-0.266998898872912	-0.00477279725520346	0.147687032909747	0.392952372346281	0.0505069515108532	-0.3118757210276	0.0555907544656675	0.987884998378453
REACTOME_PHASE_1_INACTIVATION_OF_FAST_NA_CHANNELS	0.0374577795325568	-0.479628962548103	0.262354424097635	0.0258246260555937	0.558729674041941	0.396822143120777	-0.536558002223633	-0.115037268524722	0.346968746728306	0.116078728490625	0.418205242842575	-0.0345596737398299	-0.587139610708748	-0.431678018762494	0.297885663341575	-0.053269479255709	0.0443375852839335	-0.505226359463127	-0.313849410558429	0.291684424947722	0.0572214699058004	0.987884998378453
XU_HGF_TARGETS_INDUCED_BY_AKT1_48HR_UP	-0.267116102590872	0.585803338384635	-0.143658450439749	-0.451988731973925	0.360242553686418	0.571912358250439	0.294633370204817	0.123889672653965	-0.436680672624399	-0.29713938089325	0.148139920933927	-0.15307644740015	-0.231404684876033	-0.0550073147473485	-0.461226970887262	-0.113318988226947	-0.237268038104258	-0.29178883710963	-0.244106385117585	0.267766787907925	0.0574807318263245	0.987884998378453
REACTOME_SIGNALING_BY_ERBB2_ECD_MUTANTS	0.211350543724479	0.127341024069793	-0.251267594984032	0.303943579847641	0.0562935228822023	-0.0667064004268019	-0.391143562007121	0.0639326020960074	-0.0782406862765066	0.349196050478661	0.213083122269822	-0.460004431926358	-0.466765586735586	0.29650729937681	0.33984414225207	-0.585925523006482	-0.332165135086584	-0.0631955184699913	-0.387995382074218	0.256351808020078	0.0578256489008731	0.987884998378453
REACTOME_TFAP2_AP_2_FAMILY_REGULATES_TRANSCRIPTION_OF_CELL_CYCLE_FACTORS	0.483124862630317	0.474173916195062	0.231888433519198	-0.717845743230204	-0.477985686549707	0.589025311349002	0.29060259305005	-0.135333333942111	0.234227871306226	0.240415498894677	0.423404327450235	0.348069250284582	-0.614473900596751	0.123612166166279	-0.223629687002535	-0.341220656965693	0.397439034969376	-0.65163357159676	-0.71999653305635	0.358929060013163	0.0580212150960045	0.987884998378453
REACTOME_TRIGLYCERIDE_BIOSYNTHESIS	0.435587532598438	0.201479352528047	-0.00505284639967105	-0.222510922287177	0.0889751607533944	0.291027417302253	0.214541620524634	0.104529800787082	-0.219397012129327	-0.236433122301873	-0.262368443252872	-0.253497773529365	0.0778560218141003	-0.320976113842098	-0.325404243471402	-0.129637749295254	-0.143346224949581	-0.353360832666462	0.0760498668344283	0.207028589149379	0.0587420631361413	0.987884998378453
HINATA_NFKB_TARGETS_FIBROBLAST_UP	0.136620834632074	0.16287773985976	-0.12160402466782	-0.240949160674476	0.0508419488965806	0.555712308653847	-0.0202242546825913	0.155799482399275	-0.271695534608582	-0.0998934213067206	0.0786137014489162	0.164753555942815	-0.399056617387647	0.115523932898894	-0.117993684188479	-0.396145453291405	-0.333062459228466	-0.282051051712924	-0.17254989380428	0.21267267429646	0.0589841565918711	0.987884998378453
VANDESLUIS_COMMD1_TARGETS_GROUP_4_UP	0.280968001892017	0.382693515676025	-0.123169011128186	-0.194651002970219	-0.263462077174236	0.291546258060365	-0.301387871829647	0.160362942220572	-0.109892867199368	0.495344749755933	0.160804928207537	-0.27200279905624	-0.184198361785072	-0.0470962089338146	-0.101353899188587	-0.154037019046402	-0.131119682129785	-0.270537128484015	0.0365009369049111	0.211313026170402	0.0592205289894961	0.987884998378453
COLDREN_GEFITINIB_RESISTANCE_DN	0.259903220261012	0.360971679882126	-0.0432527956835638	-0.139490476327769	-0.424142383978123	-0.135593896874437	0.157179465331746	0.14761317495983	-0.0779394244353243	0.370675990535667	0.0365222262264301	-0.161540346750416	0.130224746358166	-0.197237690330274	-0.480337390817816	-0.208491390425684	0.0555021306360949	-0.114937194324209	-0.34080777299975	0.211289184481517	0.0593378471219831	0.987884998378453
SIMBULAN_UV_RESPONSE_NORMAL_DN	0.370080273537041	-0.128652867914705	-0.189391358883842	-0.00694944386437768	0.338503806568635	0.369874432601087	0.0354405627779633	0.0248471643237713	-0.27280441370074	-0.301789458668446	0.191168945566012	0.269175285310205	-0.390715704276524	-0.0969707742918642	-0.247910305176485	-0.42565698551167	-0.184790384146271	-0.112265854699094	-0.252681766165774	0.219347755878085	0.0594957143874059	0.987884998378453
REACTOME_ROBO_RECEPTORS_BIND_AKAP5	0.228784973262579	0.0206955139682759	-0.521996396766715	0.350884796519991	0.4581002131524	-0.222998926395837	-0.307607455960763	-0.0570969525631858	-0.613668846087035	-0.538223198380753	-0.0566738719530974	0.182242105654821	0.300125144033316	-0.0961813524809278	-0.0112081868427687	0.187865902918023	-0.160304904110916	0.440649804440954	0.422683697366027	-0.27276131284542	0.0595902366836199	0.987884998378453
BIOCARTA_TNFR2_PATHWAY	-0.138115904381807	0.353210481531137	-0.0651820726932816	-0.452231023891154	0.488452203708766	0.639677573967335	0.323797559806139	0.536900117945454	-0.384157855766501	-0.424626912999618	-0.0106648196830171	-0.192989855548819	-0.284243468937398	0.127064449978354	-0.278443189700533	-0.422235234647505	-0.581407558731524	-0.421979937232394	0.250603800036357	0.304277451397337	0.0598602779480869	0.987884998378453
KEGG_GLYCOSPHINGOLIPID_BIOSYNTHESIS_GLOBO_SERIES	-0.163619579506788	-0.0372708210576689	-0.0723128092801243	-0.0881965291245135	-0.0336443928889764	0.198714535141331	-0.1833388309643	-0.219950018059901	-0.573084909545078	-0.136657444811915	-0.0737708139929278	-0.142094303582119	0.116490750284827	0.110290873408068	-0.156155122558394	-0.109267502555996	0.0588287088737957	0.183354140642181	0.472925758277496	-0.192535900493356	0.0600263682108555	0.987884998378453
NIKOLSKY_BREAST_CANCER_19Q13.1_AMPLICON	-0.204442753022347	-0.205408366181639	-0.30507637900491	0.514923712454908	0.430076154576734	-0.820865282047164	0.082030161639292	-0.468707348644089	-0.0685396826161819	-0.378633465958972	-0.337999559857119	0.383958806576353	-0.0865166168930071	0.147856032673606	-0.590747708989835	0.559269576663787	0.0989839662893431	0.276437577229936	0.470163153738488	-0.317665853743947	0.0600414221400538	0.987884998378453
REACTOME_FORMATION_OF_THE_CORNIFIED_ENVELOPE	-0.0883954217457024	0.291509410227559	0.436221657613048	-0.0937814410882165	-0.257909609973223	0.261265550195912	-0.0506585269610094	0.0645830104561199	0.0415027261681242	0.277487685538574	0.328094182927528	-0.0509819921972364	-0.196518862983293	0.130661131284031	-0.0870226603905727	-0.347992022910803	0.0948334101417582	-0.0349348045413492	-0.170333755582527	0.192778851316473	0.0606701474557475	0.987884998378453
WALLACE_JAK2_TARGETS_UP	0.103845099028039	0.426423593423757	-0.213955567213981	-0.187614042262897	0.00806158504854482	0.112671271223098	0.530122196984351	0.218912025124472	-0.0535298291209739	-0.193145213851506	-0.124578346813465	-0.521833087600072	-0.430450008319175	0.368198485017803	-0.156424759713315	-0.132355088337852	-0.368859581294964	-0.033668306194241	-0.151178531092735	0.235340702561768	0.0606786849914908	0.987884998378453
REACTOME_PKA_ACTIVATION_IN_GLUCAGON_SIGNALLING	-0.0834745780894786	0.0998757061028202	-0.59710272572954	0.395389876493976	0.485812296470449	-0.252865728890067	-0.0551508157371396	-0.122397627749788	-0.364974487878416	-0.360284065791177	-0.336497225503375	0.0258513912308262	0.0733813952779913	-0.263533962366802	0.151518291180852	0.318042974645665	0.112031903870343	0.391506975730236	0.340285678143935	-0.251969160627925	0.0609929459369609	0.987884998378453
REACTOME_MITOCHONDRIAL_FATTY_ACID_BETA_OXIDATION_OF_SATURATED_FATTY_ACIDS	0.426393910507677	-0.304995716917902	0.334123983112502	-0.184399025257793	-0.456990933869911	-0.325029022765362	-0.328037658079328	-0.441824962554466	0.0571129307167325	0.0460669111895762	-0.619796843871427	0.19890127117396	0.268070857825025	-0.216205321041278	0.0630320634357635	-0.274199553597185	0.159944792308381	0.493460746045352	0.0988870260469904	-0.262384342346417	0.061460524697851	0.987884998378453
REACTOME_ORGANIC_ANION_TRANSPORT	0.0955334264747061	-0.158777090923192	-0.0967557461783122	0.691502801157356	-0.18634850466801	0.0884717156855743	-0.364968207186331	-0.2941264983858	-0.569338110705383	-0.504906519433812	0.326103305924874	0.533296979348843	0.206472902212893	-0.22635598718287	-0.0855630773269888	0.373774610059026	0.193834180693328	0.365717287684051	0.156339103959437	-0.278199447952631	0.0614914604796813	0.987884998378453
HAN_JNK_SINGALING_DN	0.101825172764828	0.177714612174774	-0.369377961057012	0.0240454207520961	0.407322766686475	0.348236530217748	0.084298251373265	0.203469811524754	-0.0773181055261579	-0.384543381220734	0.0517636243121129	0.0629866054580051	-0.190596887430883	-0.268281432211211	-0.465367084701119	-0.107001373047641	-0.0847362757471358	-0.160825036569821	-0.0259955590406688	0.206562288775141	0.0615878275980871	0.987884998378453
BIOCARTA_IL4_PATHWAY	0.242651915356673	0.412392674638851	-0.254802974288429	-0.351346511922818	0.474524710635066	0.166504607337197	0.10835700504266	0.418203547142226	-0.231460872564247	-0.206320329843797	-0.154399045425675	-0.435700632518114	-0.641255150549042	0.529238604690079	-0.0190626867754161	-0.204925040144952	-0.537436749203471	-0.444401590755159	-0.0754499238698313	0.285379121241439	0.0618215494556749	0.987884998378453
ROZANOV_MMP14_TARGETS_DN	-0.100289864585248	0.193670205051382	-0.39164540704235	0.09220473103916	0.106516197276122	0.137579703065001	-0.175877568339943	0.16150203092179	0.156831627264913	-0.0165805759552264	0.0668007168645977	-0.111857582242027	-0.312351974440354	-0.0126919888283905	-0.367351460928909	-0.102562567150819	-0.214995265438295	-0.0370051763125376	-0.0450895891926576	0.17146200016313	0.0618221893238849	0.987884998378453
REACTOME_PEROXISOMAL_LIPID_METABOLISM	0.062285813409801	-0.110879870193903	-0.271791680179716	0.372190716943036	-0.424488071268057	-0.430459546049527	0.0813152042020021	-0.311144439351584	-0.046553335073278	-0.17203525987434	-0.151555379673408	-0.071101178045748	0.357552050910209	0.0501622315815959	0.00887931541605985	0.174138259628841	-0.16985317656892	0.281912618460577	-0.0175467233309749	-0.204323910857271	0.0619011844360639	0.987884998378453
ZHAN_MULTIPLE_MYELOMA_CD1_VS_CD2_DN	0.0239997953129536	0.0946425565001766	-0.430847358730673	-0.000986389453624392	0.341949985727492	0.0233099284767107	0.02033550737394	0.0875993543306364	0.0187851541494979	0.00254526199811192	0.331203458321747	-0.399065870435202	-0.342829270168552	-0.23390951543386	-0.0378218866774015	-0.163987343351821	-0.358414418625452	0.0248965149901375	0.267624034261197	0.202032765248935	0.0619350294743591	0.987884998378453
NAKAMURA_BRONCHIAL_AND_BRONCHIOLAR_EPITHELIA	-0.764945594892897	-0.769998900251568	-0.561486858021448	-0.134298177970256	0.125189831281075	-0.362746575649962	0.714329704168189	0.278669827933154	-0.0035471192486313	-0.0289453425707399	-0.590109300233008	0.613347235070549	0.656109094908321	-0.662622466192583	-0.96076102496251	0.388606620477496	0.74556252062044	0.827405696689928	0.464655880085904	-0.449755081446838	0.0624179877007485	0.987884998378453
REACTOME_BLOOD_GROUP_SYSTEMS_BIOSYNTHESIS	0.0452626348252646	-0.0204074426160691	0.35646560602521	-0.188255986081142	-0.40580041785338	0.130609198931576	-0.180949079801158	-0.387206070451534	-0.464654122784542	-0.278209079181718	-0.155283006701072	0.112155477421386	-0.147034235909713	-0.16212991345513	-0.112841797287528	0.173771987482863	0.272791902623729	-0.031128878061576	0.579676098476375	-0.226423740678443	0.0628124052813882	0.987884998378453
REACTOME_HDMS_DEMETHYLATE_HISTONES	0.0543133112297486	0.351264259826356	-0.19888947404637	-0.160513553007294	-0.121223869001043	0.14778745842187	0.314697339578356	0.294662510644763	-0.178327235855612	-0.176115965161401	0.222951298637191	-0.521644930062127	-0.477371781245599	-0.236097923909437	0.304163580450861	-0.20298089274956	-0.143593205712537	-0.131859802379214	0.0541289370347321	0.21946210061857	0.063222301450881	0.987884998378453
REACTOME_ANDROGEN_BIOSYNTHESIS	-0.542439695404201	-0.0383799875716773	0.363091620458351	0.0897049508514905	0.0330747965308197	0.0789134638313652	0.263470169366954	-0.143334197264	0.112934433121647	-0.128911265936455	0.525401575087435	-0.0941996384379326	-0.182947027457779	-0.190246129832115	-0.156256988275204	-0.0697614317032398	-0.364036143203527	-0.362156911248372	0.122613818246791	0.217898884949988	0.0632546801297807	0.987884998378453
HWANG_PROSTATE_CANCER_MARKERS	0.076808993466969	-0.076031930112977	-0.286857581326624	0.060179704112385	-0.105563817571194	0.359318791289946	0.221596548763708	0.0577788381769684	-0.122864874042186	-0.0842755716287635	0.0333980793466626	-0.215040741300012	-0.300544255445922	0.0997628787733924	-0.328228964200611	-0.186604743399882	-0.0177017179879255	-0.071401458043281	-0.265803426249471	0.172830501706704	0.063465621168597	0.987884998378453
REACTOME_KERATINIZATION	-0.0842874638491805	0.273435823691918	0.411583067865315	-0.0489992859872539	-0.165768673633119	0.275441125605	-0.00747899920908524	0.101605082193517	0.185984356777151	0.303630453037628	0.34177503432601	0.0477790314740672	-0.117016767895445	0.115543229729286	-0.0291278207834033	-0.277152841967301	0.147875332682315	-0.0695764456637836	-0.0806104040344523	0.177051337699876	0.0634871075123714	0.987884998378453
REACTOME_TRAF6_MEDIATED_NF_KB_ACTIVATION	0.254542656991679	0.555073509234026	-0.277078467684034	-0.0775796859638492	0.263345491621492	0.486703440198	0.37347904981186	0.361916347124672	-0.278161970283788	-0.291656686063988	-0.371960569252686	-0.407684633341313	0.123697580245283	0.187199637319855	-0.340384905999858	-0.478061899071218	-0.400379946754314	-0.25490581632495	0.110736413020266	0.273256865975407	0.0635305604432351	0.987884998378453
VERRECCHIA_RESPONSE_TO_TGFB1_C5	0.499850780846267	0.53450102229607	-0.0801191742051008	-0.383806326144797	0.111190912703872	-0.000197664619966564	0.0893828775737432	0.0178156211827951	-0.281140935161567	-0.128705703641823	0.121141339828053	-0.352940436889922	-0.385222337581854	-0.0828635027390106	0.00371798336163878	-0.192074687403884	0.269204592319284	-0.478953490621809	-0.300225363759953	0.235366269110579	0.0638245690919551	0.987884998378453
REACTOME_CLASS_C_3_METABOTROPIC_GLUTAMATE_PHEROMONE_RECEPTORS	0.220713436743364	-0.300059182242356	0.0767781075073666	-0.257403217117553	-0.150040987026901	-0.307007886263991	0.119526719920349	-0.103461145698346	0.0635229311649062	-0.0343527085404284	-0.387698190684222	0.252183414276004	-0.0318412278021572	0.0451863146047034	-0.0593002684878628	0.108783845824732	0.053650182339059	0.0818602029897013	0.16416217317975	-0.173152136182565	0.0639829639414856	0.987884998378453
OUYANG_PROSTATE_CANCER_MARKERS	0.169595781742288	0.154617641198961	-0.309897865981359	-0.233318649978735	0.0737151214351279	0.311899362348796	0.238940298288986	-0.0108379721055638	0.0273891874513433	-0.146649290231324	0.049843710955263	-0.230807791319737	-0.317916945377211	0.103165399210537	0.206225630730163	-0.275942173708372	-0.252348919871939	-0.435216219987201	-0.119046961217749	0.194808481794851	0.0640397760134498	0.987884998378453
KERLEY_RESPONSE_TO_CISPLATIN_UP	-0.0234755098823857	0.171481262639497	0.0929496354441068	-0.190220102449752	0.392394057696662	0.261580001682418	0.418125425937307	-0.0474751701310142	-0.474916091286002	-0.305367603143074	0.226855241418794	-0.144088136412653	-0.173213213885597	-0.241405904860464	-0.452282833917945	-0.176545920928378	-0.109459553490287	-0.0513141461809577	0.00993167297020706	0.214745540763401	0.0645947955441276	0.987884998378453
DOANE_BREAST_CANCER_ESR1_DN	0.210901882016094	0.013402620352625	0.265569971828742	-0.24384687156315	-0.218781327173567	0.194066553854456	-0.17038537492009	0.268380897171518	-0.067052375736267	0.133773458111983	0.385362274184656	-0.181837229525006	-0.362702124919757	0.00492939969562969	-0.108966333513569	-0.483844995631958	0.197274559169449	0.0459129206253678	-0.175161945050879	0.203175987564477	0.065142812001827	0.987884998378453
REACTOME_POU5F1_OCT4_SOX2_NANOG_ACTIVATE_GENES_RELATED_TO_PROLIFERATION	0.339501422284931	0.24513834814066	0.25025900513398	-0.0952282005724497	-0.302043619011298	0.0999050326775832	-0.133564757442202	0.180438803289707	0.390446430929438	0.197046561834709	0.206218250257086	0.0206601200236848	0.317430821605854	-0.420387575397851	-0.123172194606927	-0.412966364926105	0.16301875026033	0.098903718622336	-0.421260600367548	0.222505054463928	0.0651702977515316	0.987884998378453
KUWANO_RNA_STABILIZED_BY_NO	0.450359648841811	-0.0856965657408032	-0.26359465534922	0.00445099773037544	0.562311973055342	0.735152407666857	0.360837556862019	0.0153024912058004	-0.176837665502127	-0.756109363657432	0.56111524777185	0.359322809323921	-0.555681940871186	-0.200499622408312	-0.305354412721247	-0.736315037363194	-0.00984764720882131	-0.0167979047037716	-0.1498382172759	0.329812139643061	0.0653865577117227	0.987884998378453
WOTTON_RUNX_TARGETS_UP	0.233022154912628	-0.129400097970942	-0.2252518723409	0.0281017174330105	-0.0993385510816991	0.430071789605992	0.300315422659242	0.383395652555562	0.0840560552787251	-0.13020977629984	-0.0813948036491297	0.338989471580967	0.0183554055316621	-0.39359818663489	-0.32369746454415	-0.119631180617107	-0.0301318192303217	-0.28098326405232	-0.338907761210426	0.213324935451859	0.0659934451544731	0.987884998378453
GALE_APL_WITH_FLT3_MUTATED_DN	-0.0256707059895789	0.442966059755949	0.0757628420622701	-0.0424815854224127	-0.328952676595827	0.425954657914407	0.0295577158504902	0.0126079853635282	0.309807575223438	-0.0076367337219439	-0.393562218026735	-0.483092541890945	-0.0273823353597803	0.164120244414838	0.136578032505201	-0.365037908947851	-0.375076389799151	-0.12585551107675	-0.409191003736723	0.230921987319448	0.066012207007552	0.987884998378453
BIOCARTA_VOBESITY_PATHWAY	-0.0590801344074636	-0.455557593998585	-0.526302542747839	0.589480288359944	0.0424430208862074	0.225221609060596	0.255089649506834	-0.388043894083198	-0.429079050217031	-0.599058950614664	-0.654486355580132	0.55831455109211	0.589374555039778	-0.355225792552287	-0.715772322570738	0.428857621467928	0.488115648522384	0.575991248714094	-0.120559575918936	-0.362898260254776	0.0661397017132254	0.987884998378453
KEGG_DRUG_METABOLISM_OTHER_ENZYMES	0.15066514952213	0.245396301780364	0.0692528594030816	-0.153496731518026	-0.144275297169562	-0.0493539721507776	0.0162920802182493	0.11701800663532	0.246781080258774	0.0677519503856487	-0.191440712170801	-0.106747740133449	-0.377880151309953	0.0980735420994741	-0.140037394566524	-0.348108228946222	-0.268613286573031	0.000563937408204429	0.050753374151617	0.170553194865044	0.0664308355115776	0.987884998378453
MISSIAGLIA_REGULATED_BY_METHYLATION_UP	-0.0908261913045581	0.276654110889648	-0.0073816109084007	-0.388276095683406	-0.199699044416116	0.300900434454025	0.262667283242601	0.176843720433159	-0.123939831224108	-0.0547859550011637	0.215453482624782	-0.100586202332023	0.0891114114142936	-0.05418578087289	-0.249043870535228	-0.277959360000045	-0.230283267978094	-0.118587621112329	-0.281805031297562	0.186336583803459	0.0667476507034477	0.987884998378453
WEBER_METHYLATED_LCP_IN_SPERM_DN	-0.190136408753643	-0.153895476433909	0.258540916439563	-0.0116355797993117	-0.290271972631011	-0.128421022769569	-0.115959880345025	-0.363027453619175	-0.220108217490784	0.198958660050386	-0.0492024700832646	0.630734064871861	0.609014659704761	0.540090958227176	-0.749435378965743	0.417952545056205	0.41580607267544	0.0510791351967207	-0.35350878713753	-0.292049286470497	0.0669448001017403	0.987884998378453
ROVERSI_GLIOMA_LOH_REGIONS	-0.0828906151662317	-0.0378713794741568	-0.317231768774054	0.310415377160507	0.339866522076206	-0.0438538056652105	-0.197185167301373	0.22556396388538	-0.11872091360201	0.153444337094526	0.296456603722208	-0.296329597639435	-0.298045989130908	-0.298637256738307	-0.292490289726222	-0.133230752512293	-0.133184752825268	0.083096174455032	0.180054840454182	0.196595330590247	0.0674539147884552	0.987884998378453
BIOCARTA_RELA_PATHWAY	0.172907899324083	0.371915314945826	-0.205533616316019	0.080226987717811	0.275563967344657	0.54132293806477	0.246768097933257	0.522163959949859	-0.317808421202043	-0.407916721474198	-0.382440526005188	-0.246022517341907	-0.225815655282158	0.0926079555958848	0.133272869569004	-0.384525284053535	-0.620691719388336	-0.311377008202054	0.0750787928407889	0.267494968990318	0.0678545310862009	0.987884998378453
THILLAINADESAN_ZNF217_TARGETS_DN	-0.250395367100784	0.0335155854613725	-0.29669995691149	0.217905374135853	0.00825734242818649	0.384335551105152	0.162532951730643	0.599234542375274	-0.387553316562071	0.141014289126387	0.269561103705667	-0.580883759358244	-0.304297798158507	0.137587149519541	-0.483903617239589	0.314554018337419	0.0179046697314283	-0.370008445384337	-0.144679062055647	0.256871137348191	0.0682397228380213	0.987884998378453
OLSSON_E2F3_TARGETS_UP	-0.0760215876700236	0.307742276062193	0.121716501508319	0.00258699515378014	-0.0774279771600633	0.0155046177823743	0.282392067149029	0.0110210682278096	-0.389021948219684	-0.152137209202868	0.194569780714487	-0.24525018051537	-0.0674272705212057	-0.270003208692332	-0.00281464584644553	-0.251493825432606	-0.0880483165155386	-0.21113575448249	-0.0570876107846292	0.171059836539314	0.068413047651944	0.987884998378453
PID_S1P_S1P1_PATHWAY	0.186534397621749	0.228492880965823	-0.47200688985553	0.411994986777069	0.519480172395422	0.301883668193861	-0.152827858567889	0.285337166346154	-0.414474905868666	-0.295989376855267	0.117960068762401	-0.203099736736082	-0.482156180047709	-0.111332829154483	-0.209963490808764	-0.25637404236686	-0.176802524893852	-0.0593801073924206	0.0907540383851996	0.241170205482792	0.0685422302435821	0.987884998378453
MURAKAMI_UV_RESPONSE_6HR_UP	0.141399041542814	0.496007151526628	0.10306728271517	-0.56245529772155	-0.0957586013892133	0.347900384353307	0.189903120358338	0.0903128096074097	-0.179207175246845	-0.102993966351661	0.300910347178303	0.000163931206727919	-0.0780315890940483	0.180219403989312	-0.186761775548742	-0.439859716614138	-0.0927746865625781	-0.314901254871343	-0.341364189547147	0.225444197955035	0.0685542949375666	0.987884998378453
REACTOME_ADENYLATE_CYCLASE_ACTIVATING_PATHWAY	-0.0732292124947666	-0.253604860923612	-0.46448796201114	0.546124552450795	0.590739780680191	-0.446142732807331	0.0336426499521043	-0.479139936754931	0.177471586207555	-0.642894852617173	-0.41635352078135	0.19251052945112	0.140532290435704	-0.465393383351431	0.0856992849049676	0.36157399495493	0.143841403868332	0.462633264504006	0.483004897852681	-0.305357058882053	0.0686766849471157	0.987884998378453
WHITESIDE_CISPLATIN_RESISTANCE_DN	-0.12917422992203	0.466270123384182	0.0162226013365481	-0.588679604685013	0.0694869998075676	0.581178037689769	0.476718991224334	0.243888638328951	-0.392007577796535	-0.180078013667554	0.183883612180901	-0.285482823135733	-0.0657786213225351	0.551299284975161	-0.373105496898651	-0.552249873795581	-0.488648986455838	-0.281556015544167	-0.309633688167329	0.293618125532277	0.0689159839405865	0.987884998378453
BIOCARTA_MELANOCYTE_PATHWAY	0.392799148401975	-0.448822045996338	-0.686888238786723	0.315157301482433	0.294536772932208	0.197545200918316	-0.636053578935092	0.349047226198979	-0.537300258133058	-0.453087828333041	-0.328555469288362	0.234701079130501	0.0882370979709549	-0.302253237883194	-0.0121040457160173	0.368759212490415	0.0361577067786818	0.453059132034445	0.463700839304202	-0.306429656608176	0.0690220173896879	0.987884998378453
BIOCARTA_RACCYCD_PATHWAY	0.18284183938964	0.481790257732956	-0.00986492323098559	-0.0462128097258213	0.0904400715312466	0.349865245856288	0.0264202882907248	-0.116939694946306	-0.551609813500831	-0.0172062323996972	0.156688405603626	-0.393348765000374	-0.325048014481133	0.274645379122331	0.132723035533911	-0.448649497536597	-0.387841926382465	-0.0979703285275718	-0.194712616876553	0.229681035823178	0.0692644779310142	0.987884998378453
REACTOME_CLEC7A_INFLAMMASOME_PATHWAY	0.164543863158023	0.414057413308948	0.139953711927683	-0.585166285413276	0.369824675273657	0.847433090063135	0.324127089655174	0.630128078892066	-0.691107331379902	0.214208956547107	-0.579940896833772	0.0756220817545355	-0.625988389497022	0.367535819182992	0.120107511056355	-0.667549245662695	-0.447302088207252	-0.355997205513364	-0.483963328035249	0.365652070633289	0.0695112133761475	0.987884998378453
REACTOME_INITIATION_OF_NUCLEAR_ENVELOPE_NE_REFORMATION	0.231176657965021	0.481218949093792	0.36705344108783	-0.521242149690501	-0.117891058401647	0.547312878946245	0.184748167078711	0.165277515628656	-0.431823651605402	-0.0365152757391737	-0.148863916385126	-0.416567650409513	-0.565099547706476	0.540878098624883	0.38794284642263	-0.352876895435898	-0.61972675481233	-0.528069623733048	-0.45286513820589	0.31629367933681	0.0695332058974455	0.987884998378453
DAZARD_UV_RESPONSE_CLUSTER_G28	0.0727454532301671	0.198062618117182	0.250105242717607	-0.515418460076048	0.161250997417504	0.698268586147813	0.157077087600732	-0.295054169812583	0.0717832623488493	-0.39003623119179	0.254871997744538	0.469063638543937	-0.434814949561251	-0.19456826074687	-0.513636876747621	-0.634432987332332	0.259630142041225	-0.343204632402775	-0.493821851308336	0.296055620756887	0.0696222199692174	0.987884998378453
MUELLER_METHYLATED_IN_GLIOBLASTOMA	0.00464938811199031	0.28332540083198	0.0606653705534248	-0.22951509311207	-0.0391364037137204	0.395530633216766	0.264343881961576	0.0801918990522112	-0.025193550743678	-0.0355933093540211	-0.141337286964541	-0.115299501435464	-0.0657234030937687	0.0791976535029506	-0.373472864780505	-0.137062221021968	0.0120970766722723	-0.0675128505071817	-0.257630440017395	0.171851357911489	0.0697325785843984	0.987884998378453
VALK_AML_CLUSTER_3	0.201292584685747	-0.186479661414004	-0.462714819205571	0.0865624261830568	-0.0622155135637191	-0.0784055387610123	-0.169462988999736	-0.0399150030541215	-0.174646833779363	0.0254088402436214	-0.218708770012428	-0.0679278319680291	-0.0636828282990242	0.0355556657263098	0.170476623599223	0.131444022004115	0.120953299298525	0.269291208615498	-0.0710441938314506	-0.163750089068376	0.0702275794465283	0.987884998378453
REACTOME_G2_M_DNA_REPLICATION_CHECKPOINT	0.200575311651155	0.60034676934046	0.540270496202885	-0.896117892882996	-0.600851764764554	0.371643767974443	0.501583044896112	-0.0282634993949292	-0.124715275871258	0.60382711976263	0.491391674464914	-0.633752849081236	-0.346391863979357	0.76063082347476	0.492811888987381	-0.405041354205724	-0.652324435413194	-0.442615432491947	-0.929088309687055	0.420352328038534	0.070397534427344	0.987884998378453
LIN_SILENCED_BY_TUMOR_MICROENVIRONMENT	0.136994784580612	0.32949004439785	0.256447860749116	-0.0687481370959566	-0.343513852711874	0.113567414052894	0.0285171726288656	-0.0771827766282049	-0.263766723359628	0.0848315578367314	0.111839055807016	-0.0447052817243813	-0.139946395106301	-0.268066139246912	-0.451587186112495	-0.33891559963773	0.00111320584752408	0.0442760236149934	-0.0456179658313165	0.183474476388888	0.070826407793129	0.987884998378453
REACTOME_SYNTHESIS_OF_BILE_ACIDS_AND_BILE_SALTS_VIA_7ALPHA_HYDROXYCHOLESTEROL	0.0797241660588555	-0.180834675251427	-0.180712359395676	-0.14842622225887	0.207360591244689	-0.179847237978212	-0.0593502782483039	-0.187420110392587	-0.182209471710506	0.087457856006603	-0.234896172133131	-0.00941077649057206	0.0814403089025308	-0.234677273628798	0.368420203283152	0.116939453108339	-0.269612950175197	0.434548438848445	0.312259315650822	-0.189002332124482	0.071337374147006	0.987884998378453
BIOCARTA_SAM68_PATHWAY	0.191818271355696	0.195037545409154	-0.51177735458305	0.0470209689338627	-0.147072531302642	-0.0916979091745997	0.34833830490787	-0.164775320557852	0.346684406293056	0.342828875432786	-0.116106968090501	-0.576405249820835	-0.413854437877774	0.296960273656193	-0.0420653930390444	0.119771727659774	-0.585684005004518	-0.0667648083480967	-0.401912546203751	0.248771422019873	0.0715447799199027	0.987884998378453
AMIT_EGF_RESPONSE_120_HELA	0.268860924375324	0.248577047695821	-0.0121405397778587	-0.246167424425502	0.256869060021861	0.411049615378577	0.239100659789887	0.0908556120238072	-0.291354454993726	-0.414603234764009	0.0694503164877149	0.281060410352526	-0.363636649872338	-0.17260227703577	-0.352168143691293	-0.368756079212872	0.0688923056734981	-0.164199544017127	-0.233884847461224	0.219570724231884	0.0716053381793117	0.987884998378453
MEISSNER_BRAIN_HCP_WITH_H3K27ME3	0.0926536798387497	0.0754443504334812	0.0502157292689676	-0.0959124724437135	-0.0621157555146803	0.0296062427965596	0.188878604556496	0.131081746872206	-0.0106776740569194	0.125341624005595	0.138033696925161	-0.0923972125026069	-0.102195964212365	-0.202077456751806	0.081285104967678	-0.190015840665403	0.185600352897801	-0.085114647396257	-0.254374187047216	0.142643028855309	0.0717443597031183	0.987884998378453
PID_CASPASE_PATHWAY	-0.138111418502383	0.397352339107772	-0.262966376381617	-0.184299897244231	-0.0374543353389367	0.199011489846081	0.19243967895462	0.25717190816934	-0.215272512059297	-0.00456388210542399	-0.0105992257651584	-0.408430742917374	-0.410073766187702	0.314755564779557	0.00312410345103492	-0.144471505291765	-0.428581320721096	-0.341535802957221	-0.108459086426732	0.2079779575958	0.0717609930349469	0.987884998378453
LIM_MAMMARY_LUMINAL_PROGENITOR_UP	-0.298323834389147	0.211560269458612	0.0498813731304483	-0.315349664909024	-0.0520488756227305	0.404157642385102	0.0147377508843858	0.255255721492121	-0.118547348254031	-0.116712642534061	0.380081109122405	-0.208571603499636	-0.335089650348627	-0.0390588755468408	-0.235922638245151	-0.167753427103074	-0.105366093226685	-0.0350176961789304	-0.0774264325387696	0.188225029428154	0.0718204144289997	0.987884998378453
DORN_ADENOVIRUS_INFECTION_24HR_DN	0.21512662057275	0.0515129188650072	0.168965451639376	-0.374133590515969	0.159483779212682	0.545121712696499	0.101533492866703	-0.0232403913976787	-0.296711505026422	-0.202863459134659	0.0219957863653731	0.0354184439481416	-0.374949958394903	0.0379834669296371	-0.336649715986945	-0.498994365823535	0.0528167610403346	-0.101340578571251	-0.236986874960316	0.211182472376778	0.0721729813240495	0.987884998378453
VISALA_AGING_LYMPHOCYTE_UP	0.328539334820185	0.0473902500757608	-0.461602808452592	-0.0614982804727971	0.492904712835666	0.464413595910046	0.501245091794873	0.386719135666789	-0.34105035917099	-0.447037992378866	0.357207121773764	-0.0718604581412349	-0.500807274680567	0.307902163843639	-0.231755320048319	-0.316463583007403	-0.483970630007805	0.199279311280608	-0.245383882702925	0.283085168492259	0.0722260080403471	0.987884998378453
SUZUKI_RESPONSE_TO_TSA_AND_DECITABINE_1B	0.0748618265556665	0.123249261290622	-0.224504016531439	-0.0355434247532767	0.108289295732995	0.461845173239709	-0.189489537020309	-0.136385971698186	-0.00623975172931462	0.0072430184682544	0.237770791403147	-0.329283728552217	-0.394147685821987	-0.0525075188944475	0.0422297491361054	-0.413155349335837	0.0439427361107869	0.190354058153741	-0.343687695676577	0.195313444356224	0.0723056815871831	0.987884998378453
REACTOME_INLA_MEDIATED_ENTRY_OF_LISTERIA_MONOCYTOGENES_INTO_HOST_CELLS	0.27058985568519	0.419606158487232	-0.0950921587120254	-0.167741054178182	-0.156599223211229	0.414615051313798	0.179848024437494	0.0900153189358849	-0.520306716665584	0.288951419524367	-0.0365238939018517	-0.21035634571453	-0.511990644967371	0.461245616009855	-0.188172183881937	-0.301976277097449	-0.349498022717776	0.00470705225438731	-0.354328211467708	0.243783652808279	0.0732172676171552	0.987884998378453
BIOCARTA_PTDINS_PATHWAY	0.379969971688793	0.480385280974898	-0.228223699713117	0.336534886706945	0.310379544158156	0.27553571159878	-0.126393544455922	0.0697289033871292	-0.221189882566906	-0.182146905632244	-0.229436328831294	-0.624622397839115	-0.291928176972687	0.292152198502021	-0.306486719668346	-0.188548200200774	-0.221596358359402	0.0302651808192704	0.0540932587960222	0.235733350712214	0.0732723237488851	0.987884998378453
JI_CARCINOGENESIS_BY_KRAS_AND_STK11_UP	-0.253135510735007	0.394088686083511	0.148983637726723	0.0457891549768389	-0.435167845106733	0.421552657489571	0.241893087343659	-0.251049501910655	0.234722161116034	-0.227875889332666	0.435885448631667	-0.280712330167488	-0.652237099295515	0.179528933982462	-0.404666623108341	-0.0912662185731745	0.3088444093714	-0.122192400192753	-0.453433575214028	0.258215598016311	0.0745491828671576	0.987884998378453
SHEPARD_BMYB_TARGETS	0.165144327687627	0.266099785226324	0.294351427205662	-0.252683759994722	-0.112455058041181	0.175960833972363	-0.0637025726055788	0.0596757949292725	-0.161011089213597	0.24894623597585	-0.0490658580715574	-0.416596387521842	-0.25642833593013	0.359254507326253	0.327324445643937	-0.349050626318875	-0.374258365900052	-0.224717853006549	-0.364039080461561	0.214246695391144	0.0758426536114854	0.987884998378453
GALI_TP53_TARGETS_APOPTOTIC_DN	-0.313183220692299	0.589249762751814	0.332928003025557	-0.623964617878728	-0.248610951436112	0.619565754295317	0.60617007457558	-0.0469673406334503	-0.165572651956523	-0.116336752744971	0.372463147236984	-0.248755957644363	-0.470693330536648	0.539257603735322	0.385260557827207	-0.551526632964133	-0.591739519710435	-0.630466993563021	-0.418983899677265	0.339887040343319	0.0761189071446224	0.987884998378453
REACTOME_LOSS_OF_FUNCTION_OF_SMAD2_3_IN_CANCER	0.61946881501591	-0.295826251276494	0.214774981505284	0.274635363579241	0.353261755819837	-0.467698733469955	-0.540739756578332	-0.665581457251251	-0.612316688330826	-0.449465391433992	-0.314944207644051	0.0162265058036648	-0.0356598488576222	-0.0912214194766169	0.0881896702230075	0.0222696219522361	0.148762154714542	0.242167443094269	0.572262202189902	-0.291686502120389	0.0764518298250232	0.987884998378453
DORN_ADENOVIRUS_INFECTION_32HR_DN	0.293961739699142	0.0488116414539679	0.295294566341898	-0.425536530457004	0.091504623115834	0.494860188679257	0.166717312138386	0.0919489285273368	-0.321294433691241	-0.223399620313733	0.017651863374357	0.0762042556749566	-0.392116206729249	0.02142102542154	-0.336633020325755	-0.488700308016957	0.208199684128629	-0.181341653512269	-0.309086661906812	0.223485726918985	0.0769734344696564	0.987884998378453
NIKOLSKY_BREAST_CANCER_17Q21_Q25_AMPLICON	0.191706736208193	0.243080453230905	-0.0315688269727268	-0.0510556842890251	0.074568389847953	0.053734007038568	-0.0251961510408318	-0.0819744008037113	-0.125337608910923	0.181365498178279	-0.337591144035032	-0.327522224613661	-0.0164823744869181	-0.0200013206517328	0.0130574285765589	-0.305136973378319	-0.27849983916399	-0.156231605291631	-0.11003979427448	0.158446294133399	0.0770782999800395	0.987884998378453
NAKAMURA_METASTASIS	-0.0998471487427261	0.0787173092376358	-0.421761519845187	-0.00607345828387726	0.272149198219418	0.378263114589886	0.169894913646898	0.126281459712877	-0.14324292159253	0.0772387648629023	0.00628445699388955	-0.277429185022344	-0.12835836319909	-0.0702951693075452	-0.267131313902687	-0.296173573112151	-0.146602527298957	0.184253571036869	-0.108587589636843	0.178599988696179	0.0776671969360267	0.987884998378453
TAKADA_GASTRIC_CANCER_COPY_NUMBER_UP	0.652398653850621	0.111159838236991	-0.407254044431561	-0.414640253211545	0.0171729391665126	0.435889600587861	0.0717182111716953	0.706694801613854	-0.520328505832869	0.238966137132734	-0.121153465455462	-0.00608589601139203	-0.154584774893031	0.0910371154088765	-0.0857551047261892	-0.609758719956412	-0.393628102408313	-0.237128945531889	-0.266705017775075	0.277882900084754	0.0778064172894192	0.987884998378453
ANDERSEN_CHOLANGIOCARCINOMA_CLASS2	0.257748688272048	0.376703329124982	0.521390691087531	-0.411728412286516	-0.43675574110721	0.290731848488587	0.209339712501096	-0.164973743282944	-0.380496811764779	0.273252770085577	0.114139623811281	-0.391025932405568	-0.113865431192538	0.156396433721535	-0.185383662047044	-0.401650205728557	-0.15236684163837	-0.0545070530786983	-0.281562242591243	0.237027612772756	0.0780712417377672	0.987884998378453
LOPES_METHYLATED_IN_COLON_CANCER_DN	0.163569962277889	0.127800861343258	0.0127485102295169	0.284067309372029	-0.0425519822607308	-0.354043125051497	0.214516950900406	0.0151525834998112	0.0257153482456351	-0.0564828089676443	-0.0217034561753232	-0.0919423146301777	-0.157919281729636	-0.356772742960169	-0.29536653452773	-0.0682204101131385	0.0632680117738575	-0.0882756186320069	-0.0111233051292748	0.159320402076566	0.0781166506518964	0.987884998378453
BIOCARTA_HIVNEF_PATHWAY	0.0727650251043248	0.329503797479555	-0.0628157942230961	-0.286329722570535	0.0250374519318847	0.264859881421238	0.274808120476007	0.251903786475859	-0.331325380658599	-0.177711524683556	-0.109831869818818	-0.364720520704877	-0.255462766896009	0.216438254329817	-0.0462665571378086	-0.218166719256484	-0.48746076675602	-0.345723193873728	0.0546585785486003	0.203643758825974	0.0781424199813148	0.987884998378453
CAMPS_COLON_CANCER_COPY_NUMBER_UP	0.251503534568919	0.195342475373829	0.0629620848005647	-0.109105527575062	0.150092470661327	0.120866154428258	0.162777824857761	0.00530835245474653	-0.077553219102777	-0.228494203160188	-0.288127614213959	-0.208329623397295	-0.154315855526441	-0.0202917477276331	-0.157612666056213	-0.336475677359068	0.0558729106544316	-0.248920392187654	-0.032861818111648	0.160191616267887	0.0781551074141671	0.987884998378453
REACTOME_CARGO_CONCENTRATION_IN_THE_ER	0.230708544944999	0.0628180870448446	0.394151122755558	-0.366326426619559	-0.403077903929471	0.501758401372901	-0.0356722104235471	-0.209013467915065	-0.11648722795295	-0.067202793898023	0.191094952918173	-0.143836098737185	-0.108174687643586	-0.330584945749399	0.172227809395601	-0.304516226013852	-0.306776565033923	-0.196467268279121	-0.345435417723296	0.212059159363809	0.0784843202688809	0.987884998378453
REACTOME_NUCLEOTIDE_SALVAGE	-0.221731551562675	0.567415282718242	-0.0359973858591494	-0.285321284269049	0.0347898142790804	0.261497809790826	0.183145023754971	-0.0303535044074492	0.122011918187322	-0.201306009476401	-0.142744982674826	-0.501824158247928	-0.0333549868839449	0.237524072819231	-0.0375090126046054	-0.319702328244184	-0.209606855337195	-0.37500402220111	-0.238966052270549	0.207660429733185	0.0786377995835384	0.987884998378453
MALIK_REPRESSED_BY_ESTROGEN	0.370140256906294	-0.35278407365383	-0.204267354192092	-0.340654324720734	0.078426959730533	0.229757303150339	0.21858996126069	-0.0688882369608695	0.253960502756879	0.0993272773881829	0.0325365500982551	0.0848156751005505	-0.0790377516942633	-0.148520413983821	-0.420139308521186	-0.235528907607631	-0.0288969113236925	-0.164672213318888	-0.291428210626865	0.189166443589124	0.0788439240986297	0.987884998378453
REACTOME_SYNTHESIS_OF_BILE_ACIDS_AND_BILE_SALTS_VIA_24_HYDROXYCHOLESTEROL	0.0905773706330227	-0.398658256638743	-0.150083859244139	-0.222708114622508	0.072356522785945	-0.264632488786363	-0.00494648174763701	-0.159037689091321	-0.0161453646410832	0.127384687914324	-0.279844403819402	0.047482335905225	-0.381617462223393	-0.307089804969455	0.559231985820807	0.225393771420868	-0.0816494212014469	0.408074895991037	0.384026715626042	-0.216344179524202	0.0793909677830442	0.987884998378453
REACTOME_PEROXISOMAL_PROTEIN_IMPORT	0.0546546448968884	0.131036721164564	-0.269290308625371	0.139617502351007	-0.290909970322395	-0.268246784411466	-0.124553931020142	-0.274116934816402	-0.211661357685081	0.182416517698849	-0.326221270291424	-0.106756935764278	0.209914089706398	0.00420616097873541	0.0596405565850197	0.182629345530794	-0.140405103283601	0.146748554561158	0.0641227668933655	-0.166810172224674	0.079541962545527	0.987884998378453
REACTOME_RUNX1_REGULATES_TRANSCRIPTION_OF_GENES_INVOLVED_IN_INTERLEUKIN_SIGNALING	0.172418343781102	-0.0149109528337749	-0.772490750534323	-0.000582010919759957	0.157940129824441	0.477954890024541	0.114828758189585	0.0520693173231856	0.315714471261591	0.219253738364307	0.382958609801324	0.0760974769300337	-0.538260200152835	0.368554299191522	0.134095384481598	-0.373657631174139	-0.445037830927094	-0.0705256048289729	-0.441448274390334	0.261741392543525	0.0799007632942067	0.987884998378453
TSAI_DNAJB4_TARGETS_UP	-0.172000318113215	0.261650160728533	-0.145406911743351	-0.1183141945004	-0.226504523249647	0.590447730373412	0.502978806617871	-0.424357913925939	-0.158497219210843	0.267416787922688	0.145047233096679	-0.457080400554317	0.108252430026557	0.331486910057131	-0.353538233864253	0.0566771902572648	-0.682260204516996	-0.554507600707526	-0.20022306415668	0.266395452409242	0.0804081596946111	0.987884998378453
MARTORIATI_MDM4_TARGETS_FETAL_LIVER_UP	0.013743394109933	0.136640150900348	-0.0212136741182223	-0.148928801931952	-0.0524457097410045	0.290754169132744	0.0523599848882395	-0.151657810114938	-0.165362149408213	-0.0591786470503961	0.110507955790626	-0.240689509297361	-0.257089926358761	0.1035422446189	0.0481103074535849	-0.233481678631835	-0.231807177235924	-0.122101218753405	-0.26509817015598	0.150301333086658	0.0804123561515191	0.987884998378453
ZHENG_GLIOBLASTOMA_PLASTICITY_UP	0.183461581099971	0.24672474973044	-0.00695887442829282	-0.170296166234811	-0.0579512359131623	0.270664438906631	0.102389920584683	-0.00466425212875292	-0.230727467649838	0.108448197377781	-0.0861562642491504	-0.360625243513546	-0.256627975563619	0.315512729378529	0.0614931571537061	-0.324641392420545	-0.175068223874485	-0.0713311067110909	-0.372239242055854	0.180207696482272	0.0804513145412373	0.987884998378453
REACTOME_MEIOTIC_SYNAPSIS	-0.0953141668302413	0.180895330016069	-0.279082260304675	0.144494637710224	0.365081749461629	-0.0280872786666322	0.0629936665816666	0.318981332304611	0.220707017739868	-0.119771555443301	-0.275025843973285	-0.49257286881042	-0.5308905389479	0.25027224712494	0.231882436154584	-0.281390709510569	-0.0473575581097802	-0.238342189889235	-0.236598725273689	0.213204068280116	0.0805411368030729	0.987884998378453
BIOCARTA_PLCD_PATHWAY	0.0140577756313809	0.267851561299803	-0.521005884366904	0.767494373265082	0.703250194218196	0.288974323888042	0.437045748017205	0.206783664072847	-0.498840275499135	-0.30956599950664	-0.37672757210845	-0.314762553534009	-0.473106932787907	-0.0494565209164994	-0.723325046311579	-0.204380653789253	-0.596810838639441	-0.119839771924784	0.544691510150943	0.331152751779196	0.0806320578336128	0.987884998378453
ELVIDGE_HYPOXIA_UP	-0.0199581413309332	0.0577715195666707	-0.108266998695655	-0.12897969621264	0.135129984951589	0.41563128873322	0.0819476009750553	-0.179900722802984	-0.21961871201045	-0.239844277874169	0.389301885917054	-0.0356506247948166	-0.469089176318701	0.060787423609474	-0.191741361951644	-0.356214492972267	-0.116990558823592	-0.0305817088199239	-0.207964173060898	0.185086377888524	0.0806513202876618	0.987884998378453
BIERIE_INFLAMMATORY_RESPONSE_TGFB1	-0.156494745540742	0.320389434864761	-0.0756329139918822	-0.744353997735832	0.170109579551875	0.769274156370137	0.490201253711711	0.469357951669364	0.0167690471806357	-0.483322808571571	0.667068050484573	0.676730635105848	-0.506983393818241	-0.282806995351398	-0.0931171084705939	-0.868184008576562	0.204950216690727	-0.681230670437459	-0.305837965337012	0.363274912000976	0.081060407734377	0.987884998378453
HINATA_NFKB_TARGETS_KERATINOCYTE_UP	0.0886505683293452	0.236389033672243	0.0223715011146222	-0.391912604751189	0.143020009526103	0.604943551873121	0.047900170185983	0.07620857058751	-0.339019244586104	-0.323871675112632	0.135805821159276	0.0510954960277745	-0.336856698636523	0.0631862390985999	-0.288197049671745	-0.418766861132972	-0.277695050142851	-0.173132854779083	-0.0811829379078428	0.210010596642924	0.0811852704769306	0.987884998378453
KEGG_OTHER_GLYCAN_DEGRADATION	0.0969450995122666	0.00573323299840539	-0.370351851189499	-0.226497921434182	-0.486709114168986	-0.420948099975029	-0.0330710737930307	0.244506344180172	0.125907822199971	-0.0267854418145616	-0.280234083693456	-0.286036098773044	0.373988793243543	-0.264211003864363	0.21477495825147	0.307190664436204	-0.35748380507799	0.482658334026804	0.427736880666478	-0.237009621016177	0.081416052660078	0.987884998378453
REACTOME_NUCLEAR_SIGNALING_BY_ERBB4	0.0607022362374023	-0.31287484179672	-0.355780396834071	0.106321185134938	0.0706937069367027	-0.0344387823134436	0.0298615005404716	-0.230141252480647	-0.38795666390592	-0.157085428169106	-0.149582872189355	0.158211356085439	-0.103505269674699	-0.0516993097465092	-0.398110886293211	0.182717901230941	0.153872761612462	0.528664300451347	0.0771844176736366	-0.192078873357403	0.0815191313427483	0.987884998378453
REACTOME_PTK6_EXPRESSION	0.023387416252871	0.0203314819636866	0.439258745924036	0.0242710832580452	0.32674775649456	0.310497405465646	0.538053581040203	0.0292532717474902	0.266248644792251	-0.76494491041179	-0.276069626957647	-0.387526552843732	-0.430261385016665	0.248858894133022	-0.52842778143957	-0.0103546189271597	0.146448878259483	-0.513138565836696	-0.00304978463094233	0.269866350862269	0.0815824004738321	0.987884998378453
REACTOME_STING_MEDIATED_INDUCTION_OF_HOST_IMMUNE_RESPONSES	0.0635460384716323	0.305690932527904	-0.159486648896115	-0.297877283734083	0.0516092131024981	0.185041268745	0.601645591490238	0.422463341693469	-0.283313760259176	0.0913240610640567	-0.44475186512306	-0.467718624757544	-0.257592891172593	0.364480633748136	0.0145838894747629	-0.313469871759978	-0.423832849238182	-0.255058124833435	-0.207056424681542	0.241925386455489	0.0817526901373904	0.987884998378453
WU_CELL_MIGRATION	0.0937885137127184	0.186981084382431	0.0227292532967631	-0.0552294487027506	0.055804085897188	0.378635434991315	-0.0341365637572276	-0.110114626954997	-0.39807932936628	-0.182318580149789	0.290715603611315	-0.0932603569771958	-0.28551292760324	0.000223016203461379	-0.334321216758222	-0.339185478879931	-0.0713496551478266	0.0953729910893916	-0.216143646910363	0.178138107278507	0.0819583938768934	0.987884998378453
PETROVA_PROX1_TARGETS_UP	0.355761465478738	0.406211347406217	0.267573883309342	-0.363607668646716	0.0198789270909942	0.244223391575752	0.0252465244270227	-0.0218933287407452	-0.369343018199749	0.0665291451367245	-0.0317899776543067	-0.269447084551817	-0.287433386227142	0.472847392156205	0.304152105801866	-0.592862533507923	-0.495011306032308	-0.297246098086759	-0.390753625211265	0.248904834337691	0.081970328665854	0.987884998378453
POMEROY_MEDULLOBLASTOMA_PROGNOSIS_DN	0.0768505707232466	0.463022467911641	0.288454404526171	-0.439006215962084	-0.213715378791238	0.338468614126075	0.484127683853005	-0.117200425032338	-0.313301489347096	0.20993287352685	0.0587473127822844	-0.586740564404541	-0.266948495539555	0.618021044890781	0.292118011735724	-0.44035137351673	-0.405738214599304	-0.384005340634086	-0.472274483166819	0.281774510387636	0.0822317578732375	0.987884998378453
HOLLEMAN_DAUNORUBICIN_ALL_UP	-0.0385139890901995	0.579636428787054	-0.0380160120388317	-0.403666544088921	-0.647375406954621	0.637192011015365	0.652221672459616	0.390772982276915	0.0503255322892954	-0.489381319834608	0.404529960881441	-0.104479523605193	-0.479279425446499	-0.215221808243192	-0.193619154053818	-0.293274447508985	0.292903734796293	-0.318710011950484	-0.266973194967916	0.297124939390884	0.0822982459079533	0.987884998378453
JACKSON_DNMT1_TARGETS_UP	0.210693488160864	0.30198987741797	-0.0874398713712561	-0.27457183305098	-0.0560992946060227	0.409436419522375	0.196205377341924	0.110004350506913	-0.367442783101732	-0.0516616347784435	-0.0799371736980416	-0.0695962509123458	-0.126165621715186	0.197776405884676	-0.118975152948878	-0.354551711641962	-0.26153620364265	-0.235912078464882	-0.310975673343407	0.188280846970222	0.0825249692847471	0.987884998378453
SEIDEN_MET_SIGNALING	0.0658589632576819	0.308304114204807	0.0431722003197635	-0.192531175781059	-0.146891310286008	0.152062369437037	0.0441803700002432	-0.272178683404794	-0.382279685681303	0.464741064713611	0.212656841032921	-0.335762014074566	-0.336422971836348	0.219590629267259	0.31184745576553	-0.412938225376611	-0.249866512027704	-0.247170489138972	-0.528035442204316	0.224353338731662	0.082586890475931	0.987884998378453
BIOCARTA_EIF4_PATHWAY	0.257979307531041	0.0867954080165016	-0.304253451908638	0.0950262625955169	0.121978005397191	-0.0386480415912019	0.00514349259235608	-0.0521280775597574	-0.264728634210495	0.176338470993432	0.0907748443249487	-0.471597621845032	-0.37012496772336	0.302590878014353	-0.26725301040195	-0.180806236969681	-0.310630381831048	0.142853384967267	-0.219627886692111	0.187667897235731	0.0827940858019956	0.987884998378453
REACTOME_INWARDLY_RECTIFYING_K_CHANNELS	-0.100808735759459	-0.270305311511513	-0.0657559625684429	-0.011338331435875	0.285223879190351	-0.0504252499316526	-0.124439357236058	-0.0457647785348115	-0.218791804854277	-0.00625910688353531	-0.234376715520737	0.319274989285876	-0.152763944699226	-0.0919048730495978	0.248070544316842	0.00351362730875898	0.107595679766749	0.173899033887874	0.0230306494502286	-0.15547959737853	0.0829778353012964	0.987884998378453
PACHER_TARGETS_OF_IGF1_AND_IGF2_UP	0.210371428898042	0.0230618516859838	-0.0534001298661249	-0.344283229481734	-0.273007935202783	0.394384840537597	-0.0365416178123756	0.20103023327006	0.0813887065373462	0.0354489943419269	0.219725772469215	0.000659127098272289	-0.392800851920653	0.0593357236955442	0.475261345718683	-0.46828044657279	-0.277281688240628	-0.423084557966714	-0.406125646609742	0.220692253020404	0.0831190871353741	0.987884998378453
WU_APOPTOSIS_BY_CDKN1A_NOT_VIA_TP53	0.325636073241736	0.247494577137042	0.152464879148737	-0.64853344002475	-0.179531836486403	0.466239001575859	-0.00676758952306378	0.442586521383804	-0.396659654456191	0.46246779760355	0.0392165753041876	-0.373320508728603	-0.606590745545139	0.694433200338861	0.523606676127061	-0.560350000867597	-0.609787156425104	-0.617260933814376	-0.475175338100666	0.335293137686446	0.0835138127475872	0.987884998378453
REACTOME_ABACAVIR_TRANSPORT_AND_METABOLISM	-0.342705021927339	-0.230093641790315	0.292988791899253	0.198903136394485	0.388567900805011	-0.312818545088216	-0.51604059393221	0.232007397793094	-0.288105535024974	-0.345518115326824	-0.406063043795483	-0.00715614533194817	0.198642390955651	0.100817851403691	-0.475553037835261	0.316653388351791	0.0914918304160375	0.358282684214879	0.409859201567118	-0.24493679501261	0.0835732102272341	0.987884998378453
LI_AMPLIFIED_IN_LUNG_CANCER	0.0593517999541429	0.453888077615971	0.428957353167752	-0.494083813447474	-0.452618690799011	0.442999066179962	0.249768492583237	0.0419006116992202	-0.205404137219401	0.309828337997707	-0.038039670398278	-0.411523018256574	-0.312679347471931	0.373960922881755	0.381074170723823	-0.435743251599627	-0.25125243004486	-0.437831032882964	-0.509049899630785	0.272793888270039	0.083760692807115	0.987884998378453
BILANGES_SERUM_SENSITIVE_VIA_TSC1	0.193595394559509	0.0514629112165276	-0.0172462794798437	0.0964233858465638	0.225353945052952	0.150229499848813	0.127883572905245	0.0559857759059547	-0.133691536069951	-0.299817275468445	0.15080556286093	-0.0380673519429391	-0.218772446247305	-0.0738016666083776	-0.0773206492764101	-0.132204329480808	0.0450584868906491	0.0841231479104005	-0.370715982299013	0.152347594988839	0.0840447599671908	0.987884998378453
SESTO_RESPONSE_TO_UV_C1	-0.0391643933253086	0.362968445687211	0.188714224144365	-0.416234162530076	-0.341332957933077	0.529335523151874	0.206577715726514	-0.0976916515575227	-0.307354643328618	0.0765576283665754	0.165887006433872	-0.280155772003425	-0.393984344496218	0.440531872252981	-0.146096852022372	-0.47264079515058	-0.20968613197038	-0.183229748745233	-0.3922131349325	0.234526430186722	0.0849349865774454	0.987884998378453
SEMENZA_HIF1_TARGETS	-0.207610531092355	0.226816639912719	-0.0518300714056695	-0.310883690268258	0.0755406648208957	0.652254924771303	0.336827235121808	-0.277055817580779	-0.205955333358513	-0.198286943407579	0.572261171886836	-0.223420561028646	-0.546058047651486	0.251678457076001	0.165893639784515	-0.404514533208563	-0.251848921030616	-0.129201350263144	-0.423585759493473	0.250775611695145	0.0850108672509833	0.987884998378453
SESTO_RESPONSE_TO_UV_C2	0.295493410019529	0.234304939260682	0.0609103383583753	-0.206625216138593	-0.241033193193733	0.395538559541421	-0.0242349253409466	0.115654553883629	-0.468587106523975	0.166246532476572	-0.0218665434876411	-0.160028929969891	-0.423722336351369	0.361613681570043	0.00415976731982831	-0.448561605458745	-0.193682550178361	-0.252469386419024	-0.372737843471017	0.213478772993027	0.0850878897331674	0.987884998378453
KEGG_BASAL_TRANSCRIPTION_FACTORS	-0.197769761563063	0.208135518438124	0.0466897898411102	0.16051088920477	0.116110856937876	-0.0980422699517714	-0.0640048517527182	0.150933762602093	-0.013068874454914	0.153787843343336	-0.0704185986295675	-0.485758669326204	-0.209554398261732	0.326277082083357	0.365064794570633	-0.323776459602023	-0.346425607166816	-0.31905687206045	-0.278477336499619	0.194678370011518	0.0851909664099218	0.987884998378453
LIU_CDX2_TARGETS_DN	0.401563584120277	0.205402106775509	0.0845333057561574	-0.402926273035832	-0.212205366291577	0.149224283566126	0.41454976036513	0.149531526479452	-0.557608216515445	0.649883377472313	0.45136077546637	-0.373727027794859	-0.17017703795223	0.113676753463718	-0.364575316142839	-0.472571492669277	0.590414862139663	-0.468133288271229	-0.141859638178399	0.282078919917361	0.0856207339091004	0.987884998378453
FERRARI_RESPONSE_TO_FENRETINIDE_UP	0.15208859709118	0.113778962913585	0.110068450823832	-0.460224444145165	-0.0607115882198206	0.604541156809214	-0.0444709231796866	0.189512937340199	-0.173826239994596	-0.224222986294239	0.210373704196408	0.379246151767622	-0.503120088424294	-0.269755466858655	-0.288192441405486	-0.633484875503669	0.0839966721891907	-0.277443191819443	-0.0730207772089712	0.235622445552591	0.0858064791931239	0.987884998378453
FONTAINE_PAPILLARY_THYROID_CARCINOMA_UP	0.0684934068070233	0.151343389374999	-0.180440609847465	0.00946411543002107	-0.211487199605156	0.227724621750748	0.326057073743609	-0.0734779802306651	-0.0824829319362624	0.0425825182492205	0.0595739351013842	-0.172889798881763	-0.0190921082166316	-0.063314915752167	-0.367442908237239	-0.199420346658631	0.159366566530805	-0.0317762492386613	-0.343967762336162	0.160485402970393	0.0864437095252627	0.987884998378453
WEST_ADRENOCORTICAL_CARCINOMA_VS_ADENOMA_UP	0.0776718638327795	0.464113000290325	0.416789324830048	-0.418645863930285	-0.32959904384221	0.372987862863163	-0.122112260736986	0.189381608153083	-0.0926435514770882	0.260191906648442	-0.101046256611492	-0.169628394735598	-0.356958021717094	0.259984090374025	0.375545315012596	-0.42062261779461	-0.437197841565867	-0.24269078929404	-0.428753310023033	0.242730068037933	0.0864465438876825	0.987884998378453
TSAI_RESPONSE_TO_RADIATION_THERAPY	0.03755695577881	0.44451911591517	-0.284101212287551	-0.275787114224444	0.26891608503987	0.362417492535155	0.294186165438498	-0.210235303791388	-0.264304193976507	-0.357158792855718	0.254722971945326	-0.0384509666736119	-0.325613224896371	-0.0301855020574303	-0.185554128073223	-0.351123339935385	-0.173162786593958	-0.193712224440529	-0.139358306849815	0.204257075350697	0.0865696210346319	0.987884998378453
FIRESTEIN_CTNNB1_PATHWAY	0.230581795336005	0.216776500108184	-0.248203393772949	0.236097867990154	0.213458026106951	0.25023664861728	-0.117804945144113	0.0454347119271469	-0.398786939960109	-0.0978586042632769	0.0809570673079565	-0.396326850232168	-0.345981575506494	0.0490599095935967	0.216624550551439	-0.32027367578187	-0.177205609539724	-0.229451153380054	-0.00648196566654008	0.188608067540975	0.0868749852869517	0.987884998378453
LEONARD_HYPOXIA	-0.146752605559015	0.339836325231699	0.25359677920948	-0.289579753279006	0.0853094968021768	0.567647064923652	0.134083168005309	-0.272437952071872	-0.322553729083811	-0.369944146019439	0.423151196703112	-0.100833799891156	-0.543657625769241	0.200677522209423	0.233010941998572	-0.493954737551522	-0.327599602206708	-0.280736653775795	-0.376780316907757	0.247812088065163	0.0871109796402254	0.987884998378453
MATZUK_FERTILIZATION	0.283747203451344	0.532540526610111	-0.430052596799766	0.121713663045484	-0.213016704494379	0.115232946708879	-0.22090457411237	0.285364637947351	0.495534390321633	0.197431630110697	-0.384952423557481	-0.302265289123943	0.122278983690626	-0.31658466007936	-0.270367805045569	-0.571258948565137	-0.112839337186371	0.368473486890496	-0.337344074769054	0.248637428180948	0.0874106412454166	0.987884998378453
FUJIWARA_PARK2_IN_LIVER_CANCER_DN	0.377116121335384	-0.269320656536635	0.470359117422752	-0.316547225112924	0.187629682191489	0.142618328979937	0.530145626494568	-0.456237733134086	0.144006159734281	-0.2187241450081	0.299185923677534	0.283035652477054	0.213732311548927	-0.141305814428327	-0.357215946691136	-0.685885370319912	-0.239993371255155	0.0988866168559538	-0.701676051382049	0.272232855744258	0.0877218912902082	0.987884998378453
VALK_AML_CLUSTER_12	0.233074136234355	0.0230808896256563	-0.262321039795973	0.0485925021843727	0.184117997594431	0.137165091555616	0.136854550085041	-0.211492116415398	-0.122278024886384	-0.00134857300213609	-0.0148110740922774	-0.10698968738083	-0.0968498764030106	-0.126837110095481	-0.192442743675333	-0.204833429715498	-0.0318293844963331	0.0430919697172596	-0.344178732662857	0.146302655165129	0.088947441604124	0.987884998378453
REACTOME_CRISTAE_FORMATION	0.149328597554842	-0.0997902726236317	0.564944981729618	-0.0278082371944802	-0.247547125186454	-0.212577080496955	-0.361874800517616	0.191807401922168	0.233507290676416	0.347970381300702	-0.529268140725783	-0.450176759917622	-0.426101256264709	-0.110754208919317	0.259720186727876	-0.0635166788630448	-0.446774710973709	-0.405486132104345	-0.224965723186363	0.234297182841184	0.0891830669804002	0.987884998378453
KONG_E2F1_TARGETS	0.304591109277903	0.34366586934568	-0.0435844391909396	-0.48644468833388	-0.00289474396770473	0.560277338478507	0.3911927813293	0.127395423547549	-0.432095718617978	0.0804181302216068	-0.000492301213369017	0.044039201419366	-0.160934736805754	0.173065765349975	-0.0197634558177475	0.0315472957056025	-0.393961426795012	-0.458848274465733	-0.463856317926101	0.232637062837532	0.0895910887863961	0.987884998378453
PARK_APL_PATHOGENESIS_UP	0.182054669668455	0.219162377804012	-0.26830460684325	-0.331297150639622	-0.137654138871054	0.526166682320301	0.240406454904035	0.24862719864307	-0.126762635031477	-0.0248668881725395	-0.17841804177477	-0.391394481600833	-0.275398985758456	0.184373670874366	0.153260934425199	-0.405605615043326	-0.537778481151062	-0.151831711524477	-0.0332827694758955	0.213944809180189	0.0897670947901942	0.987884998378453
WANG_HCP_PROSTATE_CANCER	0.0688172785362054	0.27500858274948	-0.00657257195692709	-0.0923472307101406	0.0551273012493426	0.228524832422232	0.0674555401991995	-0.0825260788035888	-0.126964041337399	-0.318317390644681	0.161429465247941	-0.0967010249277592	-0.12791297960344	-0.0854257282549203	-0.285895033960595	-0.319630408310463	-0.0614365515856009	0.114497281567602	-0.191651624702423	0.15264548026326	0.0903405896935941	0.987884998378453
YAO_TEMPORAL_RESPONSE_TO_PROGESTERONE_CLUSTER_4	0.130251157305588	0.22443275171389	0.120123327186259	-0.00908968745228489	-0.0185956829233271	0.37997293275946	0.0189336930117472	-0.215889800542892	0.152058846079676	-0.0913124015554045	-0.0865279913747335	0.268090918056506	0.0763502814919659	-0.098898554872445	0.112351542670037	-0.225737494692779	-0.289284726187406	-0.361828672613644	-0.484460765574027	0.180368742529585	0.090520865208534	0.987884998378453
DORN_ADENOVIRUS_INFECTION_48HR_DN	0.273736838036787	0.0130297419804562	0.29284938354244	-0.417000459314951	0.129253273544284	0.509472281268663	-0.0072182298553797	0.0109008092273384	-0.277983972923068	-0.148130594592784	0.0389966816443115	0.1460900235742	-0.45741084969213	-0.0224902452487016	-0.300968047028241	-0.434869205043132	0.134825662246671	-0.0936064593827481	-0.316505162035658	0.206108217376954	0.0906991109283837	0.987884998378453
HERNANDEZ_ABERRANT_MITOSIS_BY_DOCETACEL_2NM_DN	0.235953546086899	-0.0264007217010671	-0.606971770796855	0.2588398000014	0.514371841079073	0.361280204164977	-0.282004525635904	0.208308390681787	-0.00419884060980005	-0.276442529881267	0.383717374893646	-0.180452278676694	-0.336138730809908	-0.115062083593094	-0.338072531348758	-0.409441092975667	-0.0785034902111111	0.364149812377464	-0.241432417170174	0.236546625940346	0.0914329325113793	0.987884998378453
BIOCARTA_STRESS_PATHWAY	0.364403925249561	0.206181192404598	-0.0862499902992508	-0.202700930165893	0.258612010380003	0.241417682601955	0.0805942355723054	0.23800024947297	-0.441143403906676	0.129440238634804	-0.251561861541887	0.0781568033690729	-0.49297446226078	-0.186995704331631	0.137417229540827	-0.296807032338703	-0.376343378987211	-0.34917190396486	0.209314715641177	0.208493043794013	0.091896525893841	0.987884998378453
ABRAMSON_INTERACT_WITH_AIRE	0.307041662472077	0.292791355660049	0.475995568869116	-0.374050733069678	-0.37434760357435	0.409389236714802	0.268324429855285	0.202540334216556	-0.29634872727261	0.225057932749925	-0.265351828237966	-0.433653993736227	-0.642610336524101	0.609076757331513	0.584567411528366	-0.36606926655749	-0.466921460976283	-0.463350438273325	-0.647676918949634	0.307515383349939	0.0923099620724372	0.987884998378453
ROVERSI_GLIOMA_COPY_NUMBER_DN	0.122168966662124	-0.137721702414198	-0.477417127837879	0.0702530113824844	0.25397014201297	-0.0255371464230647	0.182589366987187	-0.284730603146538	-0.369435167304724	-0.30065090281784	-0.0666203430655307	0.0242302569682371	0.0870163710703308	0.260060452926954	-0.222086032585849	0.149951016108863	-0.0588374482162692	0.321027076584496	0.143281605700288	-0.18200145831645	0.0929032830156549	0.987884998378453
REACTOME_ACTIVATION_OF_CASPASES_THROUGH_APOPTOSOME_MEDIATED_CLEAVAGE	0.203526359300366	0.391625380089675	0.449206314426372	-0.48788211811936	-0.383840818318694	0.207140560847584	-0.157656519292539	0.0220243657823288	-0.596776489532113	0.759392046454242	0.377446499476976	-0.144616051778166	-0.607920102370728	0.462151365005855	0.365070381845694	-0.495287867127516	-0.512986112144221	-0.595546176477149	-0.418080687120226	0.314693322735792	0.0932125453873441	0.987884998378453
HOLLEMAN_VINCRISTINE_RESISTANCE_ALL_DN	-0.247605673817974	0.45366081512636	-0.282845104857543	-0.232139509523733	0.224769222020277	0.514470813290337	0.491551568800718	0.275828310032978	-0.474812700435021	-0.00244979454294741	0.0657082831270112	-0.586851383993453	-0.495544546264287	0.634683627876868	-0.198805234458873	-0.41454183574949	-0.283593607717757	0.140126385584354	-0.435287118887999	0.276443644130463	0.0937205421161283	0.987884998378453
REACTOME_DEX_H_BOX_HELICASES_ACTIVATE_TYPE_I_IFN_AND_INFLAMMATORY_CYTOKINES_PRODUCTION	0.288546418658729	0.647653283193569	0.30310759592795	-0.561286916929972	-0.050194663792593	0.679316924472723	0.62529542002147	0.0924387301930929	-0.397989724467304	0.0700203376840353	-0.729166633987999	-0.506048577704166	-0.0527246642759358	0.504146228801645	-0.349496442896597	-0.478150458390967	-0.448633125559896	-0.485102216019049	-0.0167415147940762	0.317070280079762	0.0948633207012959	0.987884998378453
REACTOME_TERMINAL_PATHWAY_OF_COMPLEMENT	0.279837147500536	-0.593945995319677	-0.453635253850741	0.2671251340407	0.294455815596579	-0.337022881985695	-0.00866657868101897	-0.312457341640862	-0.159737457813223	-0.0782191720557681	-0.48042690115967	0.12116280539601	0.390076404012874	-0.606335212050983	-0.423482147623167	0.484190997848241	0.244621830468725	0.256653432496809	0.556679763399052	-0.271827210186067	0.094895096603726	0.987884998378453
PETRETTO_HEART_MASS_QTL_CIS_DN	-0.186612651476584	-0.0504983971067474	-0.223678068295929	0.0133669789767051	-0.195475306323969	0.258033006348311	0.075352207935894	-0.361142400733195	-0.487695839688016	-0.117610945359486	0.010466287429609	-0.141563665458362	0.0697468824092772	0.33412822420057	0.155466256028287	-0.155859137463684	-0.0129203522747159	-0.0139068342329653	0.190033726524726	-0.168185649129679	0.095081142764189	0.987884998378453
DACOSTA_LOW_DOSE_UV_RESPONSE_VIA_ERCC3_XPCS_UP	-0.413421110235243	0.498231810939842	-0.260788774414831	0.283321617702972	0.527761027399141	0.0301899106398688	0.312286312443413	-0.0568350606147845	0.21276361642663	-0.440883037656138	0.219651972368929	-0.394831364651745	-0.320540860452218	-0.431434148434612	-0.50030958137924	0.178635102918327	-0.0983985217121212	0.0353028743384082	0.252334542685297	0.242839634131424	0.0953741564165641	0.987884998378453
WHITE_NEUROBLASTOMA_WITH_1P36.3_DELETION	-0.317997370563224	0.618440815995784	0.264653009152921	-0.345249269091538	-0.0571613006437038	-0.279892395748296	0.0825224009787064	0.456329202636609	-0.246815364460272	0.155556282718385	0.0116484803678047	-0.65917570304463	-0.278126249551965	0.0430893368418888	-0.270564976581992	-0.0113170745506049	-0.0241976104544522	-0.232623996525787	-0.0912541413706405	0.221615346572334	0.0959962094818408	0.987884998378453
SHIN_B_CELL_LYMPHOMA_CLUSTER_9	-0.0421137856280133	0.299965024905182	-0.580297665215645	-0.343327834138337	0.547123654232477	0.469530502871735	0.409502361104583	0.192858256502997	0.176270553839685	-0.401389342191726	0.393614716150799	-0.447442852126935	-0.381128614758506	-0.15590934272391	0.0382377662289339	0.0293991190733442	-0.462930616688364	-0.227396058898168	0.349668451760931	0.259163808737833	0.0960176935454712	0.987884998378453
REACTOME_DEFECTS_IN_COBALAMIN_B12_METABOLISM	0.140052463629309	-0.38325343501749	-0.0237988640961385	0.185076236379104	-0.278459788878631	-0.363307563998518	0.245349201981735	-0.214852128641444	0.0801075342082031	-0.521973632320865	-0.35794590831869	-0.110369306685075	0.428213041222345	-0.0749798371936859	-0.032490711556869	0.384333666218971	-0.390145181997935	0.0184361552688941	0.443752547306753	-0.219071604306873	0.0962397061299744	0.987884998378453
HOFMANN_CELL_LYMPHOMA_DN	-0.178504756516675	0.2260138360893	-0.141899738281663	0.241340203005838	0.0263948030602671	0.0823869325150641	0.224374483444045	0.0615131147986545	-0.137591299523682	-0.352885203105397	0.153592781998753	-0.240798070814947	-0.318552798039415	0.0485912534777703	0.0238688822582847	-0.388389163014505	-0.250474930248637	-0.0788105438865258	0.036165825926494	0.164662230086731	0.096378879875417	0.987884998378453
CHIBA_RESPONSE_TO_TSA_DN	0.420892448915184	0.256144376000028	-0.182449149768656	-0.169240988664589	0.214740003197686	-0.1242427321961	-0.317210372327737	-0.186469229136649	-0.164391546024856	0.27749291005203	0.319696757630063	0.120739172429512	-0.480309160792231	0.23860853966416	0.0119352515007697	-0.473872499875276	-0.310337917640837	-0.221610321804386	-0.307467262955991	0.209149500177594	0.0964130562432997	0.987884998378453
PID_INTEGRIN_A9B1_PATHWAY	0.0714305543136863	0.490473944648845	-0.154945936456931	0.0523398164247854	0.0474000998604365	0.515798689525338	0.0741633646604095	0.0135888620207092	-0.37425104896362	-0.365087700887929	-0.0730235137604796	0.0541674487993431	-0.316675845930654	0.360539175899421	-0.0953459256178315	-0.428199750536295	-0.454101162478748	-0.247206209201948	-0.415756596837701	0.219903006545802	0.0968206217992488	0.987884998378453
DAZARD_RESPONSE_TO_UV_SCC_DN	0.160468208909148	0.16452744586197	-0.0968606405883331	-0.226725600543705	0.147054794195018	0.279933624927797	-0.13782984131244	0.0916883981494431	-0.304174936362219	-0.127476315557327	0.000702914622455364	-0.175323583062663	-0.447439524786934	0.200198669887988	0.153383842381577	-0.311716012898652	-0.269656696267531	-0.310185258499033	-0.2723444822492	0.17470883998697	0.0968293863539263	0.987884998378453
LIN_APC_TARGETS	0.323189150070054	0.4052071008029	-0.0823972577520065	-0.179663465613404	-0.145437432093902	0.188362284550554	0.278128881876869	0.161286323062631	-0.0740263782252204	-0.345011690991916	-0.225785177279473	-0.354335093065501	-0.0218855052915637	0.011839676205687	-0.0170308466788987	-0.324634169678906	-0.14662079321247	-0.134778523325987	-0.213075500085349	0.177688034246813	0.0975308817579404	0.987884998378453
KEGG_PENTOSE_PHOSPHATE_PATHWAY	-0.0705245069427855	0.488787602737582	0.161734851345775	-0.319430534468969	-0.146102461569372	0.305558620364055	0.17664915511118	-0.114510355794734	-0.0384944671722657	0.215782571368654	-0.123313853167636	-0.470246262777536	-0.272882419536561	0.301815942632116	0.0876343054521276	-0.231956871658805	-0.343304359169367	-0.11380678544151	-0.115738510834712	0.193550313058734	0.0978834001222777	0.987884998378453
ONDER_CDH1_TARGETS_2_DN	0.0936022483876042	0.215750409298206	0.0815923259055856	-0.130452893142169	-0.281020691474114	0.253003487444198	0.104281001628337	-0.0559118982153997	-0.259211627119392	0.0439308618832044	0.111132988043703	-0.0942089107870147	-0.0647560626765041	-0.125169857407167	-0.338260686045707	-0.348203092753773	0.0656576319889932	-0.0103421725620597	-0.175404103598963	0.152399198788435	0.0981187325514318	0.987884998378453
PID_SMAD2_3NUCLEAR_PATHWAY	0.315655496904161	0.0591875493184826	-0.182478741961445	-0.0739290568155619	0.301646367147993	-0.000859589586212406	-0.00142143108908124	0.0556490236570876	-0.311553856990834	0.0222081931767443	-0.0383391143095919	-0.142061279374871	-0.390199040650955	0.100279346725908	0.0577140366622851	-0.269674165123665	-0.262203278269601	-0.110659302695594	-0.137608490784233	0.157552870729908	0.0981352621698594	0.987884998378453
YAO_TEMPORAL_RESPONSE_TO_PROGESTERONE_CLUSTER_9	0.189392834548681	0.214786757332238	-0.0915959007153732	-0.241294994216394	-0.261796390548394	0.282959018368332	0.0414858585462712	0.0327292674459008	-0.267995844591551	0.221432397417241	-0.0492150351600736	-0.166816907474426	-0.00247297245164002	-0.044884835402063	-0.265930455106789	-0.259473894415451	-0.181420781364566	-0.204256625042042	-0.0604667989985667	0.154659769548023	0.0984700905582373	0.987884998378453
IYENGAR_RESPONSE_TO_ADIPOCYTE_FACTORS	0.493057895507048	0.321455886875183	0.23172258543486	-0.648484105105187	0.204261800338409	0.674646556445565	0.403289408130267	-0.510651391683807	-0.219717090097381	-0.356883187401877	0.418235201419728	0.535768056262187	-0.352847518407485	0.0153309042349897	-0.378574458963803	-0.743155695109357	0.00740948718712076	-0.387869848125346	-0.394620749434234	0.30422302869111	0.0984840048738655	0.987884998378453
GRAESSMANN_RESPONSE_TO_MC_AND_SERUM_DEPRIVATION_DN	-0.00204053816457747	0.427776690640052	-0.070206550787641	-0.122826839762749	-0.00972516747608104	0.0368892615693883	0.0787365170230123	-0.169367487010729	-0.031613519488065	-0.156926664270587	-0.0590356968989125	-0.263040170080775	-0.165245168010474	0.195350938217205	0.0267239040018333	-0.375683026268393	-0.227169505842065	-0.202389129570191	-0.294355930219444	0.156104193278184	0.0985545546780654	0.987884998378453
CERVERA_SDHB_TARGETS_1_DN	0.0325761214955268	-0.0181733938749764	-0.388120849363411	-0.0874794548150572	0.173390817727801	-0.118452800187297	-0.0248196920932247	-0.148240503446677	-0.24262722045196	-0.0607640490364547	-0.149742947628817	0.161096646477996	-0.163805783343642	-0.0547875730762633	-0.136168310642469	0.017646416140297	0.17320294441513	0.152539766144731	0.262174399000814	-0.145346765109988	0.0986197872218361	0.987884998378453
BILANGES_RAPAMYCIN_SENSITIVE_GENES	-0.22401876708168	0.269068076684277	0.244940069097406	-0.222002983716065	0.239457148563153	0.175115485337497	0.256586079860525	-0.0800715546063107	-0.262797273928661	-0.0730272346400044	-0.183661343991413	-0.483401818351883	-0.252015299216627	0.290471431514806	0.00597257472680351	-0.28712152122787	-0.409060143817612	-0.0589331690432205	-0.213777089975891	0.188672920476548	0.0987973439100809	0.987884998378453
BOGNI_TREATMENT_RELATED_MYELOID_LEUKEMIA_UP	0.073436936643244	0.100142091044415	0.00257666273101545	0.112756266967418	0.230478789659131	0.366086959185323	0.217684228058275	-0.152250030433474	-0.209175072315315	-0.224894926335257	-0.229801536491809	-0.332552956012783	-0.42553460762602	0.0470888731240208	-0.0795093527560173	0.0646346264170677	-0.118841994793791	-0.181828977080557	-0.090985964828836	0.165785873168521	0.0989484629339797	0.987884998378453
KESHELAVA_MULTIPLE_DRUG_RESISTANCE	-0.25049637293526	0.357709518896782	0.0899301980696255	-0.0396182452201722	-0.286001437317555	0.0515725874105912	0.169416441695287	0.298381096823638	0.0685606167558078	-0.0393561362309262	-0.264393717230202	-0.337424432715773	-0.198531713837608	0.208938046600676	-0.0515274463049287	-0.239918071162523	-0.372589793426185	-0.0355288610192326	-0.251532381843749	0.173919290869812	0.0989862640432626	0.987884998378453
MATZUK_IMPLANTATION_AND_UTERINE	0.256365280099985	0.0708984870932826	-0.212878910014653	0.0930742320545315	0.238443801039396	0.370999982370486	-0.419321373518984	0.113150959896928	-0.0437504139582883	-0.0263184206235616	0.0271054192089473	-0.344712233734274	-0.116114184958606	-0.174113919152567	0.0789867030599058	-0.415169316145988	-0.173263522315521	0.053966109380248	0.0433419687139533	0.173409257907567	0.0995711531111374	0.987884998378453
HOLLERN_EMT_BREAST_TUMOR_DN	0.365168663822249	0.461033803508949	0.32477452504448	-0.289697500319435	-0.568869949822216	-0.14177578046526	0.0831228571260671	-0.0308937080144273	-0.014136015954374	0.416960132726478	-0.127293660871258	-0.159426781772857	0.179525163260145	-0.21680325440595	-0.290365402445157	-0.325887249777852	0.135516915517849	-0.267014058037645	-0.45762206390592	0.218749897516946	0.100215706217488	0.987884998378453
BIOCARTA_ION_PATHWAY	-0.324852252835448	0.574235419993178	-0.698472627955232	0.587836501417629	0.506779057567201	-0.00695460891768618	0.221921582098757	0.322264892768315	0.397519269267991	-0.542253141074298	0.129763615530576	-0.262964749744963	-0.519944628267633	-0.0109919944339455	-0.254354647615972	-0.353146887090475	-0.449280374522796	-0.144015126405615	0.521908668272892	0.290261236372516	0.10021664513177	0.987884998378453
PID_ERBB1_RECEPTOR_PROXIMAL_PATHWAY	0.277792857415582	0.101022808108202	-0.418389560356756	0.120672766701333	0.166521515232109	-0.025485542536642	-0.207997315802689	0.0905797871481286	-0.213180697831643	0.00720168223015652	0.249758400189594	-0.484566224696538	-0.351787784672512	0.311639907665317	0.0170466041084858	-0.365825191876934	-0.427962391325587	0.0721620533324173	-0.216968109233294	0.194282342132546	0.100489272718693	0.987884998378453
REACTOME_HEME_BIOSYNTHESIS	0.0232600860236697	0.152799527748823	0.00503551521629114	-0.27646489651437	-0.46686101039254	-0.189872118549738	-0.0876590329962719	-0.197180876212538	-0.218298282147319	0.128996361310178	-0.169124397551443	-0.377941689861404	0.0661363507291997	0.230559183552081	0.140897461421417	0.227079065689846	-0.156814647577875	0.465980366916925	-0.0944146321141752	-0.18044601180498	0.100684919100367	0.987884998378453
BILANGES_SERUM_SENSITIVE_VIA_TSC2	0.214442510146513	0.378297505658463	-0.0293559061719983	-0.306973557772551	-0.134432396058474	0.24419478805615	-0.147386098804438	0.202549362672405	-0.0710537429614709	0.0292289536171663	-0.0336893958996275	-0.255865704721673	-0.469419172008017	0.228559454709526	0.405118270297159	-0.0955100553936259	-0.456055614204971	-0.348387344466876	-0.385438215879647	0.20356316338871	0.101225635123217	0.987884998378453
HOLLERN_PAPILLARY_BREAST_TUMOR	-0.0353651289606784	0.290119622839606	-0.327763623794225	0.0173714619624233	-0.505856490334773	0.0910389460390374	0.313957561958663	0.230757237108375	-0.0391667742574667	0.25308889834376	0.307099253880995	0.237464303628285	-0.24605549032162	-0.186849877313773	-0.240623188442139	-0.231601909910754	0.207241460813654	-0.431940529381221	-0.284169377437663	0.20118327738981	0.101327207143392	0.987884998378453
NAKAMURA_LUNG_CANCER	0.353542198488241	0.224108836956755	0.449574538842606	-0.751017854566835	-0.440849611761581	0.515347052453594	0.576811541264706	0.13901796510086	-0.294198083041598	0.376032938243026	0.0937191573624343	-0.368372953977558	-0.603547635186606	0.548708347201251	0.50831520980575	-0.508268051988395	-0.0285684261423328	-0.636062992550904	-0.595620503266687	0.323344278430659	0.101523550822235	0.987884998378453
LE_EGR2_TARGETS_UP	0.242727730978016	0.424917519359489	0.280419177040646	-0.484516098586716	-0.241045229294821	0.515201025773804	0.133316340963638	0.0729555831908024	-0.385752466392888	0.14531303179009	-0.020025948945662	-0.442238570184277	-0.342018797318115	0.522439229745004	0.414053213820898	-0.505093006285202	-0.481163828118824	-0.305302834045708	-0.482842750096034	0.264908251071773	0.101565134990078	0.987884998378453
REACTOME_REGULATION_OF_GENE_EXPRESSION_IN_LATE_STAGE_BRANCHING_MORPHOGENESIS_PANCREATIC_BUD_PRECURSOR_CELLS	0.237411899654968	0.108208088518905	-0.232674098086445	0.363655926871768	0.192947163122563	0.170766324559521	0.179534567543195	0.136952710423222	-0.244137452634917	-0.170432265284453	-0.355478208254299	-0.367272839340489	-0.271119003303407	-0.0491147995323886	-0.321232671826954	-0.206954585153896	-0.299222961572995	0.0668993357153603	0.248914114194404	0.185047440573821	0.101987300493947	0.987884998378453
KEGG_BLADDER_CANCER	0.278889078638485	0.111846273418991	-0.141266733316756	-0.225685587987722	0.070140157915289	0.339859425147436	0.0563733325667672	0.0711472322856907	-0.31483471926775	-0.133416268981342	-0.0138562969958652	-0.24591814214248	-0.179043370514246	0.13437840369252	0.171666616347313	-0.25324248139157	-0.247228928610245	-0.369033216473357	-0.28677405316353	0.16841720502497	0.102610660561896	0.987884998378453
YIH_RESPONSE_TO_ARSENITE_C4	-0.0196110685533264	0.232594731382237	-0.176972573783302	-0.160787117288331	-0.262534782507872	0.452721686706448	-0.0496569200792087	0.192951010844078	-0.45956642310115	0.313136894622264	-0.133151041027832	-0.270886417218874	-0.305511633210528	-0.0156578428225826	-0.0651816431549839	-0.301431486457941	-0.23197953399174	-0.191592559287949	-0.105023681452517	0.179464863082731	0.10331909152682	0.987884998378453
MATZUK_EARLY_ANTRAL_FOLLICLE	0.144956957455815	-0.121479017235126	-0.323958431696141	-0.0120218847255608	0.293351882651985	-0.0205889007325575	-0.209575786572708	-0.0140519005545778	-0.534705795069893	-0.596522944690629	0.133998579284844	0.267577523378021	0.031888989062475	-0.0830721650098158	0.212429842875472	-0.281868221394798	0.027395549347783	0.265931534331646	0.195615035070383	-0.194087010219878	0.103464019456834	0.987884998378453
NGUYEN_NOTCH1_TARGETS_DN	0.182796350896712	0.148828704177251	-0.0829512261480307	-0.286910800736364	-0.0695604001983649	0.420339948728039	-0.106039460690422	-0.000825242658966413	-0.282822104811619	-0.0136018898115517	0.19138530869063	-0.225569288708131	-0.399614590484743	-0.006543400855198	0.163379716647392	-0.398699867040027	-0.0792072517000184	-0.0757377953415608	-0.273160822796978	0.171043179574664	0.103482407649704	0.987884998378453
TIMOFEEVA_GROWTH_STRESS_VIA_STAT1_DN	0.0074731535361835	0.626281649360296	-0.0894558908511515	-0.347785220102547	-0.249447735415457	0.186044643144155	0.242214958282751	0.0329913136032807	-0.271718848384489	0.0219032045934948	0.105868710452457	-0.320511087914067	-0.180812785551932	0.259290954672137	0.0318141288702684	-0.425124088816304	-0.0482109300048773	-0.291675940637646	-0.451963291935249	0.202432760911888	0.103592957175834	0.987884998378453
KORKOLA_CORRELATED_WITH_POU5F1	0.324250763102571	0.205878621140714	-0.0091564202735725	0.09620196589289	-0.301537499302001	0.223165292058104	-0.187824978093542	-0.359213710097485	0.229879656860505	0.239882509780642	-0.150770118850614	-0.234245786072336	-0.234341069769438	-0.100244117489793	0.0674986227709237	-0.150178350968044	-0.0792434274978289	-0.0372722168653165	-0.366074996295875	0.170013220702392	0.103624677817432	0.987884998378453
REACTOME_REMOVAL_OF_AMINOTERMINAL_PROPEPTIDES_FROM_GAMMA_CARBOXYLATED_PROTEINS	0.606131764178318	-0.640498572136391	0.0367908288736692	0.137792448083038	-0.133519584119879	-0.494044241948208	0.416146398230324	-0.488413912209912	-0.329436260367501	-0.291519396193459	-0.483816049794232	0.0947185499657972	0.419081769862707	-0.500325531885711	0.538315296655649	-0.126169077928861	-0.22729889381056	0.467419189494359	0.380440165449441	-0.282080554148465	0.103742986337692	0.987884998378453
LIU_TOPBP1_TARGETS	-0.133925202070591	-0.0314116052215714	0.079623113893117	-0.355247806802656	0.25714535045992	-0.260811753369	0.115531450604024	0.297037780511141	-0.159005805716352	0.230069046521772	0.305506935827418	-0.468807069117691	-0.0554717416590507	-0.310171560379389	0.00480816032869094	-0.278072770123657	-0.00825070206019118	-0.0126347554603383	-0.0182123107444103	0.174670821346297	0.104270281562019	0.987884998378453
REACTOME_PHENYLALANINE_METABOLISM	-0.126151218570132	-0.449548697159986	-0.626624738626696	-0.0239008033750086	-0.455440895179058	0.391645569171977	0.123171670515747	-0.234863200046698	-0.569849016755953	0.119778714901404	-0.0569755600047354	-0.0157641815945461	0.233839067136294	-0.131695320057163	0.408392457300479	-0.433344450040461	-0.282602787182501	0.282168290174141	0.469543850861459	-0.239840586290998	0.104336894982992	0.987884998378453
BIOCARTA_MTA3_PATHWAY	-0.000635454634727944	0.259904040881506	-0.29220053689846	-0.124359428794104	-0.034295270478581	0.14230315750957	0.0937498266069933	0.119823432915094	0.165753415772336	0.158944391149125	-0.166849923491774	-0.259419182252878	-0.413777271962421	0.443243099581234	0.273260191682884	-0.275167646251001	-0.421761376120462	-0.311982296589595	-0.346396426226335	0.193285354475229	0.104765559764006	0.987884998378453
REACTOME_METALLOPROTEASE_DUBS	0.275634111256585	0.0280489820354456	-0.146395738007729	-0.200424444645479	0.105033421830722	0.49324822070072	0.172896229907701	0.106289573816846	-0.401637003735194	-0.194070794242381	0.073456537243533	-0.401147618524966	-0.575992720393064	0.493186231687846	-0.00767500890265227	-0.245148751939706	-0.372233516581449	-0.0925916715818389	-0.283081604584392	0.213956409526234	0.104901604958068	0.987884998378453
KIM_WT1_TARGETS_8HR_DN	0.0534549963579682	0.18982439950086	-0.100979740422972	-0.0330602449439733	-0.0140327292882476	0.0661410658317767	-0.0726309319916575	0.173998625109975	-0.00131292808548869	-0.101099293705802	-0.0775867947618887	-0.187487621376636	-0.294637708914934	0.0207906884041084	-0.0263444647924235	-0.0349505885656066	-0.117656195545027	-0.145129063637162	-0.128142309508249	0.121714332864768	0.105161887443271	0.987884998378453
REACTOME_SIGNALING_BY_PTK6	0.123244392175816	0.0648347497413182	-0.114532714932056	0.0226115037867256	-0.0336169759400701	0.399178895697865	0.0781026776867528	-0.122511703669745	-0.300056732519111	-0.101459424139562	-0.0149702109163999	-0.302229477877684	-0.147807152939413	0.192299878338481	-0.253917024985243	-0.325503661828584	-0.167408279435545	-0.1095141558024	-0.10157086680258	0.152031293300397	0.105480528124479	0.987884998378453
KEGG_ALANINE_ASPARTATE_AND_GLUTAMATE_METABOLISM	0.409059901889438	0.11202179418784	0.0854230162068815	-0.206178716559638	-0.329586278197039	0.283614742209614	0.0317757728532653	0.0534504450863386	0.0953352101916682	0.0893719015276494	-0.252368973321302	-0.187278461480409	-0.262951287365458	0.0947161637910076	0.170535387669026	-0.109046299013244	-0.260379794766295	-0.249708219434513	-0.271425935689991	0.168253107247572	0.105572619982391	0.987884998378453
OKAWA_NEUROBLASTOMA_1P36_31_DELETION	-0.275934352851323	0.621884114823127	0.285082175034353	-0.389979806614257	-0.145734503489579	-0.245727519421756	0.118273256363354	0.467979844686543	-0.113498712426388	0.141701198828341	-0.0739988244885677	-0.64930951946745	-0.265692911099811	0.0217774647440541	-0.302810592211478	0.0278052086064418	-0.11029511959491	-0.183141847461082	0.0230586035388687	0.215284895522157	0.105706804232624	0.987884998378453
REACTOME_GLUCAGON_SIGNALING_IN_METABOLIC_REGULATION	-0.123531208045004	-0.00299099096039371	-0.459297839145312	0.309259010982381	0.406775130617088	0.0200625089571876	-0.128447488593033	-0.0193971802312095	-0.357202458455501	-0.374969638355192	-0.260552685956037	0.0442143313987254	-0.19540081377412	-0.0158949552279923	0.137704049051347	0.217964472743672	-0.0128658339237578	0.241063758115104	0.362613878519051	-0.187451482606847	0.10582547248327	0.987884998378453
VARELA_ZMPSTE24_TARGETS_UP	0.196380351350554	0.0658293491800242	0.0619126403486862	-0.279843091283588	0.382540506611221	0.452521679383608	-0.1568864861753	-0.173046419459209	-0.11583641352731	-0.396665438628796	0.215131028659424	0.0567247623201718	-0.385420673150895	-0.127029311922019	-0.206608674627559	-0.387947061733368	-0.159179004967324	-0.0484236272686354	-0.0308964147869851	0.184010019536105	0.106040785530911	0.987884998378453
RODRIGUES_NTN1_AND_DCC_TARGETS	0.14458904218374	-0.300101890133314	-0.0677403447577341	-0.25980626343772	0.109492840629221	0.306121731943576	0.274341788367384	-0.157220361198527	-0.205075738798409	0.146532998786773	0.335239455992603	0.128168868044129	-0.460533341034297	-0.107592270175528	-0.201602358573442	-0.550872143004715	-0.0361904871832562	0.0624074893663167	-0.0858885267544118	0.186183142489636	0.106072812735184	0.987884998378453
MURAKAMI_UV_RESPONSE_1HR_UP	-0.185184404986779	0.198105070090169	0.292880750607185	-0.337137927754968	-0.37688585118181	0.282097653265008	0.235404816970304	0.468410066255921	0.0686128470484041	0.0471945187155962	-0.0104255426667825	-0.413403317501135	0.433138472696674	-0.226213244196315	-0.364696555475691	-0.273362899439014	-0.0890595556055439	-0.185102169673273	-0.0179389822531116	0.204177235645676	0.10631066754819	0.987884998378453
GENTILE_UV_RESPONSE_CLUSTER_D7	-0.188957732843119	0.0869459393877418	-0.382229062625816	0.281685298376398	0.333339161873114	0.156277201364223	0.0879988109752215	0.150518905721015	-0.277507567909269	-0.0922160167095206	0.0650567120193977	-0.078023118036976	-0.100895725906169	-0.154592559426818	-0.168300657993741	-0.234037621484414	-0.265665333571098	-0.0350308760928661	-0.0594276286363755	0.157079567382592	0.106564014569939	0.987884998378453
BOYAULT_LIVER_CANCER_SUBCLASS_G3_DN	0.107288670701473	-0.317093257582747	-0.386652291359307	0.264168616365912	0.340571159183832	-0.28004036197455	-0.173078297313958	-0.285635900830645	-0.0467410028810576	-0.291947143430581	-0.139964767734766	0.169200128130314	0.156156795012461	-0.328134927885887	-0.115411952960519	0.214529398217336	-0.0456958960206689	0.262303392361801	0.282147575161781	-0.184307230079931	0.107197240727014	0.987884998378453
KEGG_STARCH_AND_SUCROSE_METABOLISM	0.443938008601514	0.0810970249428873	-0.159120539548926	0.0411042767327568	-0.270752241293834	0.266627740204859	-0.213287908105768	-0.0488273725369943	0.018495187771369	0.180754430484747	0.25107460741152	-0.263964458979998	-0.029925173624518	-0.0969692285421433	-0.233306429584623	-0.433630426627851	-0.103760500466252	0.205899166560903	0.0175757557837343	0.170996817813651	0.107409298637544	0.987884998378453
BIOCARTA_FREE_PATHWAY	-0.285624241493461	0.540434715114775	-0.109611667623424	-0.331141645104795	-0.402567490878971	0.403284085452947	0.588080361473753	0.0515125514010752	-0.053748391538838	0.450596375952341	-0.26591961400917	-0.364114398980391	-0.41257025277204	0.545357573867094	-0.00368901541500749	-0.0952794437599994	-0.557412108947355	-0.408807530324525	-0.366423667566371	0.261075995373346	0.107657865978173	0.987884998378453
RIZ_ERYTHROID_DIFFERENTIATION_6HR	0.319023813810051	-0.174604647754364	-0.281624993719959	-0.163226078645404	0.096176137301415	0.251969367213102	0.131862763637084	0.144737279764321	-0.0909075811928325	0.156236745007485	0.00494105227268099	-0.0643113622321844	-0.388446179082526	-0.164196071767414	-0.020246286202805	-0.163182274727931	0.219998913444009	-0.203194366804819	-0.190823705024046	0.15767142634004	0.108020393776047	0.987884998378453
REACTOME_CARBOXYTERMINAL_POST_TRANSLATIONAL_MODIFICATIONS_OF_TUBULIN	-0.230647705666048	0.123949586778588	-0.287193485970431	0.281568567569738	0.225557062756712	-0.401183195900556	0.0786354319398414	0.00908226031060105	-0.364871534779265	-0.368732649398949	-0.286639346638071	-0.265393340506634	0.292347382127047	-0.0256513613400407	-0.0345951782957132	-0.0533475762004855	0.226086622877331	0.196849558797208	0.242015958565505	-0.183241281798285	0.108358792775604	0.987884998378453
NUTT_GBM_VS_AO_GLIOMA_DN	-0.31303665556711	0.332164062867859	-0.0152446264785955	0.13370366960599	0.263983261372705	0.211842807134247	0.510777478616953	0.0600146016777673	-0.447613188421446	-0.284442128465939	-0.0313249513293082	-0.428805825195176	-0.109333903479009	-0.0227432202462456	0.0493192889775771	-0.3161113898435	-0.132661568963146	-0.156084209094457	-0.0990211856402406	0.190187009050354	0.108737273350829	0.987884998378453
LAU_APOPTOSIS_CDKN2A_DN	-0.153355237680171	0.0707678631383905	-0.162145298344772	0.0840416365582425	0.492870620645561	0.221094360924514	0.248603977697619	0.08933582200356	-0.115784033984828	-0.0446366007409063	0.383032121356207	-0.0588625113885857	-0.613387682034703	-0.406252838872973	-0.479653825397753	-0.739288290712238	0.357849786936438	0.565830572300057	0.17877488177717	0.25063057765802	0.108793027344776	0.987884998378453
SPIRA_SMOKERS_LUNG_CANCER_DN	-0.158724920802557	-0.26216356621715	0.0295648739067495	0.0115833434749555	0.0914381644779876	-0.57937092377795	0.24096688513324	-0.337520139661594	-0.515194563545145	-0.186265504619835	-0.0844247314809051	-0.235866310021912	-0.134001559906995	0.453329320573372	-0.283129532967088	-0.0649324399805501	-0.109635999573745	0.487458385036406	0.271769563163329	-0.207224935846007	0.108932730453621	0.987884998378453
RIZ_ERYTHROID_DIFFERENTIATION_HBZ	-0.00376081627945518	0.201337064763559	-0.0887264601712386	-0.0255710189595461	-0.00453007144254178	0.0554413656466105	0.139374757891745	0.242539201699067	-0.180998624248112	0.252315282100867	-0.0620296477110737	-0.0328288171319601	-0.447424128077754	0.0588143027577278	0.0748947883178997	-0.166715987071999	-0.0226313133378543	0.0427219742899793	-0.297592618305046	0.146608046028047	0.109046181228802	0.987884998378453
REACTOME_TRANSPORT_OF_NUCLEOSIDES_AND_FREE_PURINE_AND_PYRIMIDINE_BASES_ACROSS_THE_PLASMA_MEMBRANE	-0.0794193886899386	0.0982304720014398	-0.23696022634707	-0.14070377422176	-0.296658639952279	-0.0449634100818615	-0.428785748473275	-0.193218952993903	-0.320581925958344	0.461459213148111	-0.419867980443733	0.0952920706448167	-0.0868496311206833	-0.479624752222981	0.125638991413204	0.0897320906076908	0.257819707172348	0.154151913858197	0.204622965524017	-0.190686134212995	0.109121617201817	0.987884998378453
MYLLYKANGAS_AMPLIFICATION_HOT_SPOT_5	0.110017872214265	-0.14960478649562	-0.363919307459261	-0.0102329020814972	0.320732497829718	0.515862311555579	0.36550780545559	-0.00182064987084321	-0.0190109266359755	0.334643722006931	-0.211609983822868	-0.0111330928485368	0.611260746317703	-0.35533308596766	-0.170809803832018	-0.127384785463866	-0.450130314978748	-0.0692376801951355	-0.622174190563787	0.230328289822962	0.109424451848247	0.987884998378453
WANG_RESPONSE_TO_ANDROGEN_UP	-0.0617777369303644	-0.270109670390793	-0.307049209878413	0.117775084180131	-0.0548112754293121	0.300901119221789	-0.429600838566676	0.0883986315776051	-0.509260137816057	0.0725254256296455	-0.159369407347317	0.099838570487908	-0.153918363806158	0.117335620593487	0.330727276245955	-0.075571864596089	-0.113330904543512	0.0589670688031698	0.262249169785124	-0.176003254871214	0.109951072445647	0.987884998378453
AMIT_EGF_RESPONSE_60_HELA	0.00406539016806612	-0.0814276636035867	0.0345316656161545	-0.382232889802083	0.0485951855676227	0.593304755795086	0.195054079696375	0.131871482521291	-0.377163873495499	-0.209792815883558	0.36948218961239	0.266146870269964	-0.52710823522036	0.0556471223676603	-0.0771902152943255	-0.510098570707955	-0.133201477321457	-0.20012075556931	-0.329660458737777	0.211610715589628	0.110365093054958	0.987884998378453
LIANG_SILENCED_BY_METHYLATION_DN	0.0076441813417619	0.470788977556109	0.560193450591855	-0.725668570505577	-0.135788178870483	0.56129972016595	0.0694881326851895	0.157003552155202	-0.271945483558143	0.305195412357465	0.0155961463712223	-0.708241461128153	-0.600239279448303	0.896733149679998	0.584561194116632	-0.336803772883871	-0.668710656526646	-0.526474120348004	-0.622321455940849	0.339851353972677	0.110740125621545	0.987884998378453
KOBAYASHI_EGFR_SIGNALING_6HR_DN	0.414500124518786	0.459641697654802	0.150897040251162	-0.452084060347087	0.0356536215253575	0.618570939752127	0.380554337636448	-0.16517965136619	-0.274218672790123	-0.442204378043382	0.443588519447854	0.354934045212124	-0.354825315744538	0.249337412166745	-0.142660059195429	-0.693954224704359	0.232587335808317	-0.49289486254054	-0.500647485723195	0.274853532361905	0.111279741345448	0.987884998378453
RHEIN_ALL_GLUCOCORTICOID_THERAPY_UP	-0.0125564158790784	-0.170163892841227	-0.22138854451734	-0.0375515562771984	0.393136914023353	0.455481287708138	0.190269623377025	0.288926257583166	-0.279744379794018	-0.406255080291849	0.281712199141083	-0.0988943682967319	-0.222235300102115	-0.00233607204494177	-0.389594004585729	-0.365118629725771	-0.266475856038566	0.203724433085507	-0.0717014431825438	0.195384942587003	0.111374407539525	0.987884998378453
MILICIC_FAMILIAL_ADENOMATOUS_POLYPOSIS_UP	0.00500620825377415	0.529767019589465	0.303101905447482	-0.134365404636534	-0.386930481770802	0.118315197962411	-0.0670801096100156	-0.190582423586754	0.0679452446306294	0.217498256287193	0.4152726325418	-0.104451389678766	-0.323261221576767	0.164845035840289	-0.0431594890350594	0.0135294472516839	-0.14693913464295	-0.0913778720200893	-0.274178471777125	0.180437595601089	0.111860152430213	0.987884998378453
LY_AGING_PREMATURE_DN	-0.0487183064415218	0.506765292708568	0.321276315887831	-0.479556975449756	-0.111939815291633	0.572710185319954	0.234008473688392	-0.0783242388757686	-0.227503656479347	-0.0372889620291497	-0.195096679092014	-0.367173033720154	-0.407195192214748	0.623400450412736	0.434924661106737	-0.59048699028516	-0.492587347527997	-0.491918499987943	-0.58415563764048	0.275883642727177	0.111875058915084	0.987884998378453
REACTOME_TOXICITY_OF_BOTULINUM_TOXIN_TYPE_D_BONT_D	-0.101382737375581	-0.617779313611378	0.0044965310988434	-0.16944022177513	0.611121307976967	-0.302520561920028	0.0596796092985805	-0.378188531195097	-0.31597373892155	-0.621889384298948	0.20826335404294	-0.37998008934089	-0.170639439495153	-0.0410695422253125	0.43948143133296	0.275673230343453	0.0857303798057844	-0.0867033930815691	0.731573738040462	-0.254359533666138	0.112380428986219	0.987884998378453
DORN_ADENOVIRUS_INFECTION_12HR_DN	0.216943474513443	0.0429787900710708	0.263593473738387	-0.461616816144198	-0.0211543030388527	0.602767169618274	0.214464944165729	0.00218321726028783	-0.351723833440253	-0.193367523053815	-0.165360555594578	0.209784115806973	-0.447531079333408	-0.1361911117242	-0.269387814923684	-0.431417563097238	0.0403716938655974	-0.234592345046776	-0.24845659719837	0.203287409351433	0.112578607393572	0.987884998378453
DIRMEIER_LMP1_RESPONSE_LATE_UP	-0.0929785989167607	0.502304907593459	-0.134136079798684	-0.272845589014682	0.126533087418656	0.540573638217856	0.125550715464498	0.296225066851794	-0.244654537124151	-0.411665256527595	-0.193237322295231	-0.40747041925358	-0.260880384938736	0.51741816310762	-0.279364694415924	-0.353936933446741	-0.467220387696926	-0.301858179238336	-0.0919279325197833	0.227625098947497	0.113025859918621	0.987884998378453
PID_HIF2PATHWAY	0.0800730910646965	0.299218666923536	0.0941080907454846	-0.0785685653045303	0.122105689453815	0.331953501483236	0.159023474688662	-0.143741214923392	-0.36080632744066	-0.284807696504527	0.0249942406947175	-0.132192462213811	-0.352881021897989	-0.117916582693225	0.193534849326	-0.210377769297862	-0.180314334472683	-0.231163489875873	-0.0819442604456108	0.161298061299203	0.113505767029911	0.987884998378453
GENTILE_UV_RESPONSE_CLUSTER_D1	0.0500353972190067	0.358161668413536	-0.0517604131134069	-0.399521750974191	0.0881917487443424	0.0969948764943455	-0.0612388485986445	-0.141100937497827	-0.369140258222113	0.0531747515592562	0.538987896342974	-0.275166388192115	-0.206701240094802	0.0656402417429988	-0.047508100491763	-0.535063991666892	0.0191565407961646	-0.172753598767111	-0.217523321477635	0.18603853957501	0.113580166540582	0.987884998378453
ROSS_LEUKEMIA_WITH_MLL_FUSIONS	-0.0994010026390969	0.120716311825149	-0.412305849471086	0.0248992142464085	0.202910084209334	0.0769850648333878	0.099984203708119	-0.109427116173798	-0.334176284088408	-0.358159613065939	-0.200983337381267	-0.0512783009864026	0.194486700823773	-0.0988129194181918	-0.153952273701592	0.114919382455209	0.0303170825427339	0.268205868992221	0.25174941156074	-0.159359671215125	0.113801859529707	0.987884998378453
GREENBAUM_E2A_TARGETS_UP	0.443147007224342	0.426245001350268	0.54949463196014	-0.629600880308494	-0.470871306886435	0.529315712234247	0.230230859476969	0.219910361310314	-0.425223295645322	0.474196115703354	-0.23166959050003	-0.578767583121071	-0.436464496820349	0.603603500839979	0.575749156554871	-0.429082766921996	-0.61797611665402	-0.327167531249189	-0.552374558011467	0.321689559961028	0.113933952345032	0.987884998378453
REACTOME_EGR2_AND_SOX10_MEDIATED_INITIATION_OF_SCHWANN_CELL_MYELINATION	-0.0677135720977955	-0.0177384811925304	-0.337529683140584	0.325467035171886	-0.0286079122125013	-0.0690584131861406	-0.10014934381794	-0.040745644489076	-0.34657399521649	-0.145456897187337	-0.30186113811111	0.239594971159361	0.0795167508242526	-0.187906451597735	-0.114080313354341	-0.0953258445064049	0.177587617841149	0.184902080468184	0.101749099638841	-0.150979106580038	0.114346152059004	0.987884998378453
BIOCARTA_SLRP_PATHWAY	-0.282542601507782	-0.385261308191044	-0.363946174761686	-0.0370093790060295	0.653275674027978	-0.491628211295085	-0.645098343281166	0.0592226879587382	-0.5436829139545	-0.289553751319375	0.408702572208398	0.742337099833636	-0.294395392120591	0.0426475428243595	0.456442229253598	-0.0941844096426884	-0.346356849984693	0.169296642515179	0.0930951869969144	-0.270430415220515	0.114372891027208	0.987884998378453
SIMBULAN_PARP1_TARGETS_DN	0.295427030310142	0.667256642674415	0.539383884243112	-0.596793824979691	-0.466256593847502	0.549138995885249	0.221955919637892	0.017801529624825	-0.33886810457898	0.279849986295833	-0.272177495972711	-0.639781777065805	-0.268785132392943	0.733674006234419	0.58440620990627	-0.636727205758303	-0.63469880035748	-0.528573266535688	-0.665288697731579	0.338491648352874	0.114464362647078	0.987884998378453
REACTOME_NEGATIVE_FEEDBACK_REGULATION_OF_MAPK_PATHWAY	0.139475775876093	-0.121594342320068	-0.645210374020466	0.0478497994201187	0.286864755087338	0.322724163309348	0.198154910331831	0.0156231206015591	-0.379403753782527	-0.572789666782838	-0.52974871642808	-0.13247634831348	0.42525954601429	-0.18245416831681	-0.058163660641272	0.657706916706543	-0.13265201546448	0.191232222322394	0.241075589049352	-0.238741403688448	0.114676277700725	0.987884998378453
PID_S1P_S1P3_PATHWAY	0.143865709583129	0.219122946042922	-0.476403596029525	0.267309257105974	0.491057517817856	0.384151999260978	-0.172390620481738	0.245642462003186	-0.492166904754861	-0.295178141606403	0.1317298292246	-0.190412628736365	-0.192662325531486	-0.0711507461531489	-0.292212185891783	-0.21880164718255	-0.359096297805979	-0.0259101898719539	0.0468364001953986	0.203538971546426	0.11477302160631	0.987884998378453
LAU_APOPTOSIS_CDKN2A_UP	0.108322227723094	0.0638412975532548	0.0698267807336351	-0.411441618083303	0.114261408317969	0.312289339633931	0.233913662517527	-0.111517624292418	-0.119808968138089	-0.116642118571456	0.0319957330476243	-0.368306895757219	-0.34488811417753	0.468290640490039	0.0937460481107535	-0.297650558842919	-0.400291476945175	-0.24453839035691	-0.266439420499451	0.18592250921928	0.114958290086314	0.987884998378453
KEGG_PEROXISOME	-0.0650226014544232	-0.0413815506607291	-0.127399461029287	0.143618027465363	-0.345501548101331	-0.347616210805893	-0.105377788079964	-0.110015588628107	-0.0479709349822306	0.129930289800676	-0.304135634642066	-0.107500986431905	0.274006493222481	-0.0376177496849451	0.0333665162976565	0.116107887838486	-0.174464083028874	0.121890636272164	0.0160056654243408	-0.141212752135766	0.115063181163283	0.987884998378453
NAKAMURA_METASTASIS_MODEL_UP	-0.0969483434113255	0.137314202178716	-0.223963188572587	-0.0752173379931967	0.122655993177658	0.246493595087257	0.376222061688293	0.104284374736972	-0.235929821355254	-0.0898814882295427	-0.00813776651603132	-0.30259287825234	-0.204971959061966	0.135265002713779	-0.0597503009976522	-0.280552776798384	-0.174479274336724	-0.00293714407106188	-0.118232376247929	0.149385307089803	0.115155291932648	0.987884998378453
BIOCARTA_TEL_PATHWAY	0.375023089163343	-0.129531204022011	-0.260370988740866	-0.11558419598705	0.0312270052849116	0.186856506758016	-0.114550328951201	0.143815569154449	-0.253175395243199	0.0910946117298114	-0.0813765667563084	-0.290862507166149	-0.574288007733998	0.189008779869744	0.286161021663352	-0.407965246699031	-0.235768270621879	-0.217962412427479	-0.301180130758865	0.182600560587915	0.115221721681831	0.987884998378453
CHARAFE_BREAST_CANCER_LUMINAL_VS_MESENCHYMAL_UP	0.111428335740695	0.22908607510211	0.0304573549485461	-0.0187078906741237	-0.422659718505831	-0.111534027681518	0.0798941723316873	0.0208874123515197	0.0785482818479312	0.257928805543998	-0.131870135424199	-0.0306987978414301	0.0523699206608936	-0.376856448043973	-0.246008456254955	-0.154143460574509	0.0765770116956355	-0.145728136029428	-0.288737273817997	0.150376720078522	0.11597968535195	0.987884998378453
NIKOLSKY_BREAST_CANCER_15Q26_AMPLICON	-0.377978095467266	0.226942157379077	-0.0125189577987642	0.0199129275082817	0.209831849840507	-0.139244903281669	0.39160234806587	-0.617813182078379	-0.302878985706918	-0.62612325785603	0.160112166458684	0.175424481711074	-0.0416096616774609	-0.390510670425346	0.42690799317154	0.286823324017671	0.339943996074806	-0.0886763031017611	0.33228093725237	-0.22717809694028	0.116610772324513	0.987884998378453
LY_AGING_MIDDLE_DN	0.222492250614439	0.590699666637197	0.617973820261919	-0.766835756745344	-0.614735121499438	0.59436224522341	-0.0505557235749534	-0.0243101145459911	0.0235159855238825	0.563125290759725	-0.0205285304015805	-0.674694726950255	-0.464464194147719	0.790084159567061	0.655820282932897	-0.502216192577869	-0.725183375172764	-0.458091354594883	-0.657977628708812	0.35779074345684	0.116878221243472	0.987884998378453
REACTOME_YAP1_AND_WWTR1_TAZ_STIMULATED_GENE_EXPRESSION	0.349355987027934	0.203320430181044	-0.646755625332479	0.37091580388442	0.396923240029726	0.149080162493024	-0.11359790232597	-0.167894411011928	-0.125936147668303	-0.188834576470555	0.507957404555166	-0.205724592211724	0.171130734554148	-0.244104821605212	-0.201167426446406	-0.451308587795047	0.13005354778309	-0.221852317659488	-0.145189952544087	0.212796278387143	0.117398325098309	0.987884998378453
SMID_BREAST_CANCER_LUMINAL_A_DN	0.117423207679364	0.707148043033718	0.577871602144808	-0.760867757387209	-0.466932499869683	0.487787630270516	-0.0528513882820342	-0.170774836056751	0.0426572775796808	0.288860355797524	0.153402987136397	-0.53598058573689	-0.393573141945019	0.663130178716987	0.602894183139188	-0.541618600285996	-0.569713518730002	-0.577641353972672	-0.574022617405341	0.324790647668044	0.117468456424146	0.987884998378453
REACTOME_RUNX3_REGULATES_YAP1_MEDIATED_TRANSCRIPTION	0.116386575183823	0.605461545649305	-0.836299313867271	0.423485584911777	0.369174268573892	0.711092753083663	-0.27445543196168	-0.42057259375882	-0.40785473081159	0.0823286562895255	0.435824588184368	0.21619513114351	0.209371468076148	-0.119754919655376	-0.431462937530904	-0.554164626603846	-0.101292631774407	-0.578041770868864	-0.393858340395523	0.29226897858543	0.117502528908176	0.987884998378453
HOWLIN_CITED1_TARGETS_2_DN	-0.158451698351353	0.0823543246383545	-0.37058384578221	-0.171573777131571	0.0439740894200226	0.351668938616047	0.189245724649224	-0.0099963257564884	-0.0191987117316783	-0.105409082963902	0.220352470486846	0.107716830042023	-0.279443237307792	-0.231962836271347	0.115057056809969	-0.320994466237402	-0.221127191464105	-0.0988682833112504	-0.289800980210912	0.157189898138697	0.117905518763992	0.987884998378453
KEGG_PROSTATE_CANCER	0.267621804252786	0.194660793653313	-0.176276717986025	-0.111519284003	0.108289775544618	0.0845049667682381	-0.0541319644095131	0.022313277553756	-0.28407931131448	-0.0155048124548853	0.104148142126431	-0.304432361854765	-0.219837262471849	-0.116387742369401	0.166413729971789	-0.245379185637965	-0.188137138944452	-0.0853224744194303	-0.024430446000336	0.139918807464096	0.11790859448853	0.987884998378453
REACTOME_TAK1_ACTIVATES_NFKB_BY_PHOSPHORYLATION_AND_ACTIVATION_OF_IKKS_COMPLEX	0.182088988393507	0.322273144558694	-0.282216859364866	-0.201354405444719	0.286275958498085	0.35826174255893	0.217779128743662	0.237900033116708	-0.455969933796605	-0.0816231158118601	-0.24980987733829	-0.123279014457401	-0.308645542591757	0.329596404524565	-0.170761137302605	-0.234102009441419	-0.441513972861626	-0.15834296446614	-0.206912469297894	0.194572797701625	0.118042263512521	0.987884998378453
IKEDA_MIR133_TARGETS_DN	-0.108314188387633	-0.30970059866144	-0.167705733150689	0.0632784635680825	0.649306010496996	-0.196070608332115	0.579943926031576	-0.518623803066324	-0.630960760162532	-0.155955902548327	-0.103221427816406	0.550810046894886	-0.0158147105401716	0.0543322367896414	0.0678166933996515	-0.188931275253661	0.487843998810871	0.204781970407757	0.0996903582804322	-0.239204766851295	0.118272252212603	0.987884998378453
REACTOME_MOLYBDENUM_COFACTOR_BIOSYNTHESIS	-0.538624470850706	-0.502870781945078	0.641060949041277	0.355834575543762	0.168858871261365	-0.461720973556842	-0.698204873341689	-0.684651913623402	0.00130621713661094	-0.240698259813093	0.185684447919999	0.0272438841086217	-0.315778270627024	0.195409904841752	0.216723989996952	0.219629593611414	-0.311244308368767	0.16345602844541	0.755545055613082	-0.280148344905207	0.118518641433957	0.987884998378453
FINETTI_BREAST_CANCERS_KINOME_GRAY	0.441353660112251	0.0130769980655744	-0.389895438268279	-0.148091152426193	-0.110747519710662	0.33529935104677	-0.0784504288809287	0.133374305278503	-0.380736132202445	-0.0717448841552871	0.585000025458326	-0.252365876548722	-0.662264990725023	0.144837126756471	0.0433690284750158	-0.362502172918111	-0.193701255305426	-0.273854175563593	0.0937423378560513	0.21270056854827	0.119199958102676	0.987884998378453
REACTOME_TP53_REGULATES_TRANSCRIPTION_OF_ADDITIONAL_CELL_CYCLE_GENES_WHOSE_EXACT_ROLE_IN_THE_P53_PATHWAY_REMAIN_UNCERTAIN	0.336420775017279	0.0592602285936483	-0.0685079697186528	-0.0521532486650728	0.0723823787458294	0.0278354298851606	0.105578251819755	-0.277699478040865	-0.347962926201656	-0.0154504743806462	0.27862452372557	-0.228881283524119	-0.464851213027104	0.121302863474623	-0.0079584492386621	-0.336771213331982	-0.304092203788227	0.186917925177143	-0.2230418617204	0.167928974113736	0.119310206036059	0.987884998378453
MYLLYKANGAS_AMPLIFICATION_HOT_SPOT_12	0.309155611690746	-0.0644193304726617	0.113990842021472	-0.209607866257821	-0.410466209759516	0.326905718193397	0.16813750304848	0.165833284087395	-0.0776566791272152	0.619081999429714	-0.45859718840168	-0.546897026583069	0.365020711990403	0.141924242271574	0.426454550339737	-0.397100547205765	-0.505191752160566	-0.702776405812196	-0.52691069287622	0.262035313591086	0.119537675642551	0.987884998378453
BIOCARTA_TFF_PATHWAY	0.220461586604773	0.15453744351529	-0.10375589863911	0.192617265375486	0.136936063543865	-0.211168693395852	0.0637250431781154	-0.0133896947000094	-0.339441205382647	0.304206461649992	0.121357304626797	-0.407750540696698	-0.450007973315543	-0.227380094172676	0.0993136963515287	-0.26332524775581	-0.211937420728522	0.289943302470885	0.149306810100543	0.175555654047986	0.119694079416463	0.987884998378453
REACTOME_GABA_B_RECEPTOR_ACTIVATION	0.0416339087757908	-0.198510638500856	-0.15787711844449	0.263655787803654	0.326316876584411	-0.169145346641021	-0.189173361819915	-0.174848005669945	-0.190401290388935	-0.272591651497415	-0.194267188993493	0.217586917890639	-0.124518587486517	-0.0786044741473129	-0.0401719902267781	0.0520082756238588	0.124082827047184	0.26582034274871	0.113229392552134	-0.149379817890441	0.119792049022601	0.987884998378453
WORSCHECH_TUMOR_REJECTION_DN	-0.206083105191553	0.338311385330466	-0.421111124981052	0.289429685685204	0.126972845373228	-0.0209445866024974	0.183994657305204	0.450680095280381	0.0836221103199103	0.067610744031986	-0.554804065803732	-0.576242124861845	0.0537066342646368	-0.170416040219996	-0.0213024433762908	0.168373242767409	-0.348123914166484	-0.268491407908889	-0.229548660083164	0.204703647447855	0.119937920297539	0.987884998378453
REACTOME_ACTIVATED_NTRK3_SIGNALS_THROUGH_PI3K	0.603485960940996	-0.165119526446639	-0.657070320438226	0.364660546003007	0.530238550687245	-0.596923836344556	-0.539007114990995	-0.348400249264456	-0.601166578834433	-0.452831683733402	0.135289906586876	0.00957394966341957	0.182833520984008	-0.00530368310055979	-0.414609376775605	0.12271990742217	0.146881010701671	0.532508354907297	0.395279781805269	-0.278221282822285	0.12005968186606	0.987884998378453
HALMOS_CEBPA_TARGETS_UP	0.28600706701671	0.131370033591036	-0.0303728583605123	-0.383272188880197	0.00944554705856851	0.527920551099722	0.127728053699394	0.00970974073758529	-0.305302848944581	-0.283371733355873	0.393577800150909	0.263915598473109	-0.226079196250328	-0.0774593039011133	-0.341303312271505	-0.408965384160714	-0.242605483717973	0.0228065586758632	-0.177505267171007	0.192348488682528	0.12052094408565	0.987884998378453
GOTZMANN_EPITHELIAL_TO_MESENCHYMAL_TRANSITION_DN	0.131171221977489	0.0801944848304694	-0.0850318473219123	-0.111792323960795	-0.194610002961676	0.260796719335371	0.122603956824666	-0.0163285583638428	-0.256299660685269	0.0825012736644135	0.0294512736775564	-0.168635843213945	-0.186291240140275	0.134331994857034	-0.0998588329002554	-0.360432989177731	-0.152768336290896	0.00144933787854415	-0.228086732824932	0.136414447228055	0.120716387606214	0.987884998378453
HOLLERN_SQUAMOUS_BREAST_TUMOR	0.149916382518219	-0.0508072369624274	-0.0544478371592571	0.0579007212524661	0.123946453699636	0.21095756725856	0.112732765288399	0.0624478873056394	-0.0831050234853297	-0.204137914509949	0.207982871698937	0.0432417508955101	-0.183953565262288	-0.131847859780499	-0.30845521826235	-0.239130104305178	0.178824432959667	0.0199078666987488	-0.0562170662006049	0.133193414671205	0.120874232477647	0.987884998378453
DOANE_RESPONSE_TO_ANDROGEN_DN	0.127998563804929	0.210570714713136	-0.205857550287123	-0.110932607397917	0.0541282918630175	0.00232606348256489	0.0882749556390801	0.0388222767594341	-0.264756335343533	0.0150541077496304	0.000122641298237525	-0.220242000371721	-0.262196370636438	0.0163547562818798	-0.0408341600631971	-0.0897883131400514	-0.0984566668078853	-0.152018026473967	-0.177580565748928	0.124072543122898	0.121055816232913	0.987884998378453
REACTOME_SYNTHESIS_OF_VERY_LONG_CHAIN_FATTY_ACYL_COAS	-0.309848668606301	0.0459709867121057	-0.356407784579299	0.114296205770687	0.0366144940740104	-0.114977120299535	-0.152678083960492	-0.160942142376028	0.0410075261380138	-0.0536841883931976	-0.17035677330785	-0.0266233429569898	0.289827935741936	0.00881505182638226	0.108863644912884	-0.25690302800407	0.0203391568926901	0.177619752842808	-0.00575186122901267	-0.137796645464954	0.121084169391713	0.987884998378453
LEE_CALORIE_RESTRICTION_MUSCLE_UP	0.234290466031992	0.317051167784061	-0.0166633835959023	0.133476086287779	-0.0366898228479177	0.500591578868121	0.0737988012962812	-0.373627232381916	-0.210924351963087	-0.0695181514701269	0.00880547222757555	-0.2225554167198	-0.0131249168078012	0.127484877042795	-0.279193105606792	-0.499821782932195	0.0393879532727567	0.122436847498899	-0.293499460483891	0.178323410158991	0.12110700381494	0.987884998378453
XU_HGF_TARGETS_INDUCED_BY_AKT1_6HR	0.285710429491621	0.365713195533829	-0.496867252568889	-0.413974207846438	-0.42636081529955	0.452424411164589	0.612034284127144	-0.0910736915274766	0.104078008993144	0.347401188760119	-0.00268620629352856	-0.00532162536703767	0.377367674081201	0.171698907194063	-0.459761142709527	-0.374442014274623	-0.591190355002781	-0.471572065890717	-0.129979951608615	0.252345466654942	0.121428419676602	0.987884998378453
REACTOME_P75NTR_SIGNALS_VIA_NF_KB	0.382046495725031	0.364100417281967	-0.0808225835239787	-0.466438053367978	-0.0736101291250103	0.586496133892768	0.124624358922319	0.248527768353983	-0.415433667123539	0.119471171649122	-0.376427549729475	-0.119844210559611	-0.327199757212306	0.355373889106003	-0.243536074748837	-0.438842225335703	-0.34307060171695	-0.0138393035037613	-0.343755806195468	0.221842385175848	0.121572783554054	0.987884998378453
LEIN_MIDBRAIN_MARKERS	0.155901308444145	-0.0827684530238429	-0.262330121535999	0.0496251978559427	0.00329338641561436	-0.19963333149022	-0.120699624300961	-0.0527028252958805	-0.174591458852045	-0.0467740153129507	-0.110100835130746	-0.0410387993010578	0.0822533693063449	-0.0962499081864184	0.0334961817073627	-0.0144177454829652	0.197944964781708	0.226118836620015	-0.0279584734318997	-0.121453168908631	0.122013213950185	0.987884998378453
KYNG_DNA_DAMAGE_BY_4NQO_OR_GAMMA_RADIATION	0.145726173947493	-0.170558070468527	-0.0362350468029637	0.0834590855768211	0.181792451453541	0.0751688105447067	-0.0700540560895125	0.167709179903009	-0.396466237712985	-0.0214771318253133	0.182883142748936	-0.199249196673473	-0.0620743634480731	-0.417997443018102	-0.260257585153397	0.0391502373642671	-0.237786341400853	0.157953019892303	-0.107538617412435	0.148879427256239	0.122079601469874	0.987884998378453
TERAMOTO_OPN_TARGETS_CLUSTER_5	-0.161339957497052	0.761178928846533	-0.273662693538238	-0.0269767793946076	0.166506078391946	-0.307161847315944	0.537225826191948	0.391367324118376	-0.252398745840875	-0.251751485351068	-0.0442606536052266	-0.686946002418029	-0.244865532819172	-0.130079550849505	0.136843353728697	-0.429360977329366	0.251094106504543	-0.152741930540265	-0.228533302590295	0.234548819994246	0.12219843265044	0.987884998378453
AIYAR_COBRA1_TARGETS_DN	0.0596765456118792	0.377498967628014	0.0322291748836977	-0.3859077061031	-0.334379429458811	0.409288174467812	0.0569018307058652	-0.0281157000905873	-0.373389455573583	0.166839613620614	0.191282309741713	-0.286188388082082	-0.281318213453365	0.181893675465411	0.216541385066566	-0.452541112802612	-0.146788862413749	-0.343890737215363	-0.310738042910821	0.193508271173571	0.122304029772785	0.987884998378453
REACTOME_ANTIGEN_PRESENTATION_FOLDING_ASSEMBLY_AND_PEPTIDE_LOADING_OF_CLASS_I_MHC	-0.14268985541473	0.284561270686507	0.52586597924551	-0.456924132750245	-0.450404366619124	0.447154562787457	-0.202576817534769	-0.170123269003507	0.258944278009197	0.101811291005866	0.300959154831181	-0.169095766014548	-0.122570215307803	0.0978221680236595	0.256312253523387	-0.376258469578603	-0.321461790714854	-0.528732368748696	-0.224216331947961	0.218668528299618	0.122552259094662	0.987884998378453
SA_G2_AND_M_PHASES	0.00763742761362715	0.441432325647855	0.394434181776047	-0.47226835396141	-0.101979172395762	0.141912537817504	0.631950774275102	-0.367011742244302	-0.349922900668322	0.0308439601362089	0.0570407275506476	-0.263571562608589	-0.350240335571532	0.498923625863243	-0.00683401961016927	-0.497559025103112	-0.221885819380866	-0.533155508378069	-0.213878299939955	0.236167824049967	0.12268734096844	0.987884998378453
HUMMERICH_SKIN_CANCER_PROGRESSION_UP	0.0241627755614368	0.409251176315355	-0.0353301210863424	-0.358672472467229	-0.0740054500492506	0.465226245620623	0.13901045526032	-0.0456117573333997	-0.315220258667095	-0.253699960842827	0.366688206760843	-0.146357123077209	-0.32581286817411	0.336955213849637	-0.115308184020018	-0.448644771173526	-0.249755771558309	-0.127163121328385	-0.233399590855315	0.19294021695783	0.122776965006256	0.987884998378453
ZHAN_MULTIPLE_MYELOMA_SPIKED	-0.204563734894005	0.179941306041519	-0.409652712140864	-0.0300966035766797	0.0443998466914188	0.226237279750035	0.300485312066484	0.10433631117715	0.074018435227859	-0.0323013931632553	0.202294167367932	0.0756930819846376	-0.133076856475504	-0.0632464237179798	-0.431009656096095	-0.3001833890461	-0.00749324435539775	-0.091549380866643	0.0422861606283335	0.154945028451966	0.122929872017535	0.987884998378453
REACTOME_SCAVENGING_BY_CLASS_F_RECEPTORS	-0.255713736642648	0.688915093337883	0.338076456066424	0.119217319932589	-0.408617295897707	0.639918924966574	-0.433523740702619	-0.249021904484315	0.188450258134095	-0.0289392690060068	0.0148827383026077	-0.284128908738663	0.0538451576954169	-0.00208956537035598	0.107397869859769	-0.645032965628346	-0.143131404052534	-0.0536767833819153	-0.472637650512308	0.235717676175833	0.122953508176749	0.987884998378453
LEE_LIVER_CANCER_SURVIVAL_UP	-0.0234107843568706	-0.186534694261226	-0.140214619152853	0.0692445679206568	-0.0106415243923172	-0.201055602157882	0.0765484669472344	-0.211110452571273	0.0618310262112899	-0.0876421689633404	-0.311133136564372	-0.0589284835111755	0.0651250134931907	-0.225394125563977	-0.0149833091687996	0.117970645796325	-0.0126046666462003	0.205086911214795	0.275807645025065	-0.131657128497262	0.123255162701997	0.987884998378453
RAMPON_ENRICHED_LEARNING_ENVIRONMENT_EARLY_DN	0.0314201015924504	-0.280907714055639	-0.447990750023343	0.456494750551968	0.0479724509408047	-0.227992940356843	-0.267815736368479	-0.0279154468038302	-0.307876334546705	-0.0652914368168393	-0.244722137817356	0.0703231084364795	0.162969005896054	0.179566924291348	-0.270967314671728	0.316414640716985	-0.175140135997894	0.316844036350614	-0.144144530648239	-0.178312779860685	0.123465650539182	0.987884998378453
GILMORE_CORE_NFKB_PATHWAY	0.319510896212918	0.447005759443187	-0.00152237257614807	-0.688500547879795	-0.261820857859663	0.755586084027926	0.587536180073994	0.613364257889154	-0.344199174865959	-0.40110383257028	-0.145918001540559	0.244865534411962	0.137598784699366	0.277472323958064	-0.349595850498907	-0.700879142436042	-0.554508310454525	-0.630016557754913	-0.18330417274005	0.299790322975042	0.12355190574363	0.987884998378453
BIOCARTA_MCM_PATHWAY	-0.135197238967897	0.36246911858356	0.536909325746537	-0.470640064521331	-0.266052341128275	0.169401804983619	0.442553803348542	0.184342243763295	-0.514475794333772	0.250431686269076	0.117898299047704	-0.636183734744311	-0.494808101393446	0.733556261101876	0.579761334617666	-0.400653267235352	-0.555704919911841	-0.628370497450364	-0.497153688784523	0.299048289706042	0.12372249929188	0.987884998378453
MIZUSHIMA_AUTOPHAGOSOME_FORMATION	0.0650075661369297	-0.0332548355256566	-0.00473131345806768	0.305700238983552	-0.235814434074533	-0.468118547658075	0.0689527648292097	0.00115061467743921	-0.368054490429886	-0.494617439113187	-0.0275620411929156	-0.369081580679311	-0.0269964739415248	0.410137249355342	0.055317042503489	0.130232821892518	0.0821789197497026	0.0994301264467918	0.170629917023224	-0.177284813414251	0.123844690972248	0.987884998378453
CHIN_BREAST_CANCER_COPY_NUMBER_DN	-0.0425200162140781	0.617873781698288	-0.116106959558021	-0.191687308857877	0.123660745438424	-0.244226195285238	0.251740322593096	0.109446832577942	-0.0935215679474242	-0.446508092895524	-0.101998399260531	-0.590316302151425	0.060005602720531	-0.137545488553739	0.106173522053079	-0.314754462342291	-0.350694878573862	-0.142258956696417	-0.2447590577475	0.189600856505913	0.123964095586922	0.987884998378453
KIM_HYPOXIA	-0.379578282805569	0.481705261462681	0.117488817959317	-0.563170459535646	-0.00444839736775635	0.643731997276825	0.156800826360017	-0.265881782504523	-0.236907895992047	-0.151866700865882	0.676498053115387	-0.442398048557158	-0.55595174403056	0.396236273537946	0.251473313373846	-0.552442369905275	-0.0768687727953195	-0.33724489348868	-0.479489097604045	0.26771034353391	0.124053428453929	0.987884998378453
MURAKAMI_UV_RESPONSE_6HR_DN	0.292690817160073	0.340367689424691	-0.119543577141121	-0.446769876385716	-0.0651842371938721	0.277576387895508	0.192122217263808	0.00500389982115962	0.210251345249342	-0.0656879996078414	-0.356609498417098	-0.185789391239003	-0.106558872762981	0.312698839515936	-0.438934730953591	-0.453195368696049	0.00500890065620219	-0.356258115390662	-0.102032973127805	0.189652456551465	0.124189132047299	0.987884998378453
SESTO_RESPONSE_TO_UV_C4	-0.0961336818155522	0.308700112880786	0.111481274778429	-0.366360582602408	-0.316346370866952	0.357369037176123	0.275114528724021	0.116119741055138	-0.105341487250342	-0.276971998952939	0.0123723663192999	-0.319604030641872	-0.210673070474445	0.309661016327076	-0.0443932089691906	-0.389387987179652	-0.310290287070004	-0.19239173649912	-0.265865081477164	0.179686497288556	0.124204478518015	0.987884998378453
REACTOME_ARYL_HYDROCARBON_RECEPTOR_SIGNALLING	0.167475734917396	0.369576021076145	0.0496183622147517	0.157216999677094	-0.236608062886931	0.180016066165007	0.583793414425073	0.173274822078333	-0.308529818526435	-0.14415740461392	-0.639556429976188	-0.226768539540315	-0.232630976009449	0.0220443601862772	0.103375146449087	-0.167030863798264	-0.51404692510773	0.0117963609143904	-0.410298828183417	0.208705915368025	0.124227322058832	0.987884998378453
KRIEG_HYPOXIA_VIA_KDM3A	0.177172252599131	0.385379032379023	0.0730353967493652	-0.517677246718157	-0.109304878192582	0.530836601337209	0.31345006852535	-0.119712784600519	-0.465793216006354	-0.0820418635442949	0.224731454410345	0.0860935584673551	-0.348426497454697	0.195802893795366	-0.332298582138437	-0.407330076380321	-0.0559838217968265	-0.288566972337161	-0.205270103479424	0.206776978978111	0.124525752467732	0.987884998378453
FRASOR_RESPONSE_TO_SERM_OR_FULVESTRANT_DN	0.180477136148521	0.548853397274668	0.470767461166104	-0.442028391796452	-0.241388657717077	0.362882273824962	0.33626547499643	-0.0399951371405008	-0.405336363567231	0.209162371027039	-0.176551022750491	-0.619488548195431	-0.443190189345023	0.697347700747973	0.54891659354933	-0.36529601671778	-0.594488429754065	-0.371052198976338	-0.562395423322919	0.286715681407779	0.124702671919342	0.987884998378453
SARTIPY_BLUNTED_BY_INSULIN_RESISTANCE_UP	0.445959587253992	0.21277363979919	-0.563480423884639	-0.292095886938108	0.292825888927876	0.605791992808656	0.197778051229345	-0.0484281070776958	-0.133786151767744	-0.382701814407594	0.0430047375915609	0.248926997626909	-0.486996422057598	-0.120066018920196	-0.289603361868024	-0.623685154700079	0.12552323197982	-0.163266222850765	-0.247105103828349	0.22886505351227	0.124725397091438	0.987884998378453
REACTOME_GAMMA_CARBOXYLATION_TRANSPORT_AND_AMINO_TERMINAL_CLEAVAGE_OF_PROTEINS	0.626271340771486	-0.666507200041465	0.126706756918684	0.13131280406023	-0.123011641152187	-0.45939437459915	0.380018152693081	-0.358130726253782	-0.310926272869901	-0.284412682685595	-0.518281196474309	0.360668253168582	0.413198374233265	-0.52348498409057	0.422102789321331	0.0245105458285071	-0.267481538721999	0.448653726539189	0.140055277873986	-0.259673718212937	0.124834950771697	0.987884998378453
DAUER_STAT3_TARGETS_UP	0.250923556066993	-0.12492328962919	0.0900840760197827	-0.348895368086893	0.226482570006518	0.602905524475546	0.158176397609299	0.0665463729260074	-0.304164523627278	-0.527429833737294	0.349360823339979	0.365669101856731	-0.35679885515472	-0.103158370423099	-0.164765522098969	-0.48424086726991	-0.121716008138409	-0.218755459476527	-0.297873471514962	0.212620050196889	0.125141312810442	0.987884998378453
WACKER_HYPOXIA_TARGETS_OF_VHL	-0.431693328114191	0.608614856636579	0.383577310989839	-0.55115316707492	-0.440636150246555	0.641305505655243	0.368643460932149	-0.172084501573178	-0.435855101935734	-0.0301904446148359	0.735749085967922	-0.555910188982224	-0.323846352901713	0.459982665401279	0.424779627649031	-0.596174994608258	-0.342038448747037	-0.516321560448208	-0.543551459346612	0.310614864145451	0.125237801640214	0.987884998378453
WORSCHECH_TUMOR_EVASION_AND_TOLEROGENICITY_DN	-0.00462814389950883	0.339449778848548	-0.199567135798451	-0.539574751195679	0.204141557227013	0.621744085779411	-0.354101789536324	0.219060163952726	-0.00601505078331815	-0.239354227647386	0.0679874428751095	-0.226940919717677	-0.412727588106572	0.364700876117367	-0.19006097235724	-0.415522244186674	-0.245844461120857	-0.139143574043643	-0.343542512799569	0.211057168147053	0.125274652217253	0.987884998378453
REACTOME_ACETYLCHOLINE_BINDING_AND_DOWNSTREAM_EVENTS	0.135871578064116	-0.359688033139342	0.317765157779872	-0.106420297058009	-0.326668849001629	-0.249474918988894	0.361335945259079	-0.222480094154053	0.110224434349463	-0.0803038151919332	-0.291235728561243	0.0022892099708097	-0.100210121293888	0.159855995517395	0.264705171424806	0.024802997865324	0.165025460224755	0.026795726145124	0.257422298341597	-0.164728989605634	0.125352889084723	0.987884998378453
ELVIDGE_HYPOXIA_BY_DMOG_UP	-0.0524079514796598	0.0513799877963491	-0.0733624021340396	-0.130442507397881	0.124914602135616	0.455954557905617	0.121061110599926	-0.235161350429665	-0.270037591961041	-0.287374173571374	0.399730428051843	-0.0397557535794855	-0.470283782652537	0.0690138224375474	-0.202229718570088	-0.363701197841624	-0.0952417393118206	-0.0220968627611166	-0.159555478346514	0.169959039693268	0.12560792919149	0.987884998378453
TOMIDA_METASTASIS_DN	-0.129394203932745	-0.140749551326179	0.158858733490397	-0.430978313566906	-0.109644530954326	0.695035872765881	0.339852961066099	0.259808647473035	-0.202391728601219	-0.37444597969968	0.461618828339594	-0.512807501037593	-0.173094341199646	-0.0319221856543291	-0.496538754953621	-0.471654179505577	0.271804170288258	0.329866464804761	-0.465403823244317	0.241679744726754	0.125615767393382	0.987884998378453
BIOCARTA_INTRINSIC_PATHWAY	0.260863562865444	-0.449906377082113	0.13396676764734	-0.24875295747786	0.371326694372938	-0.337335166425897	-0.0114084244454997	-0.0446586155475181	-0.233467407495151	-0.366438646536194	-0.494496308763543	0.368039285029026	0.0565225812994139	-0.502829361876336	0.367822723016339	-0.017910100776554	-0.236675270604399	0.382558519061214	0.256043208206179	-0.213315255091002	0.125634635338128	0.987884998378453
FRIDMAN_SENESCENCE_UP	-0.102659378575984	0.222186998131129	-0.127345611186359	-0.0601184638054796	0.211644196939136	0.283909905153113	0.0790569144940925	-0.0464380803071892	-0.353177843308646	-0.147504593342003	0.113002549958186	-0.00135981827805023	-0.302234339530105	0.0598384023209729	-0.0406310100592399	-0.357255420900687	-0.229149035477015	0.0463408908843146	-0.325838267480545	0.15038212882868	0.125800481764666	0.987884998378453
REACTOME_ETHANOL_OXIDATION	0.180277603155196	-0.656765168037126	-0.529346602397611	0.507267741546319	0.387363516455001	-0.600096324639612	-0.158368014444876	-0.312628867248684	-0.292201454566568	0.46183922952964	-0.512423192874668	0.257168431590615	0.291620121265905	-0.530066583288454	-0.428240815025258	0.29740691194904	0.476476719562169	0.579113368298135	0.216793667352859	-0.283677753487944	0.126001749056713	0.987884998378453
IVANOV_MUTATED_IN_COLON_CANCER	0.12466827719194	0.380576106867694	0.372226160389939	-0.285623791604149	-0.479741827530382	0.0985836427217347	-0.3095883528053	-0.390254624011692	0.0242414055859338	0.25309715241538	0.25307066126095	-0.419042490883807	-0.393208688645867	0.311678261251613	0.320660372231736	-0.308319542189029	-0.446023176488948	-0.591474093861028	-0.249795849126949	0.225691088280585	0.126394494042099	0.987884998378453
REACTOME_SYNTHESIS_OF_PIPS_AT_THE_GOLGI_MEMBRANE	0.120184516905661	0.249176051829439	-0.355902369274419	0.161041704953546	0.0144472229093656	-0.452130527959724	-0.504979600308048	0.228952362324831	-0.213094822694816	-0.217774260277517	-0.298173711199398	-0.1144536487489	0.192942596787701	0.098229083472576	0.17664139087661	-0.129682353989781	-0.284240648947525	0.426923249561254	0.213547930907969	-0.187784216607359	0.126447153283755	0.987884998378453
GENTILE_UV_RESPONSE_CLUSTER_D4	0.183347814316152	0.138930698154379	-0.0453670323869784	-0.151954311662446	-0.0011529295469237	0.185737320998663	-0.131722186911479	0.096808594672242	-0.374676339187663	0.136127487058859	-0.0611643589911209	-0.0349837295896838	-0.411630189186114	0.103585195121374	0.104336540623278	-0.226508654898061	-0.0932139046832346	-0.310468034498711	-0.346116568982301	0.149594441581108	0.126571315043661	0.987884998378453
KEGG_O_GLYCAN_BIOSYNTHESIS	0.0381531161246458	0.298251441687784	0.092337451206486	-0.399544917828267	-0.233840018387476	0.199929588461589	-0.127264400466933	0.0483243917974185	-0.205177169562396	0.247246943018422	0.323822582470537	-0.102028353082738	0.197482708110029	-0.242863475166505	-0.258368751540917	-0.465582893402444	0.148641791546137	-0.188407754786329	-0.268705743550575	0.173137150667969	0.126623992985691	0.987884998378453
PID_IL2_PI3K_PATHWAY	-0.347524644930934	0.211929355371953	-0.0747082542640538	-0.113093773349798	0.451378506946017	0.282856459352174	-0.152516059733493	0.230698663531956	-0.236670230007709	-0.0892564015956542	0.0663943794693782	-0.442974084609626	-0.41863863107428	0.394053202707204	0.299961162718622	-0.374453386271847	-0.519635404580735	-0.17044337531146	-0.240728576937031	0.204969932196243	0.126718363244604	0.987884998378453
BIOCARTA_EFP_PATHWAY	0.404078360873262	0.324778814080562	0.14536934495134	-0.269102430679625	-0.439622330716082	0.504476348043844	-0.162936392561036	-0.193102823594974	-0.190389874027227	0.395206823080495	-0.358529972640433	-0.30080573734564	-0.148775754233363	0.439537244087392	0.0752602979993376	-0.497911178220141	-0.520076951614315	-0.445941635336934	-0.3347253796833	0.2312458746852	0.126917506438015	0.987884998378453
REACTOME_AKT_PHOSPHORYLATES_TARGETS_IN_THE_CYTOSOL	0.273872920477513	0.450479293561333	-0.0729186104895612	0.0301516558003	0.236731160385749	-0.115751100912655	0.160453752130231	0.0393676030454409	-0.358042702958018	-0.0957298150339614	-0.0583353316521263	-0.379773915614154	-0.539043893467276	-0.389705121384583	0.156882836508317	0.0371730732726294	0.0748776631625179	-0.161005095574528	0.125440656085916	0.178965026840417	0.127222061468252	0.987884998378453
MARTINEZ_RB1_TARGETS_DN	0.128171392807804	0.0744261593345582	-0.0782981583394871	-0.0552876605473825	0.0407773372326591	0.147478162034813	0.00255822727549149	0.0252955726093004	-0.235088912367245	-0.0651155199953035	-0.0696931818604701	-0.196336576058167	-0.225095932622844	-0.00596719575186691	-0.0286234597559386	-0.189986103420861	-0.120118495328307	-0.0467252305563392	-0.155136140630426	0.113291679782388	0.127365415395797	0.987884998378453
REACTOME_TRAFFICKING_OF_MYRISTOYLATED_PROTEINS_TO_THE_CILIUM	0.367419937292119	-0.575681087719355	-0.364703822620319	0.82903332233598	0.705379894414859	-0.469667159108099	-0.163797200165859	-0.722742596338198	-0.680525882936269	-0.165693493270007	0.0115693390520517	-0.148915385210618	-0.0333715542648002	0.138606963425001	0.0193426995520858	0.0183648831426567	0.375191711268334	0.459992233337154	0.63264781864012	-0.29449685296925	0.127542665859659	0.987884998378453
PEDERSEN_METASTASIS_BY_ERBB2_ISOFORM_4	0.0226750132401681	0.0393240159554168	0.0117306759988005	-0.0962027356482097	-0.100514477958703	0.233206404576599	0.0302050129111019	-0.12840779969487	-0.21373611938245	0.0830204474153157	0.151027623086346	-0.0164528033387518	-0.0881464127859121	-0.0408841228140049	-0.192887970559561	-0.430005503659031	-0.0622021498934497	0.0709778864868559	-0.253226006849428	0.129542300017525	0.127932718858544	0.987884998378453
FIGUEROA_AML_METHYLATION_CLUSTER_3_DN	0.293462634980854	0.411147891332863	-0.238659909942773	0.028104359785397	0.235717508386999	0.233522549340787	0.0776788236707255	0.0914699525748866	-0.24226915828831	-0.152978312259326	-0.275130970299453	-0.304660747291056	-0.208956232834238	0.0698791755191979	-0.0784675107764969	-0.120280531345046	-0.237701730444417	0.0839954216757276	-0.133096321868327	0.158167002332641	0.128091039693015	0.987884998378453
REACTOME_GLYCOGEN_SYNTHESIS	0.126597052821717	0.304769347641686	-0.152754369780923	0.0982404172430545	-0.0823221437933272	0.419116791194404	0.0497858796594878	-0.163424792596605	-0.633356557229056	0.0978079482471014	0.0818189038509866	-0.133966773533276	-0.457054842141087	0.0785658140010841	-0.19968875283788	-0.277815257848776	-0.131554651837696	0.113946622075902	-0.322598152725526	0.179568792743046	0.128168816360821	0.987884998378453
LI_WILMS_TUMOR_VS_FETAL_KIDNEY_2_DN	0.336816864070106	0.27596124873475	-0.376592246515082	-0.0173405763085903	0.332415489398616	0.201834658508975	-0.0717925475956317	0.0241266663131339	-0.250570752689885	-0.209707395420029	0.232705428828881	0.199537877398008	-0.311798741850441	-0.364132956935768	-0.026515037992765	-0.307606590298579	0.0994590900777606	-0.313415242190252	-0.0295102032393097	0.17518925629485	0.128251406895764	0.987884998378453
MCCLUNG_COCAIN_REWARD_4WK	0.139179868048647	0.0158257003325987	-0.160115615054306	-0.0864268308834467	0.136366295515977	0.0991528582570406	0.117500753508243	0.00613461370358132	-0.101527280940343	-0.10780915346544	0.162921463003982	-0.00440182971539296	-0.305871849592133	-0.0420371704109955	-0.224739855948833	-0.0812100968000303	-0.045853251741358	0.0384324093023249	-0.127110068741515	0.119208298026586	0.128300645138586	0.987884998378453
BROWNE_HCMV_INFECTION_1HR_DN	0.0575749548028399	0.146887470873787	-0.098375763870381	0.0175267898826999	0.115465155348832	-0.0475622512604637	-0.103094124410144	-0.0153056963399649	-0.143626226954619	0.0328603319719662	-0.0822863195578682	-0.227465915615731	-0.267221405203025	0.00905291612342154	0.0555584587490801	-0.161566566185494	-0.0792833762754826	-0.153979536200843	-0.171910562269751	0.113698754767609	0.128488388716643	0.987884998378453
BERENJENO_TRANSFORMED_BY_RHOA_FOREVER_DN	0.270356857505003	0.0784802619982719	0.200861393860026	-0.35862200085689	0.0200647714750331	0.430540307253984	0.282902187832589	-0.0120985827753238	-0.363066727764737	-0.198082107595997	0.169974101604208	0.386177458849283	-0.233424824621293	-0.177819896216146	-0.261685123704238	-0.440191290141003	0.106356516981062	-0.162225539508669	-0.348168521850635	0.188764512757016	0.12855227436804	0.987884998378453
BHAT_ESR1_TARGETS_VIA_AKT1_UP	0.066178228961198	0.182800286777523	0.0191438507905862	-0.214942533984749	-0.0288243191378509	0.261224590769137	0.245448185203269	-0.0054968572398347	-0.100986866899475	-0.298955534715797	-0.110403953157375	-0.260134845701039	-0.162934405787795	0.0283216057829769	-0.0534511126584928	-0.265719709728438	-0.06808870408703	-0.138058881268466	-0.138487343371863	0.133699636181303	0.128618499662671	0.987884998378453
KEGG_SNARE_INTERACTIONS_IN_VESICULAR_TRANSPORT	-0.272707942169776	0.0105656697564454	-0.222285072913961	0.0663167145551101	-0.0692761481390177	-0.076992012245012	-0.172488159057841	0.153718002039026	-0.239577555732504	-0.238013959789132	-0.344251071010741	-0.281209369819024	0.140754665146084	0.108415998034695	-0.0042735554787629	0.126623059659189	-0.261495638172375	0.165357794134331	0.105596999578367	-0.140197747290532	0.129020830835119	0.987884998378453
REACTOME_NF_KB_IS_ACTIVATED_AND_SIGNALS_SURVIVAL	0.181620143290471	0.224699643820484	-0.136013585731604	-0.383445643990253	0.029755797994175	0.561564335501922	0.0718536182564815	0.265699927250173	-0.319407040636704	0.142690718152506	-0.390254353300063	0.00174876287228284	-0.39981896031669	0.246318526792305	-0.041423429879303	-0.42303005987138	-0.429234519991655	-0.0571106648945961	-0.297288580408767	0.19759473485837	0.129043574595943	0.987884998378453
ZHANG_RESPONSE_TO_IKK_INHIBITOR_AND_TNF_UP	0.11092567864086	0.242393146589678	-0.0857188468853103	-0.385717739296519	-0.000224224462976402	0.537563284143606	0.191346695684839	0.16398168108848	-0.304230774403108	-0.23314613360013	0.0236293295197586	0.0814216231477618	-0.210197411431982	0.116344042018444	-0.378785339697222	-0.297263170239458	-0.289022683320481	-0.19015386853562	-0.0366615216278089	0.174249072757994	0.129265477279135	0.987884998378453
REACTOME_RUNX1_AND_FOXP3_CONTROL_THE_DEVELOPMENT_OF_REGULATORY_T_LYMPHOCYTES_TREGS	-0.443509077930077	0.40172007737376	-0.306489556437567	-0.520203371090768	0.308071142480028	0.583096667808354	0.225086805051928	0.434458510192945	0.321539805016086	-0.602907545399455	0.611760280280766	-0.113814790447223	-0.419807526300726	0.58617940590237	0.251808423759273	-0.081411311659726	-0.671398679511125	-0.607186487641021	-0.596843753977092	0.2986160433795	0.129286800207411	0.987884998378453
REACTOME_BIOSYNTHESIS_OF_THE_N_GLYCAN_PRECURSOR_DOLICHOL_LIPID_LINKED_OLIGOSACCHARIDE_LLO_AND_TRANSFER_TO_A_NASCENT_PROTEIN	0.097567748400137	0.0920746057865298	0.0957660719552842	-0.307727066493687	-0.401451715413946	-0.00762540009391852	-0.0786155038400137	-0.0761267135716844	-0.175404862957296	-0.200759506169949	-0.229834276666903	-0.316153314198239	0.325926896529018	-0.0269037652888511	0.177085187263671	-0.0986755729445013	0.0646882052441609	0.150625120104955	0.0242472927626531	-0.145981062462785	0.129464128454085	0.987884998378453
MONTERO_THYROID_CANCER_POOR_SURVIVAL_UP	0.350319137951534	0.713285118447716	0.605792398980299	-0.832858455509574	-0.613976812717925	0.651826246651761	0.148738700168878	0.0985015326125748	-0.51248332078179	0.460720753825091	0.104196041651889	-0.683584379659976	-0.289544321024122	0.801960148399833	0.648367712103444	-0.462412110108731	-0.728763986714685	-0.609101953482824	-0.76822561485418	0.368145912374969	0.129555890418841	0.987884998378453
JAEGER_METASTASIS_DN	0.0313065550813454	0.111320840255206	0.0465649543663746	0.0834224465934555	-0.113183502670525	0.149365358427423	0.248437324043208	-0.0731719530253828	-0.262157410045409	-0.0731836519444884	0.231485727339211	-0.025717968412581	-0.137449671864415	-0.185024415604145	-0.4063045127926	-0.220541749155275	0.162903762361505	0.136561136662648	-0.176249377252464	0.141042093909022	0.129816002509712	0.987884998378453
DING_LUNG_CANCER_MUTATED_RECURRENTLY	0.566945095181916	-0.122133182169449	-0.642937193164906	0.108594188132312	0.0639457474658194	0.53585454102613	-0.390718369238599	0.369778905523667	-0.274013093368405	0.246063608472521	0.512667991536049	-0.0546491935158071	0.336549264480685	-0.286126026008576	-0.0290839936204781	-0.463592226848681	0.123090129718067	-0.510194970787539	-0.364397881244058	0.244600452173485	0.129923104844936	0.987884998378453
PID_SYNDECAN_2_PATHWAY	-0.0815713824568038	0.101060958410357	-0.342714263126635	0.172412724273969	0.222519141085983	0.196927907958489	-0.331181880143552	-0.215009274423175	-0.463585786633012	-0.291025651569012	-0.13041019920303	0.220953649085005	0.305787926033673	0.21512961118575	0.0734996691971001	-0.36870113561042	-0.0827845389648637	0.122539769264694	0.0406967730077327	-0.17157909774769	0.129968365209718	0.987884998378453
BANDRES_RESPONSE_TO_CARMUSTIN_WITHOUT_MGMT_24HR_DN	0.0139001912664295	0.354599017777397	-0.197873979668064	-0.428527219587759	-0.253359635488364	0.512357279433926	0.488876945338333	0.470781482235654	-0.142198701103911	-0.0153141371571082	-0.304339986763593	-0.312527345257596	-0.1004243650106	0.108661919975697	0.251512540114165	-0.567816471536196	0.029728849461135	-0.480622157802372	-0.351305262637371	0.223203696248727	0.129981104591317	0.987884998378453
REACTOME_SYNTHESIS_OF_12_EICOSATETRAENOIC_ACID_DERIVATIVES	-0.126309668435943	-0.149089923150486	0.0919777841189884	-0.327315406431336	0.0787941650993739	-0.171856349666618	0.178856511102313	-0.464535437443985	0.14263885600275	-0.343221532131948	-0.152420289270747	-0.543204540464426	-0.30812361715338	0.174450263340618	0.158304607825448	0.366662001213961	0.184143930367602	0.443464424462894	0.151598713598887	-0.191364817463281	0.129987879953317	0.987884998378453
REACTOME_GABA_RECEPTOR_ACTIVATION	-0.104255230942251	-0.131518344799587	-0.0982081535854479	0.239327087133794	0.280670113410838	-0.160038974259786	-0.177434501111012	-0.146132409344925	-0.163270140724107	-0.128754344415098	-0.0281764854813746	0.135889787210301	-0.11296671426924	-0.0547858273243813	0.144682573197577	-0.0611420922624069	0.198562534931523	0.218122280847068	0.136255174512373	-0.131740067707075	0.130222524503646	0.987884998378453
HUPER_BREAST_BASAL_VS_LUMINAL_UP	-0.00418918413367436	0.113297888475785	0.319269809415083	-0.0839555669995683	-0.0169832347519529	0.381778955608751	0.0851868122406599	-0.150316304346921	-0.440594321536261	0.00693873966568767	0.395508141233101	0.00672570954420823	-0.393611543556142	0.136704737785379	-0.189112874105831	-0.431015324805574	0.0926398943044376	-0.00414192001705149	-0.154292455052996	0.172098584248918	0.130558272442173	0.987884998378453
HAMAI_APOPTOSIS_VIA_TRAIL_DN	0.0319767289714871	0.260117259537343	-0.105610097107275	-0.0540732833891619	0.0441488772635661	0.159832792299326	0.200421337899445	0.0646528757853802	0.0189134239995595	-0.258581607262079	-0.147783599722172	-0.329305313949621	-0.14141571236188	0.0634014657479774	-0.029857555075429	-0.12495235078161	-0.181882957376254	-0.151694935214226	0.0202028410135575	0.128893947320178	0.13071718271793	0.987884998378453
REACTOME_A_TETRASACCHARIDE_LINKER_SEQUENCE_IS_REQUIRED_FOR_GAG_SYNTHESIS	0.316349336760914	0.311286419421468	-0.0391009816054191	-0.277724378487922	0.317868590180503	-0.103685224320685	-0.261869360501979	0.23571325422714	-0.00496334140975002	-0.239307739032084	0.109759517933718	0.038078270491383	0.206389256034753	-0.34987814393856	-0.108247076056123	-0.294545142136585	-0.0975716740676629	-0.399195700621916	-0.0690983811613967	0.167379127856186	0.130880206856465	0.987884998378453
REACTOME_IRF3_MEDIATED_INDUCTION_OF_TYPE_I_IFN	-0.0355222836259285	0.211856439210748	-0.0779001139369057	-0.389505083345726	0.0955870155611558	0.190579321382546	0.581751202756304	0.376914721878894	-0.300271758478382	-0.0690032875370616	-0.380081721297233	-0.377727064578193	-0.209716087418468	0.317241900796949	0.138183059822921	-0.370856983611902	-0.391420166070858	-0.24330224079642	-0.34046197305488	0.203339667324621	0.130994151585884	0.987884998378453
BYSTRYKH_HEMATOPOIESIS_STEM_CELL_SCP2_QTL_TRANS	0.328354510744798	-0.080503090722748	0.282884468334035	0.237744720061848	0.0252454828186239	0.216125038440418	-0.135656144488299	0.0586185794184938	0.0279906156400999	-0.29030658514863	-0.335780731149187	-0.00622312451487575	-0.479432668586297	-0.0106305946215054	0.111253040026785	-0.0506100508274507	-0.473499939816401	-0.0879162482368553	-0.0882686021348028	0.166094829402512	0.131049193761152	0.987884998378453
CROONQUIST_NRAS_VS_STROMAL_STIMULATION_DN	0.219576345205758	0.354105173201297	0.185790421732469	-0.458109645488636	0.0615404168626601	0.337243593642069	-0.0693475601328689	-0.000160938290765453	-0.326945002776999	0.00686897588520693	0.0555118003675773	-0.202553293158565	-0.373540424812686	0.365135551124917	0.330275943444116	-0.379844018488976	-0.368211997051244	-0.219378686074245	-0.484335602446732	0.199835982315451	0.131072325233228	0.987884998378453
XU_GH1_AUTOCRINE_TARGETS_DN	0.146729587168877	0.10172351947118	-0.0857115028421598	-0.0510104901057934	-0.0199497798884309	0.0110774560204548	0.0352307719335026	0.00496728573374577	-0.202269218479623	-0.0773552972292015	-0.00176695863622189	-0.102747546085332	-0.23525498089686	-0.0901037004803092	0.0269020294058511	-0.305126009278951	-0.0463252484827513	-0.144492115841839	-0.0973888737649797	0.111741180509631	0.131375880995553	0.987884998378453
AMIT_SERUM_RESPONSE_240_MCF10A	0.164749413983406	0.213929539038298	0.117374625151568	-0.271822898994239	0.084888520783362	0.343729695841487	0.22112315377726	-0.112215632467816	-0.160789963836788	-0.385688744128781	0.323512587462944	0.228131484339779	-0.0598427308346545	-0.171264457084811	-0.384676781057681	-0.455415956545818	0.150834092776228	-0.124335196150246	-0.193388105059995	0.175225642257668	0.131473722389042	0.987884998378453
REACTOME_ABACAVIR_TRANSMEMBRANE_TRANSPORT	-0.0474557693884067	-0.590992522321522	-0.0466225188500065	0.396052153864517	0.547101963954854	-0.417964593458387	-0.400383783048797	0.0552473962295788	0.018101836577612	-0.618006280823856	-0.454256187742027	0.388067085845332	0.471537305640069	-0.303127734067507	-0.544023455782586	-0.0924373062332314	0.0398546875523194	0.666390302394575	0.343248049722747	-0.262932099157278	0.131837056359865	0.987884998378453
PID_FOXO_PATHWAY	0.166517548719923	0.161407510844531	0.0212120261256	-0.183586161175651	0.0877236258362573	0.279174780119091	-0.177863352837996	0.0770335396333258	-0.360356450328072	-0.086282180262123	0.137956365977264	-0.37743500471641	-0.360271609375445	0.248184817718672	0.240491487164135	-0.369619520328725	-0.135772730408725	-0.135119422505195	-0.356149004392743	0.166887487233022	0.132070288428294	0.987884998378453
SMID_BREAST_CANCER_RELAPSE_IN_PLEURA_DN	-0.242722417993871	0.0409152623615554	0.372042581265812	-0.365847679299968	-0.283717543321177	0.497672666467647	-0.0365173199341291	0.0704356173998507	-0.118968069793453	0.0281500753765238	0.364788228724832	-0.398019158958196	-0.230001007892215	0.125456972389404	0.178662055109125	-0.424359377576417	-0.0642209128482177	-0.36541893466445	-0.0811379676837019	0.187037191629549	0.132494376384893	0.987884998378453
REACTOME_NEF_MEDIATED_DOWNREGULATION_OF_MHC_CLASS_I_COMPLEX_CELL_SURFACE_EXPRESSION	-0.0941964746771439	0.386213805305991	-0.153567058409681	-0.336938777400199	-0.483313452941561	0.448270238393869	0.0472624316711424	0.462663976846156	-0.275128427833753	0.150380706345482	-6.30116923313051e-05	-0.226988784324534	-0.271173498937475	0.327115251527442	0.0143642762867646	-0.323387424611204	-0.662905192168353	-0.419093293541574	-0.0347284879969232	0.213380003821457	0.133089123790266	0.987884998378453
HARRIS_HYPOXIA	-0.0482251070927297	0.207852914731631	-0.112670773888693	-0.320615528841883	0.0717604942527841	0.53953416272023	0.258262540539869	-0.0887096785016341	-0.387162007593364	-0.0979963542861647	0.330377495727224	-0.197756540578969	-0.456914497088961	0.217741237052132	0.133094742117411	-0.446000557684011	-0.0274518663433214	-0.193684805688324	-0.281434267101112	0.188587924665964	0.133093538862112	0.987884998378453
SCHLINGEMANN_SKIN_CARCINOGENESIS_TPA_UP	-0.10936767065303	0.132520266131892	0.174037914783971	0.107089652933929	0.211923137666993	0.427903680552107	0.339532431175556	-0.319242598824179	-0.260037555169136	-0.431077392579661	0.0149747661583906	-0.154040016872571	-0.0445433444645094	0.151155905548191	-0.107432492961211	-0.425737557814502	-0.410077966470207	-0.121017966035283	-0.0858813196635105	0.175901993221413	0.133496443489201	0.987884998378453
SILIGAN_TARGETS_OF_EWS_FLI1_FUSION_DN	0.105225666830349	-0.0345429477051251	-0.0789137923602474	-0.0554680949562714	-0.10496989940329	-0.184736987964492	-0.0784746117042531	0.316083518825879	0.174505138481414	-0.0685017894170501	0.0249989926852964	-0.252760002623804	-0.322016076600168	0.188296188482231	0.194481659177899	-0.40128730614522	-0.11096514883404	-0.202473511228976	-0.238029094249484	0.144476451803805	0.133791751120935	0.987884998378453
REACTOME_DOPAMINE_RECEPTORS	0.107751345810269	0.0550315452184354	-0.334478637354005	0.563605534300235	0.223119692076863	-0.113185967227512	0.53400985678604	0.217591645718451	0.18347989908914	-0.00096828357075146	-0.407814458266329	0.420224829801817	-0.232495355314534	-0.0729954362564543	-0.248680425760527	-0.620198740814011	0.00429870854064496	-0.552124688641104	0.269139763710024	0.222571388326389	0.133936437988371	0.987884998378453
XU_CREBBP_TARGETS_DN	-0.42374447586103	0.270902123311357	-0.154686662372553	0.0541267780235289	0.351466065811221	0.404102602119923	0.537506665197001	0.0177818928259711	0.0407644189425815	-0.423277321421584	-0.154043655654148	-0.14122628560137	-0.0541332274871536	0.138505751026478	-0.412831892745643	-0.334622384750768	-0.299269085906564	0.120579518826988	-0.191237310188929	0.194133767414485	0.134092426353792	0.987884998378453
REACTOME_INTERLEUKIN_35_SIGNALLING	-0.271378359347786	0.393052142668874	-0.314623470923635	-0.100977756781106	0.477223995743735	0.691989761623218	0.0114391306261096	0.0830386843957333	0.0840064496940528	-0.715589449035352	0.471174879284862	-0.231132060758385	-0.509295446853775	0.259271021332968	-0.0890083194085961	-0.00651213970188416	-0.573246418049312	-0.220166697178063	0.027844885599515	0.241358465781619	0.134255922485968	0.987884998378453
REACTOME_SYNTHESIS_OF_SUBSTRATES_IN_N_GLYCAN_BIOSYTHESIS	0.107580069312088	0.125260710198865	-0.00344575146916362	-0.319259544081899	-0.365216957373265	0.0977574601076784	0.00044351444551835	-0.0643851885947573	-0.222283994929171	-0.301650793330686	-0.263338761123442	-0.34979887410371	0.353458048808143	-0.0472898253155883	0.1113237164906	-0.10722188976047	0.0609304650163912	0.235637182991792	0.087530967522199	-0.1529384273051	0.135007963126813	0.987884998378453
VECCHI_GASTRIC_CANCER_EARLY_UP	0.137592617856294	0.446897149086187	0.397030269143292	-0.495059853677398	-0.406683061001706	0.332606180466788	0.202199313426707	-0.0350826284120119	-0.268321136379508	0.257629674555806	-0.0438601995737745	-0.43449994587052	-0.244838298928473	0.462981500967357	0.349276091916357	-0.370170238284302	-0.370580786253464	-0.372561230363623	-0.467114981342596	0.228661061064515	0.135012606415212	0.987884998378453
REACTOME_DEFECTIVE_ST3GAL3_CAUSES_MCT12_AND_EIEE15	-0.409710791078085	-0.215114148615561	-0.324355469952409	0.329597778620777	0.307010542120047	-0.516061741889361	0.0630152423537856	-0.290782120975875	-0.62995831342138	-0.15090883559143	0.193950387548244	0.644361891718878	-0.532526742601929	-0.362215166687939	0.150029734427808	0.114918574119814	0.360562699485322	0.268051353136861	0.0253682059904501	-0.232961316051499	0.135048287504583	0.987884998378453
CREIGHTON_AKT1_SIGNALING_VIA_MTOR_UP	-0.10622014870795	0.595866815818401	0.0774944117591863	-0.0368486289389728	-0.586384560703677	0.133809363087524	0.130481811640352	0.385780522411402	0.16053246569245	0.0660406236911645	-0.465563416859804	-0.236792935131658	0.176940405797796	-0.00866713386205203	-0.12903394358194	-0.171031701249608	-0.3278429364919	-0.199358570883923	-0.414901361549462	0.196107772927282	0.135237952951051	0.987884998378453
BANDRES_RESPONSE_TO_CARMUSTIN_MGMT_48HR_UP	0.084059042235665	-0.120429086003341	-0.0132237532735986	0.158330520851783	0.187127403577843	0.286108300358628	-0.318339207353578	-0.299467311944803	0.00332556111724255	0.312001541561507	-0.147379207208107	0.0612758463392425	-0.237440971588941	-0.161068816823283	-0.252546413928941	-0.0512304321087249	-0.250918827364299	-0.177379467305926	0.00227093292811092	0.145390114542435	0.135339680460105	0.987884998378453
REACTOME_CREB3_FACTORS_ACTIVATE_GENES	-0.0507049186835377	-0.152448897718359	0.0492330148300323	-0.239343997826106	-0.550239761278641	-0.147769425006801	0.0441911691282217	-0.378941228739764	-0.274941277179097	0.41660878099397	0.00928490866755474	0.146015685336793	0.276409565505639	-0.24812632186414	0.253190363093525	-0.477843453837315	0.109910931445149	0.130979424259356	0.391894225461418	-0.18871940540801	0.135874222065458	0.987884998378453
RUAN_RESPONSE_TO_TNF_UP	-0.318301640394608	0.367395745261326	-0.109811241498987	-0.446506334862243	0.316105542479075	0.543849310022829	0.187264618239678	0.197816318986448	-0.130247434370236	-0.580055691679104	0.703961579309999	-0.380663125974008	-0.38919023395487	0.0528713861249206	-0.369401458671184	0.0710675010760227	-0.0485914222250269	-0.228100676566574	0.00197718584825499	0.227751198405915	0.136170038149343	0.987884998378453
ITO_PTTG1_TARGETS_DN	0.361900454265586	0.386030188868263	-0.328034170966977	-0.143145883342157	0.430225113979581	0.583143035374784	0.216817164985998	0.104402562253857	-0.595275746260331	-0.409036285755816	0.0394193212233924	-0.0171484297353351	-0.258529157746308	0.306720946924145	-0.17971635426551	-0.488043540483543	-0.536079477758375	-0.0895239123614824	-0.0795617241994014	0.226503002078334	0.136638949390448	0.987884998378453
REACTOME_INTERLEUKIN_27_SIGNALING	-0.0883492176887465	0.245514734925343	-0.241445785484787	-0.144857215757645	0.501235433032797	0.650626716754913	0.173126360473776	-0.187630444970609	-0.197369241689038	-0.576568807129127	0.397935619833957	-0.182845993841581	-0.423730978073867	0.179237270927131	-0.147560072007344	-0.208789354043077	-0.446188188790242	0.130043490123363	-0.232566461836323	0.214933504333727	0.136833533131737	0.987884998378453
NAKAMURA_TUMOR_ZONE_PERIPHERAL_VS_CENTRAL_DN	0.0784453017548268	-0.0158136092802208	0.0175810699640989	-0.174243387216553	0.0146307107781642	0.16660436567642	0.166261544416584	-0.101071075325256	-0.268932343322811	-0.122623647790246	0.199392296549203	-0.0215344227267739	-0.262576522963044	-0.182275546403305	-0.104344725079542	-0.248533216517145	0.00718968357590846	-0.0540759382574149	-0.143300469424038	0.122566051652075	0.137116522560649	0.987884998378453
REACTOME_DEADENYLATION_OF_MRNA	0.258538772060316	0.145219551139856	0.180539758718139	-0.333383022930631	-0.118302102134157	-0.0137228419926501	0.13711736754899	-0.160563305100893	-0.266262859096424	0.157688699804875	0.121279069655959	-0.442007280323195	-0.466709673818658	0.434503393908404	0.229015035577896	-0.516630090674966	-0.309238094485752	0.0124315166449526	-0.392712223948611	0.191250162383026	0.137432384789517	0.987884998378453
WANG_RESPONSE_TO_BEXAROTENE_UP	0.151703581366028	0.228587815744077	-0.0923979660731813	-0.138729386322562	-0.243045212736315	0.0962216522831423	0.320611421006672	0.088698947063791	0.00148777103890155	-0.00968851471169047	-0.0177353480377033	-0.33402662278503	-0.0939130880458	0.101709391543113	0.304218825280783	-0.145548134375881	-0.0223288559715613	-0.336843925876772	-0.412549677932216	0.152475239258708	0.137618148168466	0.987884998378453
REACTOME_PTK6_PROMOTES_HIF1A_STABILIZATION	0.172080787094553	-0.310132878144461	-0.206826664927437	0.0375608435943213	-0.167605138131242	0.563186584760447	0.0225452830947532	0.118037267098897	-0.290135070039977	0.14423280509899	0.537089001822983	-0.152407511598096	-0.0467095150533481	-0.148981997171872	-0.72275448135174	-0.526664948894534	0.306099918512801	0.209450538197005	-0.163423338671842	0.212040537124119	0.138054981709182	0.987884998378453
REACTOME_INTERLEUKIN_7_SIGNALING	0.19712526569378	0.0299346279984646	-0.550185513081838	-0.0532454378949143	0.499519772346631	0.480458846286816	0.0287003194161052	0.124593599956282	-0.299130311378673	-0.395201566794939	0.193125861084953	-0.128864515271303	-0.14632738667858	0.00669717226086305	-0.306358728587378	-0.178477533340999	-0.349358549420759	-0.0954191933219078	-0.100385630098927	0.185556837705798	0.138068465319669	0.987884998378453
ZHOU_TNF_SIGNALING_30MIN	0.115711703477404	0.446092502264889	0.0903580410969472	-0.405124929891557	-0.0287411862151204	0.434623649421521	0.336439352818799	-0.037324771865159	-0.294501858052069	-0.233181745946019	-0.16629445943978	-0.185068078621573	-0.28959163520813	0.188360194935936	0.0706984901841531	-0.41315593368189	-0.312698756049041	0.0262147627883915	-0.381677133459819	0.185574424563529	0.138220945077972	0.987884998378453
FUJII_YBX1_TARGETS_UP	0.223644086888269	0.291933678771802	0.0205518585367041	-0.172893256782995	0.187189568736374	0.144417050199363	0.218409414247566	-0.16673612898816	-0.355799685905509	-0.253057211069024	0.19676837905079	-0.355595603707185	-0.25304231791012	0.0733575202344476	-0.474576430267012	-0.0161107142994022	-0.238461421029357	-0.0215283407142951	0.203460033314956	0.165714682359535	0.138460863249917	0.987884998378453
REACTOME_ACTIVATION_OF_THE_PHOTOTRANSDUCTION_CASCADE	-0.329754511070966	0.161326703182928	0.118305323405285	-0.180637815381084	0.416634160389744	-0.0796263469163376	-0.477535779425208	0.228451151600138	0.484251301200423	0.349536848754639	-0.311439855472475	-0.35081961382643	-0.0206919475762521	-0.244830263087956	0.197958685005335	-0.0113220811468029	-0.436335459582311	-0.316057515998376	-0.107665733204506	0.195721507565079	0.138505079902567	0.987884998378453
BIOCARTA_CD40_PATHWAY	-0.253177856880199	0.390905289777351	-0.423797253313415	-0.361169725495238	0.559297995640586	0.486701061451715	0.387675838302553	0.403841850670265	-0.203638614938842	-0.380573058203503	-0.0760972478606732	-0.00669707085047913	-0.258890611699195	-0.0521979919888083	-0.401273157021261	-0.342897281599135	-0.536120069938439	-0.0785667191677228	0.250567453033437	0.226438365622187	0.13850536439868	0.987884998378453
CROONQUIST_IL6_DEPRIVATION_DN	0.154432084324079	0.587109367776299	0.566477742464812	-0.63823880571826	-0.461550896817204	0.468164117938341	0.208972209166145	0.0122895282548438	-0.372935723024384	0.397761680902961	-0.0173887466505939	-0.554763853149274	-0.359226506705161	0.708704124350387	0.560111302203828	-0.479483051978508	-0.562042325519407	-0.414096334652164	-0.63094813296219	0.298749238994019	0.138528470018594	0.987884998378453
KEGG_AMYOTROPHIC_LATERAL_SCLEROSIS_ALS	-0.0442404721890493	0.226854051039045	-0.099216577009911	0.0785817413152024	-0.0702202888267081	0.311914673022067	-0.0175206240648412	0.208345272000619	-0.399234031057332	-0.111205785684196	0.251936170075973	-0.339235106896014	-0.2412339698201	-0.0847905057621422	0.0568792396263325	0.021406960709305	-0.142555355201548	-0.147477660316858	-0.0247677102284096	0.143266684269895	0.138677813975855	0.987884998378453
CROONQUIST_NRAS_SIGNALING_DN	0.125252971271565	0.545177497821826	0.615848777132125	-0.596820553383044	-0.42102732836781	0.485530066935754	0.302597941428648	-0.000976851687556873	-0.405933448769907	0.486366172882386	-0.201729377956481	-0.622340694023882	-0.400894057064225	0.753066680421824	0.583690779864326	-0.447668091467646	-0.605441368405853	-0.42022540569281	-0.641078662465048	0.310046431200301	0.138889770899918	0.987884998378453
PHONG_TNF_RESPONSE_NOT_VIA_P38	0.166612969728361	0.350432534479006	-0.157886766439998	-0.218722743755532	0.0810992483824828	0.356618919753369	0.104378598860138	0.0490958234436686	-0.30254434656682	-0.315734609236775	0.040159917901126	-0.101353656453566	-0.180076288509559	0.0902568440697982	-0.20036406477314	-0.304726312984416	-0.151008882020078	-0.180776255100573	-0.0580938770730838	0.149723224928216	0.139030478879989	0.987884998378453
BRUNEAU_SEPTATION_ATRIAL	-0.223779334194652	0.586008364855841	0.0556293786957244	0.0354904431599775	0.555405798570962	-0.458970220900573	0.301949711366623	-0.276585996216688	-0.0724610755804758	0.303726980669815	-0.00730774831638831	0.144753969317193	0.132990952003519	-0.145959385441324	-0.143861544191926	-0.192782804394783	-0.120650330743025	-0.303999908181485	-0.327495718069078	0.192271623677174	0.139119890473449	0.987884998378453
ABE_VEGFA_TARGETS_2HR	0.138475498634138	-0.0368005424558268	-0.065117563960113	-0.124438656895367	0.143934242970314	0.485329792864311	0.312467484523546	-0.00616595200501735	-0.0676952542143233	-0.301468838787837	0.130978881505418	0.232704804104228	-0.31153232849001	-0.1550544529739	-0.261615176178135	-0.312530983545071	-0.0864334528629698	0.144683454194603	-0.062320894864325	0.156921387206879	0.139695934783647	0.987884998378453
VANDESLUIS_COMMD1_TARGETS_GROUP_3_UP	0.296359300462906	0.149024542198256	0.0191032631891301	-0.248492369593595	-0.215156031282224	0.453121102326138	0.0174714494444559	-0.162631001085551	-0.238782260806186	-0.0519938001293906	0.0644988029530877	-0.346539393220408	-0.0466811961559448	-0.086372981375174	-0.208901850102683	-0.374435135771931	-0.123855951941641	-0.0450049442773703	0.0798835701852813	0.151490576030395	0.139704719766387	0.987884998378453
REACTOME_ACTIVATION_OF_THE_TFAP2_AP_2_FAMILY_OF_TRANSCRIPTION_FACTORS	0.193861629575278	0.20346265596625	-0.28383365596516	0.310942554438679	-0.38119170214394	-0.109414418803504	-0.301407145586116	0.291341440182718	0.372912284533248	0.261233163552145	-0.222831806475846	-0.336329569438246	-0.234532091293833	-0.445012817193	-0.301646741167239	0.189908977825029	0.156714436830138	0.191497202301066	-0.577242517962097	0.200041753582614	0.139962361839024	0.987884998378453
FONTAINE_THYROID_TUMOR_UNCERTAIN_MALIGNANCY_DN	-0.0973313631826107	0.0576263350565148	-0.317252762927169	-0.0197966335745022	0.4924252884227	0.200146994060789	0.415183100329702	-0.0732019179864737	-0.0930664860028596	-0.41218263887525	0.318873911968166	-0.277722656899043	-0.155738831364844	0.171601400014263	-0.0331695093959721	-0.225190007545286	-0.383033496202392	-0.249035190764702	0.0788988505673159	0.17703039177056	0.140518041271006	0.987884998378453
MATTIOLI_MGUS_VS_MULTIPLE_MYELOMA	0.0871852356867351	0.0894804822773823	-0.0867617018709602	-0.555603947883401	-0.361154415899498	0.0458650544823254	0.169942439219875	0.194514313134858	-0.477785173133249	-0.226973398787976	-0.15006829735751	-0.347365198828248	0.323081858912168	0.475396885782722	0.19453350161766	-0.313599080888977	0.0131221352351983	0.145492260842695	0.0805367070332674	-0.186978011907076	0.140669078764814	0.987884998378453
NAKAYAMA_SOFT_TISSUE_TUMORS_PCA2_UP	0.111287768122571	0.456545403440232	0.449079241535089	-0.589741955085319	-0.288262493863152	0.328859160820402	0.214596401450603	-0.108919673120299	-0.329122086068378	0.381934953497395	0.211647737203589	-0.495184015657799	-0.406059569009201	0.605560690258371	0.544275122863673	-0.39310766968196	-0.384708055720276	-0.378927656381391	-0.56675894226652	0.260536894488727	0.140683686406372	0.987884998378453
LEI_HOXC8_TARGETS_UP	-0.113332163412652	0.118939910459911	0.00393653973222291	-0.344616215894408	0.265259902519748	0.431514184215297	-0.197688454949958	0.452031238474893	-0.426044251649418	-0.188172636805085	0.344728787817201	-0.264504831892394	-0.0134095603722162	-0.1015090633036	-0.318343011420689	-0.361286264436107	-0.0598024930136561	-0.0681705106168689	0.0119364116950301	0.178391332738949	0.141522764564985	0.987884998378453
JOHNSTONE_PARVB_TARGETS_1_UP	-0.453341786638971	0.341412145582392	-0.0880160027865796	-0.220893867148979	0.6518946393835	0.627243437851588	0.025814883547995	-0.0490974349549426	-0.080570894529528	-0.340777016969964	0.629185825508769	0.0988525537460056	-0.704651062833092	0.386474941086442	-0.58536303457819	0.0299722640202871	-0.599925073525961	0.281729237821611	-0.251614951360467	0.262870543325219	0.141524006511746	0.987884998378453
TIAN_BHLHA15_TARGETS	-0.143811495238743	-0.223651409972266	-0.0345358569125496	-0.2865643069298	-0.460146558653328	0.142203379884307	-0.24321136411884	-0.14993144329365	-0.393033462548533	0.0377989596317565	0.399330079450194	-0.0256566656597535	0.0286802384725552	-0.139957106161987	-0.0545127625540104	-0.206860746867893	0.164170688274415	0.3547077510036	0.19288997775292	-0.162414806209886	0.141722061985832	0.987884998378453
ZHONG_SECRETOME_OF_LUNG_CANCER_AND_ENDOTHELIUM	0.0945344544273888	0.361226698365163	-0.025447863328191	-0.122559990087831	-0.0518547639646935	0.434524841751395	0.127772019413784	-0.0842189779154771	-0.317002507396159	-0.0745295605746397	0.0398102679491971	-0.365448012261267	-0.32780490628379	0.427602785587215	0.051566476721337	-0.34565731716349	-0.13921015548481	-0.0908586770114131	-0.288326723289698	0.169517486024597	0.142120366450343	0.987884998378453
TARTE_PLASMA_CELL_VS_B_LYMPHOCYTE_DN	0.0460155046267947	0.144069808752304	-0.444386964542822	-0.101777686241278	0.392191502093444	0.50221254952983	0.296705665853607	0.333525121661513	-0.199973095299822	-0.363537619119296	-0.00527639269487537	-0.174905081595434	-0.236379441614465	0.0238939542880545	-0.494996435733186	-0.194040872640178	-0.478138174193999	-0.0240678242815633	0.39714981757511	0.202209906785312	0.142191235732899	0.987884998378453
REACTOME_MYOGENESIS	0.132215343738977	-0.165777247840552	-0.394867691383055	0.0958750453862345	0.428387893486705	-0.117934184987393	0.0470283312635876	0.0356050584805385	-0.451229541315686	-0.379066686164142	-0.196393055963671	0.276720883663024	0.0119262112803603	-0.475677495941733	0.365313795709326	0.235277791529272	0.217586834262919	-0.0487119785294597	0.183372366824964	-0.183558481581512	0.142232998083504	0.987884998378453
REACTOME_RUNX1_REGULATES_TRANSCRIPTION_OF_GENES_INVOLVED_IN_WNT_SIGNALING	0.212727768793267	0.112844530294725	-0.617925026408253	-0.460697742690061	0.0569792313975056	0.315557918555008	0.126407707196819	0.276076374959959	0.22120514557826	0.00748752560777211	0.20354120256283	0.260361301413516	-0.379841971747234	0.210326968060408	0.109451611329099	-0.184367194311358	-0.11296743850184	-0.555792479048005	-0.758197116664411	0.217669620465349	0.142236296047959	0.987884998378453
MCBRYAN_PUBERTAL_BREAST_4_5WK_UP	0.248540017245277	0.274390519696959	-0.129828317929982	-0.108174462135059	-0.0926318237495281	0.167191776359367	0.0234931537008819	-0.126993213783343	-0.252732426129605	0.0873614431665875	-0.00293573660762886	-0.012813683702383	-0.197129674057594	-0.149676973052853	-0.188933353080336	-0.281508340511439	0.146440268022377	-0.0578269860177219	-0.246601188199453	0.131477234946191	0.142411506237715	0.987884998378453
REACTOME_SMAC_XIAP_REGULATED_APOPTOTIC_RESPONSE	0.0231975800029098	-0.0332054362377058	0.427729259843658	-0.316249214686852	-0.300414314951723	0.205137976944214	-0.0105484668100989	0.0162361297072007	-0.538129403843907	0.737852759386888	0.230379183346113	0.0030777497304022	-0.659205940048031	0.522559775445455	0.314368902737911	-0.297320934900283	-0.552263592588921	-0.602089547466622	-0.432594616636845	0.253114075711384	0.142631546767386	0.987884998378453
DAZARD_UV_RESPONSE_CLUSTER_G3	0.0775810540362216	0.380259736132352	0.282327845526138	-0.290399757892018	0.259890954950014	0.243943012598902	-0.135508892372543	-0.107875504505563	-0.150171379353163	-0.518382590587151	0.171603566148275	0.223453493382478	-0.468255689784692	-0.324817303953569	-0.377540499545866	-0.36020212907516	-0.257211934452068	0.129460952360742	0.0866766055881702	0.187942567246947	0.142985491749041	0.987884998378453
SMID_BREAST_CANCER_RELAPSE_IN_BRAIN_UP	0.0889459064373247	0.134058763235744	0.112610749751537	-0.247926546826699	0.0816209733189744	0.0668273649516405	-0.222118751090321	-0.0184191198927663	-0.091106037405994	-0.108685598769743	0.34869754438395	-0.327611031923998	-0.248616052544646	0.135929532844404	0.0511709880379912	-0.1856169677032	0.0957323378580064	-0.26605843025687	-0.273934022790079	0.140512296545585	0.143066372357801	0.987884998378453
LY_AGING_OLD_DN	0.0179169304172983	0.518459074703357	0.335629151774217	-0.49008393977124	-0.343760590742327	0.532433488620446	0.135059699740386	-0.0559664369366492	-0.322255641094075	0.254750811722284	-0.0672003226782279	-0.498854072749142	-0.493369277108307	0.692745697496885	0.545269336427447	-0.460882543069804	-0.587662675774031	-0.389684607828019	-0.601146487894123	0.271014644790157	0.143132377485978	0.987884998378453
BIOCARTA_MTOR_PATHWAY	0.182797749587739	0.213981975999286	-0.173556756673729	-0.10665441787142	-0.0582889216483168	0.130788528447695	0.0802835424396425	-0.270106514334531	-0.250077330248885	0.267713294808131	0.110152801613484	-0.541623670227941	-0.258876797945761	0.416904372847461	-0.101905798731512	-0.424124843131379	-0.149698140188316	0.0319929763140136	-0.229145829261392	0.168608257392339	0.143158185984459	0.987884998378453
REACTOME_METHIONINE_SALVAGE_PATHWAY	-0.342102215699297	-0.148872022562417	-0.0574549439041732	-0.468231930380207	-0.0271194714906852	-0.0300473375434497	0.299559694446871	-0.520417897070225	-0.482029827638075	0.482883971827445	-0.319646674966592	-0.316876812724134	0.270671866475988	0.216087563391995	0.224644077455536	-0.62765862400028	0.312135823536937	0.107070750698776	0.407287484123282	-0.22085014384529	0.143470527779023	0.987884998378453
GARGALOVIC_RESPONSE_TO_OXIDIZED_PHOSPHOLIPIDS_GREY_UP	0.121666447125006	-0.104181993739681	-0.426908872461675	-0.136710700738786	0.215178669320063	-0.0789723575613751	-0.0311377313711445	-0.110325422451341	-0.290893978998784	-0.260524624381707	-0.043881760971736	0.219113927982261	0.0379858806458241	-0.12731123199426	-0.109722875473107	0.0361277399065986	0.0792460091224375	0.0563105591682913	0.010975860775658	-0.129585490696818	0.143515300151053	0.987884998378453
SHEPARD_BMYB_MORPHOLINO_DN	0.0851292629802071	0.173625809844658	0.247912716555896	-0.218723139937716	-0.177870815175105	0.200778953243922	0.0354062302339448	0.117473655775204	-0.192775041135417	0.0614608000775125	-0.07270163697195	-0.336298117631503	-0.229280792407915	0.318861030850284	0.289281812926577	-0.284305006225812	-0.326212845264865	-0.176554688881396	-0.332903613279706	0.158287145261216	0.143575063190449	0.987884998378453
GENTILE_UV_LOW_DOSE_UP	0.0654740383321534	0.320806321842111	0.262479049467449	-0.371428066165468	-0.061810874397103	0.419245818122071	0.410534066363865	-0.353107243384476	-0.330698872835812	-0.0236737642587178	-0.0324056809853354	-0.266939872576292	-0.243153814411243	0.0205527655080276	-0.0914542414854299	-0.254285583939782	0.17996495442562	-0.442484690272129	-0.113470818794059	0.179173893793228	0.143857920890944	0.987884998378453
REACTOME_PTK6_REGULATES_CELL_CYCLE	0.0629011073632283	0.770323772655211	0.639452272938632	-0.0901115407590248	-0.416427130590979	0.234197412664353	0.507007040881523	-0.452939578142427	-0.725577971656564	-0.337661875688017	0.449259817025056	-0.588439188560258	-0.0282887302159253	0.612528594052272	-0.0518183806215668	-0.675787436214015	-0.402721568274485	-0.529485830789148	-0.212401239827742	0.292772024982812	0.143914917291791	0.987884998378453
BIOCARTA_KERATINOCYTE_PATHWAY	0.091402492178229	0.133970161214043	-0.203314578623714	0.0923365238999568	0.185203352614442	0.380604557690405	0.316957830213397	-0.00307060127478889	-0.438845514527334	-0.309229759150906	-0.012885792239008	-0.163778746655185	-0.306775365034796	-0.0774533152097329	-0.146948858016971	-0.0390549937538531	-0.237476966945925	-0.278290146077397	0.159611242017018	0.157464409345489	0.144152482277698	0.987884998378453
FONTAINE_FOLLICULAR_THYROID_ADENOMA_UP	0.222440130831055	0.205417171543323	-0.298064299455464	-0.0096091111361897	0.12851080035159	-0.0194277124768624	0.199571438024866	0.0602612865533445	0.0891345682391045	-0.273017410567984	-0.0681528302495985	-0.368669518864221	-0.0217940342447557	-0.100314147068618	-0.238975995349829	-0.0811153045893423	0.0871310901552896	-0.142799079444481	-0.0278008025480237	0.133343499599446	0.144343442460589	0.987884998378453
KEGG_GLYCEROLIPID_METABOLISM	0.0421623635734893	0.0100524981605017	-0.233683482166247	0.104477589017195	-0.191451975964073	-0.055202435203229	-0.014293038988402	-0.103645797625536	-0.311289661165708	-0.144043937372273	-0.184850856631783	-0.162976850712871	0.0199628865325027	-0.0118202424214032	0.215685704271221	-0.157589134739593	0.138318874612038	0.124403392523124	0.00354451783828594	-0.11953375570301	0.144343843704831	0.987884998378453
BIOCARTA_TNFR1_PATHWAY	0.287767171586308	0.243115604902119	-0.189114273525753	-0.160362477003207	0.0244906982418413	0.0649474764174487	0.0021029960271686	0.268009002056317	-0.343528149500737	0.0822084522877277	-0.170635993395381	-0.391591641425926	-0.500624579946881	0.428375622557986	0.23383362097639	-0.318158856489636	-0.529863269025065	-0.21298468312633	-0.114215138569157	0.185562752730519	0.144465023117882	0.987884998378453
GENTILE_RESPONSE_CLUSTER_D3	0.325992764314071	0.166682776589527	0.104510744703727	-0.292549767639305	-0.119073145710531	0.272473099005801	-0.179408294175653	-0.0542080244312195	-0.401435634595058	0.00815725152163604	0.140789841650583	-0.211875250486652	-0.328999155764341	0.271800112361916	0.224644620373887	-0.356181902784058	-0.424903877839537	-0.260415933240337	-0.313950353609519	0.172433545917542	0.144510134643701	0.987884998378453
WANG_METASTASIS_OF_BREAST_CANCER_ESR1_UP	0.255049568837813	0.432893445318944	0.568102456408332	-0.525712572778338	-0.507166596422454	0.398399344819363	0.108062451924414	0.232868329858764	-0.173889900558364	0.229314505611446	-0.312822098780848	-0.604427157642498	-0.487281159503863	0.693550281801241	0.529674012371247	-0.388592838008974	-0.471491074920254	-0.30592337622507	-0.695297350819393	0.280323485981089	0.14466472518803	0.987884998378453
FURUKAWA_DUSP6_TARGETS_PCI35_UP	-0.175603749132914	0.22944343607823	-0.156121886322727	0.0984399750486087	0.177714003195787	0.023019387683183	0.0742741551121211	0.161743888767143	-0.111070774099385	-0.1568630081311	0.12036768663399	-0.222982656103223	0.117145038725374	-0.0834095091658182	-0.344500293008229	-0.0888463215590665	-0.0425789523607738	-0.0957377282534936	-0.0296335348205147	0.124758277734849	0.144691633665706	0.987884998378453
PEDERSEN_TARGETS_OF_611CTF_ISOFORM_OF_ERBB2	0.216132278401809	0.249000879115926	-0.11318790221481	-0.161549706357561	-0.113105836263957	0.476701068896048	-0.0903531630530952	-0.158691751886136	-0.2671506738789	-0.204877869726499	0.362340815258445	0.136236499426818	-0.20848714187043	0.149129960787808	-0.394260885247896	-0.431300188637008	-0.038365052290824	-0.164559393622546	-0.26341830769069	0.169628803487757	0.145388571165065	0.987884998378453
REACTOME_SIGNALING_BY_TGF_BETA_RECEPTOR_COMPLEX_IN_CANCER	0.580092658456213	-0.259622949327344	0.293062438776395	0.255820425581868	0.456307619009581	-0.458839035817299	-0.472399872774233	-0.715434479098864	-0.624072296506092	-0.422048611105467	-0.273509379804035	0.125766044682332	-0.00570125826750406	0.103785805474749	0.125769971450404	-0.228124657313509	-0.0472062587253994	0.30034912681683	0.328194009070867	-0.237003505408531	0.145790140592576	0.987884998378453
DORSAM_HOXA9_TARGETS_DN	0.250285653815196	0.252477724954022	-0.493417605967438	0.0711020920639768	0.363539220607459	0.408599447936511	0.19820104608937	-0.0519178803344889	-0.139263577026645	-0.413420072379721	0.08310692440184	-0.168171131976619	-0.150382028895184	0.0659384724501504	-0.204630516974066	-0.355753603782873	0.106359075172252	-0.0140576056018672	-0.285486519276419	0.17389052546604	0.14609027486827	0.987884998378453
ELLWOOD_MYC_TARGETS_UP	0.193470249974937	0.602511056521268	0.114189796356494	-0.338263274894631	0.0127324892376197	0.03691617463518	-0.0747159800326455	0.193837289061368	-0.507217347548049	-0.139831594763725	0.45696939080357	-0.42162873182748	-0.152132175752075	-0.0937492492067611	0.270644631575369	-0.151226734092818	-0.240000391348215	-0.27658258997791	-0.0352259369069217	0.187542033496773	0.146298924776112	0.987884998378453
BIOCARTA_G2_PATHWAY	0.1376510847278	0.335269651293216	0.296871293482655	-0.471464266436528	-0.321044570415901	0.456846614386979	0.283360369873054	-0.0962007805615638	-0.427362000271681	0.0300574482277729	0.242508078119228	-0.456812170491174	-0.361126547500651	0.44109781622998	0.449455441138164	-0.267857984429552	-0.422118313700488	-0.378993893288852	-0.494703363523363	0.228790824438927	0.146438573244235	0.987884998378453
REACTOME_SYNTHESIS_OF_IP2_IP_AND_INS_IN_THE_CYTOSOL	0.523683327740828	-0.220302421606004	-0.368787765326205	-0.255671576856085	-0.0904251681113476	-0.0633638461697657	-0.270102053795155	-0.173493604966286	-0.635742933500258	0.18349270975391	-0.181662831658624	0.0378012167943338	-0.0645259002792986	-0.320243504935525	0.279787071596621	0.00390112164320583	-0.287267884832872	0.301006931978968	0.475558191615366	-0.194377261310781	0.146926481014796	0.987884998378453
SASSON_RESPONSE_TO_GONADOTROPHINS_UP	-0.0970678146856869	0.08943666379462	-0.0714798191976605	-0.0605630447463288	-0.101352660049385	0.421742704717644	0.0112869236632077	0.066171205357324	-0.272229408818231	-0.0295165198742291	0.0790935796223562	-0.0854000676564516	-0.0942253065564085	-0.0278818110043945	-0.0363455174833805	-0.337855722925823	-0.194063690356094	0.0786680309116808	-0.330933703068465	0.131733978952293	0.147162175932394	0.987884998378453
TURJANSKI_MAPK11_TARGETS	0.294733928251906	-0.402036347024657	-0.515131289119249	0.255695025205731	0.363272779446023	0.121225793157809	-0.182337547800055	-0.334787433835175	-0.333440799435341	-0.418680730406641	0.109108119939184	0.279805191412371	0.0144021939398881	-0.267128457051761	0.0527885165852654	-0.141163798931104	0.263971362959539	0.146344537232992	0.44257690458628	-0.19371123830718	0.148030799832075	0.987884998378453
SMID_BREAST_CANCER_ERBB2_UP	0.159055862104275	0.0886755486397017	0.0933640753948146	-0.108856108716139	-0.296250474263588	0.20239705160652	0.0139025039560622	0.0359896280698706	-0.030679643005806	0.130475745961668	-0.0960759459282433	-0.0748848858215309	0.00915839674982563	-0.330973004140917	-0.0418330830264806	-0.285032617836112	0.0499453427206508	-0.104688870134135	-0.0576566659577128	0.121950059232541	0.148126104807319	0.987884998378453
VERRECCHIA_RESPONSE_TO_TGFB1_C4	-0.023829319694932	0.638419251726011	-0.160798321867004	-0.23028731651006	0.0438873751565317	0.293015529672157	-0.398062875569444	0.100967794056632	0.0985246731912878	-0.258470838129534	0.345723987004426	-0.243719325538208	-0.58204526153624	0.548526719958698	0.434275245569194	-0.698256231342454	0.0122967949141188	-0.50157774870777	-0.604019460678413	0.245141266514323	0.148947716041769	0.987884998378453
TESAR_ALK_AND_JAK_TARGETS_MOUSE_ES_D4_UP	0.601206461553507	-0.204875958221778	0.0212603599778998	-0.543742514274672	0.469406810773708	0.444190512061355	0.242540617586848	0.0263864541452832	0.448774827044422	-0.531934497639646	0.1948554018272	-0.182383382084097	-0.326575531103473	-0.0963978050813968	0.301774047846478	-0.460952944641493	0.562242271138975	-0.580490801636301	-0.347665512472435	0.247494250420957	0.149301840067168	0.987884998378453
HONRADO_BREAST_CANCER_BRCA1_VS_BRCA2	0.181447695610233	0.263156750702083	0.057739090669734	-0.51803261605941	-0.342808241211619	0.172974766484995	0.3858893677155	-0.0701606666247352	-0.341093904282215	0.299839888509074	0.44266168041586	-0.503652331983159	-0.0788835449159534	0.489536842496046	0.172789447200577	-0.48420705456894	-0.206184639255874	-0.250951715742946	-0.484071355930212	0.216531572444785	0.149311084937008	0.987884998378453
REACTOME_TRNA_PROCESSING_IN_THE_MITOCHONDRION	0.582293550490407	-0.555738388305529	0.599966747104984	-0.642440525738029	-0.00897592617656434	0.0267898383372898	0.171604530958061	-0.0321959844834132	-0.107722914816933	-0.412003817270766	0.567055059014346	-0.631779318680423	0.15976280728893	-0.125401179344124	0.556918820134954	-0.571722691999959	-0.428618059908007	-0.62796936898463	-0.354141145594175	0.27001714614628	0.149324993436212	0.987884998378453
KEGG_PPAR_SIGNALING_PATHWAY	0.0799763432434843	-0.280609270987821	-0.16039947309921	0.204128270387241	-0.127550327247336	0.189009048098247	-0.014993293996527	-0.175596044850603	-0.360148292423331	-0.196575088640306	-0.21277861062879	0.0798542773580125	0.384278638240071	-0.289751492379554	-0.282140757336309	-0.0922144102892732	0.256821359923056	0.405624298970503	0.04941637017716	-0.159943921050681	0.149720093915637	0.987884998378453
DER_IFN_BETA_RESPONSE_UP	-0.199290916735052	0.234040124423592	-0.131536767838229	-0.387485659620133	-0.164974145799067	0.428889021287587	0.372288848834782	0.0632667344813838	-0.316139201408072	0.194933663677263	0.0414557305138016	-0.394099835637049	-0.0963451609592391	0.434181583814553	-0.128186449139435	-0.296133774288315	-0.409224406231162	-0.365057521602989	-0.119366264732464	0.184092381489545	0.149998036891882	0.987884998378453
KIM_WT1_TARGETS_UP	0.304107956798376	0.184142639411237	-0.15637883367344	-0.233667507110862	0.125273227676696	0.432821664480609	0.173492197351251	0.0796864594473611	-0.341882664526409	-0.281899911735607	0.0149811607554872	0.206821408526818	-0.316916834477383	0.0578168042963759	-0.283160543203661	-0.413717281555754	0.109205625386626	-0.21176148924588	-0.269928979724162	0.167539378420055	0.150503052097933	0.987884998378453
REACTOME_SYNTHESIS_OF_PIPS_AT_THE_EARLY_ENDOSOME_MEMBRANE	0.382776268269896	0.158507144940978	-0.60905914268889	0.140754981769869	0.261370548441204	-0.455217651978572	-0.64491724622704	-0.00603699840684674	-0.640372738292521	0.0470098125575878	-0.0374913448995146	-0.254523630939672	0.229153498622278	0.158326957176634	0.0218441150490197	0.0466273630300756	-0.337645059329379	0.53069477198389	0.371734967464788	-0.223292656201645	0.1506943158349	0.987884998378453
REACTOME_ACETYLCHOLINE_NEUROTRANSMITTER_RELEASE_CYCLE	-0.449240736116637	-0.206323122751959	-0.457891139563398	0.14045628781007	-0.0296000990076792	0.182636828042669	-0.0545099141399281	0.0607185124118856	0.024508294099326	-0.217943331131919	0.0791307700045972	0.275351982223652	0.126049083229063	0.107218219595213	-0.315570607881363	-0.203460543213461	0.438617615615232	-0.0361676263369891	0.239648227510057	-0.163329671146582	0.150821776651704	0.987884998378453
RODRIGUES_DCC_TARGETS_UP	-0.160290246029837	0.409984879070071	0.675959441723616	-0.61986114695551	-0.453963258350651	0.387019215820913	0.01766751368748	0.506125591114252	-0.199828700207449	0.155306681396797	-0.197235200669155	0.278387312364722	-0.0678046057049481	-0.199839437382608	0.1934955800688	-0.351023355960116	-0.440850530667502	-0.357236498821003	-0.551644055803836	0.234417609951996	0.151110683894051	0.987884998378453
KLEIN_PRIMARY_EFFUSION_LYMPHOMA_UP	0.019192671747728	0.219189556536983	0.238169108949227	-0.147616841571823	-0.286686462748533	0.238203548076003	0.283821091539562	-0.155804705317104	-0.0469429340688127	-0.171328844711832	-0.0995538149249468	-0.252627540312373	-0.254176643969847	-0.0187894730063601	0.331278615913265	-0.187934779007589	-0.252827716318156	-0.249765902813679	-0.239011144111144	0.148722038726549	0.151290703699319	0.987884998378453
REACTOME_SYNTHESIS_OF_BILE_ACIDS_AND_BILE_SALTS	0.139595577484355	-0.0962869615136381	-0.240723663314976	-0.117874833632199	0.223246368408068	-0.239854707735027	-0.0718490360240045	-0.0163831592104183	-0.211697927445625	-0.0574875068222418	-0.103476619831562	0.0588689482632093	0.0574180301433562	-0.344875335654866	0.248130518471877	0.0724835756405199	-0.184810674226748	0.341636885175201	0.312802652535204	-0.142278867737766	0.151311791963559	0.987884998378453
PID_P53_REGULATION_PATHWAY	0.0637688059448798	0.123484821060181	0.016847331958536	-0.000675920989684081	-0.0657622014087406	0.0154710196064138	0.0822427965354695	0.0709886850564865	-0.248978832043556	0.0129174246141545	-0.105142567751045	-0.379811901364176	-0.4230286942971	0.297073332246043	0.247771667528278	-0.188098914164177	-0.2117581998667	-0.195985099986079	-0.316652144412584	0.14314409543348	0.151366090363126	0.987884998378453
WANG_ESOPHAGUS_CANCER_PROGRESSION_UP	0.478758785548901	0.438550885100448	-0.246620405704996	-0.378925828805488	-0.0457581218292422	0.804487064281221	-0.0521206323797421	0.508110180424563	-0.585877690076833	-0.434561533426107	0.277596623246181	0.48793197420491	-0.434708222745807	-0.178492706923134	-0.582941608255112	-0.633769354328635	0.146679959855025	-0.360213943135251	-0.0114120534910828	0.265287501295923	0.151654697383142	0.987884998378453
DELPUECH_FOXO3_TARGETS_UP	0.017072146616557	0.210581312227411	-0.0853024596283115	-0.0424642645466614	0.103397589882336	0.166692590800985	0.0175320627263403	-0.146633270621185	-0.195183110092658	-0.189696781331436	0.302395429951273	-0.25992059190633	-0.0697168629499332	-0.18459917575815	-0.420045797219388	-0.283780577254814	0.106624794680088	0.0876768040268698	0.0454956300848418	0.136682426217525	0.152063672374393	0.987884998378453
BIOCARTA_BARR_MAPK_PATHWAY	-0.362388883738034	0.204586094072659	-0.521545885666736	-0.0690230262479297	0.360161118640026	-0.119131192420898	0.465031388117138	-0.0160809907945987	-0.155440329252143	-0.379782951996697	-0.496882535468533	-0.462382624347106	0.296424617237063	-0.261127715664905	0.21914904054244	0.239107373915805	0.0950014879287185	0.390822932207745	0.354799470266801	-0.208110431374979	0.152359181873903	0.987884998378453
BIOCARTA_DEATH_PATHWAY	0.0674840239793504	0.451277124563699	-0.189670707741639	-0.41583076175326	-0.0888761556305573	0.145506558506794	0.256701401089998	0.337562331600787	-0.227973216368221	0.0757549061486256	-0.189679003248505	-0.177836238677206	-0.203824768687528	0.278642214426345	-0.00178155512420969	-0.304344791492363	-0.57202002099112	-0.488816971912792	0.151064728617839	0.185069811948045	0.152545501933409	0.987884998378453
CHEN_HOXA5_TARGETS_9HR_UP	0.202210010782238	0.148313972689328	0.0304029081716158	-0.306516346926959	0.0515942685915064	0.161504057519999	0.0255794596529879	-0.102000611835475	-0.222242800003596	-0.191507117422009	0.171463125620471	-0.0137850795823564	-0.407684477733805	0.145750230779204	-0.0931312070898362	-0.297524163502495	-0.0968909707303419	-0.236047027026131	-0.10304274325798	0.134958150389796	0.152698608471521	0.987884998378453
BIOCARTA_RACC_PATHWAY	0.530641914733517	-0.0486909057020378	-0.297811780825116	0.00545030732581792	0.0350113729820877	0.175890531776648	0.11874417258304	-0.219571019751573	-0.106605231059931	0.0783345095553196	0.302810365177656	-0.0872491727838962	0.159104530497492	-0.34256016443578	-0.506484576992791	-0.0109606442526115	0.357606031066367	-0.402276031358649	-0.147753573727172	0.174772085411601	0.152731269753483	0.987884998378453
BACOLOD_RESISTANCE_TO_ALKYLATING_AGENTS_UP	0.0879117678583238	0.096188201825539	-0.342594795026947	-0.0053378102401532	0.406993493777617	0.292224427916899	-0.00495994736123406	-0.0721323753161984	-0.313653092042891	-0.270119272836388	0.293040380100475	-0.0858802885528012	-0.321369959771866	0.0227311169611773	-0.107020585620285	-0.335558184612381	-0.310450528188336	0.0386148051334955	-0.0214091855955224	0.155275667522182	0.153110903381242	0.987884998378453
XU_HGF_SIGNALING_NOT_VIA_AKT1_48HR_UP	0.256065519422977	0.256529628920252	-0.2886340973213	-0.0976233501949415	0.0627070703835268	0.542789571293955	0.164024956381728	-0.23433231574014	-0.364516677541737	-0.294710231515568	0.261584087923157	-0.0899603223951602	-0.272118803245184	0.134889887766197	-0.129013220851142	-0.297765745352914	-0.0928595243793905	-0.252678617084687	-0.148102482387874	0.167440572765079	0.153275096768683	0.987884998378453
SABATES_COLORECTAL_ADENOMA_SIZE_UP	0.292027870392188	0.119822042678065	0.138208891676753	-0.106104584308933	-0.0868454713323117	-0.24757200501038	-0.284629502872592	0.275654447941761	-0.0575589706481377	-0.22376190805527	0.214057124363522	-0.287025990587326	-0.433722095575071	0.173363397773028	-0.288039566528549	-0.145222071663821	0.149418012416958	-0.34025932259934	-0.0418909142644603	0.154699403862633	0.15350664711932	0.987884998378453
GROSS_HYPOXIA_VIA_ELK3_DN	0.191717497677861	0.0154506513532453	-0.104174913814054	-0.178058786837238	0.0454331290149771	0.442641374568308	0.0678857140320955	-0.0373323932205041	-0.267470992940767	-0.254046948721137	0.206721057409015	0.170752599186845	-0.417610667791317	0.0506357079450722	-0.255428594798914	-0.455855331237024	-0.0654826840367931	0.027173905570242	-0.200618413148373	0.155010129199856	0.15363020730542	0.987884998378453
MARTINEZ_TP53_TARGETS_DN	0.0951276982770723	0.167270127744115	-0.0430398966015002	-0.109490872828702	0.0076204233898359	0.132817422906784	0.0653968494394426	-0.0286290674316602	-0.22587280402141	-0.0713341761786461	-0.0355220493248042	-0.199624170294135	-0.226663725359951	0.0134609749027335	0.0692020241250794	-0.26031290761825	-0.0765817398711418	-0.0724041447882812	-0.169077834123139	0.111099613593888	0.153678742062094	0.987884998378453
CHIANG_LIVER_CANCER_SUBCLASS_PROLIFERATION_DN	0.0937814721253822	-0.346136663261573	-0.199056068967701	0.175505395773386	-0.000507240388494368	-0.247905487150312	-0.0879642304946526	-0.188508773911621	0.104169125078815	-0.0211330358530283	-0.233253358698603	0.149868327936478	0.0703369017539048	-0.326644924377028	-0.212643698415933	0.0795546663614973	0.105321599301324	0.353144577819528	0.23145556125541	-0.142754477886071	0.153836334564381	0.987884998378453
BIOCARTA_PLK3_PATHWAY	-0.0956114813099483	0.208589751861888	0.0277304627043398	-0.565367870982123	-0.0236148597049627	0.484979098307588	-0.0692369912451978	0.334066141102274	-0.490264357829639	0.138796535733044	0.558424294467569	-0.56489638254717	-0.42798853518315	0.207955419022962	0.498777667215336	-0.518523132599082	-0.239398200273775	-0.278693239835531	-0.125377664403969	0.227244437948714	0.153840824089767	0.987884998378453
REACTOME_DEACTIVATION_OF_THE_BETA_CATENIN_TRANSACTIVATING_COMPLEX	0.132875788257843	0.194766345082941	-0.325615502173241	-0.043204322677407	0.183205795871935	-0.0163222593421613	0.0519991749571443	-0.0397340998377116	-0.150570104884638	0.194228661815018	-0.173710180500947	-0.00486905082151845	-0.315988505748208	-0.0164650787574668	-0.131802648725578	-0.213552334605318	-0.167917534783109	-0.119896565228428	-0.0120206365000464	0.123533980447916	0.153937057468647	0.987884998378453
GEORGES_CELL_CYCLE_MIR192_TARGETS	0.136823010353041	0.353147701185883	0.107999367390445	-0.352555354015705	0.106467194759078	0.314418581865778	-0.0994007581836275	-0.0206731039036549	-0.38418271813797	0.0771642914779356	-0.0196676915529392	-0.39017311410524	-0.429789666327481	0.431026856606258	0.402395563297431	-0.312721817029192	-0.343563417668893	-0.322637351769351	-0.415699930390971	0.192603588876908	0.154077970009312	0.987884998378453
GRADE_COLON_VS_RECTAL_CANCER_DN	0.255176060438793	0.217576060620954	-0.0796013423135054	-0.223453891484195	0.21982845878048	0.0161567070077733	0.0933795290889825	0.121371194720687	-0.0101391065917262	-0.265563426269954	-0.236903182367964	-0.316856189617209	-0.144290235723494	0.0602423711717495	0.022387435050016	-0.0982931084010444	-0.149397058241409	-0.227333619661192	-0.112622552943738	0.130572829944001	0.154671256750709	0.987884998378453
HEIDENBLAD_AMPLICON_12P11_12_DN	0.407861323468392	0.292425100550265	0.235169488412494	-0.0748826087776681	-0.0843026527440359	-0.00179464022518439	-0.112694578780315	-0.125223944778617	-0.402997093382606	0.0226595353386889	-0.0335267365688879	-0.0588213123054969	-0.170814188140303	-0.130532714669329	-0.3300391722811	-0.125247294134451	-0.190512831309577	-0.0474950104382015	0.028656252934455	0.139254710385048	0.155143344110729	0.987884998378453
YAGI_AML_WITH_INV_16_TRANSLOCATION	-0.0634326951654041	0.204516694436818	-0.132320417553776	-0.118917317165927	0.0689187535300362	0.133011127654297	0.160941090516787	0.0510270627351238	-0.284701851822701	-0.103778425013657	0.0408917985803207	-0.198354603240112	-0.224060171935069	0.0628354362806754	-0.0170470836148456	-0.272143653893494	-0.102147524581337	-0.0560425675999333	-0.167412750792863	0.117810780443206	0.155447353020724	0.987884998378453
WOO_LIVER_CANCER_RECURRENCE_DN	0.0388078599166602	-0.230620923024619	-0.0800737641885433	0.285139442613389	-0.220356260004627	-0.209642884723862	-0.0218956160050267	-0.208125170650597	0.0423075223594532	0.0065480855276282	-0.395473601559271	-0.0614889576459287	0.216245107160124	-0.176531731177142	-0.105785132153396	0.0472763894564193	0.0328707223660284	0.298074982477965	0.102098072396666	-0.134402687040948	0.155514042605746	0.987884998378453
RADAEVA_RESPONSE_TO_IFNA1_DN	0.218257380605261	0.179759455425155	-0.0641737628253365	0.227970325388436	0.131736273217934	0.0572430877092404	0.0631661476919766	0.0641251965237135	0.451335003424406	-0.396675761534247	-0.273093751144457	-0.150458994086715	-0.460765979918696	-0.343930898177113	-0.2312605636827	0.213678509034685	0.0485731679581649	0.156103555790969	-0.051935063539546	0.162467678280535	0.15618881129459	0.987884998378453
SARRIO_EPITHELIAL_MESENCHYMAL_TRANSITION_UP	0.0832958054482784	0.436810017303615	0.449456729664051	-0.523286533387526	-0.342448255744642	0.458614287088525	0.143066450368884	0.0490245726308138	-0.385758359168764	0.304424548036075	-0.0909495079124163	-0.473988635242618	-0.316564417959077	0.58907580131671	0.489271067970187	-0.421919602537492	-0.46552685682669	-0.404120895834036	-0.53816578830156	0.245674211774721	0.156218714074623	0.987884998378453
REACTOME_RESPONSE_OF_MTB_TO_PHAGOCYTOSIS	0.268687202812625	0.293034849793334	0.113467071784926	0.028577503517084	0.0493685471267242	0.495692335802045	-0.0321110748915565	0.0261536654846276	-0.357796951349124	-0.217100206244343	-0.415616985903979	-0.538120041202212	-0.330182209573493	0.408775433779978	-0.069568180978093	-0.174050899507063	-0.39799059440459	-0.139668226579416	-0.0447760582351079	0.183639047808624	0.156486310618317	0.987884998378453
BOYAULT_LIVER_CANCER_SUBCLASS_G56_UP	0.181790855317928	-0.106040675223713	-0.149171221783705	0.447546065200309	0.0415435124930664	0.298415225839879	0.0723424946506502	-0.633622464636733	-0.506430302822947	-0.517046279816002	-0.150585796476166	-0.0827533070893972	-0.212910575285977	0.355232867802701	-0.0666240065999864	0.296527408885356	0.0901689652883743	0.365832174673724	0.0676677324182978	-0.194484347262312	0.156654952794788	0.987884998378453
FARDIN_HYPOXIA_11	-0.157383104917076	0.0763873911561622	0.247735012838797	-0.281297043098502	0.300121543317058	0.569831599568601	0.290156257550083	-0.342626553605897	-0.346778244805757	-0.364656094950308	0.412444664323116	-0.366636240933708	-0.65287884610005	0.459058004904115	0.464185365153791	-0.460853032857739	-0.322397232840785	-0.384520280213665	-0.317309619241205	0.234390387754908	0.156842979993913	0.987884998378453
REACTOME_CHOLINE_CATABOLISM	0.364557480325404	0.136518250231205	-0.260511172442351	0.0829225685018136	-0.245198278048087	-0.718700510294616	0.0212626574990118	-0.522507758493473	-0.113355287460772	0.0801578526531101	-0.333924895176918	-0.082399611459355	0.0184258574793686	-0.405466398988851	0.642998873864956	0.307645490845659	0.498000190489237	-0.41798491234637	0.0868440015359827	-0.218169672128094	0.156930062552446	0.987884998378453
BASAKI_YBX1_TARGETS_UP	0.0716220829500065	0.422820482107509	0.347671928557339	-0.417957055971645	-0.243458660658008	0.354894003635102	0.16464472779273	-0.0513591175613527	-0.35813317244925	0.110602813185273	-0.100733755441686	-0.409197588109994	-0.276468289373871	0.527309764185457	0.303865292349789	-0.349794487740086	-0.423418204518711	-0.340829179908274	-0.476065303201055	0.207903320098322	0.157178223063402	0.987884998378453
REACTOME_CDC6_ASSOCIATION_WITH_THE_ORC_ORIGIN_COMPLEX	-0.10274566046037	0.186427753252097	0.555896111120373	-0.585366113066855	-0.109175739767421	-0.13818326240615	0.221141756730507	0.180357310278747	-0.345321423540015	0.576468042364181	0.165523982044287	-0.610625671601933	-0.397257077891859	0.664378022627796	0.679074308507183	-0.302622434758142	-0.571908759935063	-0.648176390640678	-0.558142503919516	0.273162132228743	0.157249105271393	0.987884998378453
ZWANG_CLASS_3_TRANSIENTLY_INDUCED_BY_EGF	0.425604101014195	-0.104808859669781	-0.0947179095244422	-0.274429181399545	0.151526142295077	0.475306538842748	0.104537636271765	0.0329082059501084	-0.297377913168903	-0.248075812244023	0.16258716706993	0.381963977866276	-0.351207943493017	-0.260905995206039	-0.423216112500155	-0.487647517548865	0.159151915702588	-0.0239945915031347	-0.220777727504605	0.183607441585836	0.157303788507692	0.987884998378453
REACTOME_IRF3_MEDIATED_ACTIVATION_OF_TYPE_1_IFN	-0.0691899562533023	0.63796326844866	-0.385921038051049	-0.482748288061751	0.0144545030555761	0.0865722863300827	0.420388823363162	0.529437778031389	-0.0712525109031502	-0.125298737119515	-0.0488918727433202	-0.238136174923046	-0.145263225412702	-0.0694009102965675	0.170339230373026	-0.295428080107701	-0.276470366089402	-0.467731318837097	0.122284102917219	0.195931684260378	0.157440562329385	0.987884998378453
REACTOME_METAL_SEQUESTRATION_BY_ANTIMICROBIAL_PROTEINS	-0.567286200032531	0.530955562251274	0.661020647536932	0.533750416177637	-0.243549710777057	0.784463111835383	-0.0304634546399686	-0.19815150619917	-0.446614864256059	-0.386605049554852	0.391669472732918	-0.370090723388011	-0.575935234616764	0.571129044127016	-0.740608672173996	-0.39909531026188	-0.205761108876378	0.00017131769882564	0.205056937798196	0.282954302809306	0.157597250150631	0.987884998378453
REACTOME_ELECTRIC_TRANSMISSION_ACROSS_GAP_JUNCTIONS	0.275028388868348	0.00529601844270189	-0.118081071262699	-0.0321018705440483	-0.0149241092832637	0.124770366638172	-0.602589516681384	-0.485015169382442	-0.27229625186179	-0.263222908782987	0.000726462156683094	-0.183637526522509	0.321871481707149	0.183620984639338	0.719015214638511	-0.13075788410493	0.0657802545320206	-0.221188559973449	-0.244558208229273	-0.189441825194285	0.15764788659827	0.987884998378453
NOJIMA_SFRP2_TARGETS_UP	0.161979354793846	0.116377466716993	-0.225043897582956	-0.16949638980457	0.14794465874828	0.572791543016078	0.0772596857209048	0.0050866692518539	0.131780949210899	-0.520222270131497	0.0517846290103622	0.0690939344289653	-0.302101134354153	0.129832348558302	-0.339513500827192	-0.336831699063109	0.0307214910745467	-0.13552886314122	-0.17795474120757	0.16462548865281	0.157797778848193	0.987884998378453
INAMURA_LUNG_CANCER_SCC_UP	-0.413349678314354	0.330390360507647	0.554529146107695	-0.564053220785329	-0.512635230390927	0.223147658116146	0.509519413933336	0.360564604015583	0.0144552650332211	0.417567993016791	0.199821016546659	-0.446881261704734	-0.300187092556494	0.536532827480492	-0.077062373503595	-0.307826478029386	0.358542483716082	-0.235546607416015	-0.742590371479177	0.253691661712646	0.15784076680906	0.987884998378453
JISON_SICKLE_CELL_DISEASE_DN	-0.148325803162907	0.254648260795561	-0.0209823500556289	-0.215494651387047	0.279826746330018	0.129573015341015	0.315269521820651	-0.0499287150484547	-0.249892179984467	-0.332559048421412	0.0998727699895667	-0.430423658013947	-0.306523499699216	0.25333002109967	0.111716204293097	-0.345410429268726	-0.294945081541843	-0.116410667263073	-0.096570085512351	0.158791700962562	0.158155908050025	0.987884998378453
LEI_MYB_TARGETS	0.0296303957955039	0.275143773597045	0.0307760533457196	-0.199292909526641	-0.104204192188511	0.326519164251668	0.0488432210899091	-0.0103484754847002	-0.32228590624957	-0.0753025005061488	-0.0247731382292234	-0.236015659933324	-0.0745432773248865	0.235854775892287	-0.0603205657604269	-0.368480484503264	-0.156666527618204	-0.0959935445728864	-0.383181608499785	0.140118860257793	0.158335773503965	0.987884998378453
BAE_BRCA1_TARGETS_UP	-0.0320281355441189	0.148257593806832	-0.0168155736171149	-0.0811985211457625	-0.211273013289503	0.380510099246349	0.107495144909693	-0.022579345134075	-0.467681038714655	0.0600591161822712	0.256332882508522	-0.279245722511131	-0.123450554479397	0.095896751951469	-0.0391520329484041	-0.367093552863115	-0.169725875469588	0.0714894082528914	-0.27336228277982	0.146587683443017	0.158347536324897	0.987884998378453
OKUMURA_INFLAMMATORY_RESPONSE_LPS	0.0215525575351037	0.168753325318227	-0.126284362338005	-0.153038661358095	0.0990778303776844	0.182952724207058	-0.0886660467990715	-0.0467731624534125	-0.207198754380634	-0.0981670005995146	0.163769170544993	-0.146319889351999	-0.232531812077345	0.202139232263916	0.104897579665035	-0.337944620428416	-0.298353337512325	-0.155642468143989	-0.223853163691214	0.128312661732663	0.158376108162584	0.987884998378453
REACTOME_UNWINDING_OF_DNA	-0.280316318052287	0.55269743942423	0.683444058251374	-0.705527503858649	-0.415471834406168	0.418524037006169	0.538840449589132	-0.22519555548642	-0.361801081188006	0.389526257853756	0.0976756650902471	-0.763772121900661	-0.594229947127816	0.849648446675089	0.711645914910307	-0.31345344212853	-0.787703322944456	-0.51497070791962	-0.757423515976375	0.334227392889997	0.158807889236022	0.987884998378453
PID_AURORA_A_PATHWAY	0.100389654889527	0.372697901905924	-0.00264891774964485	-0.336075073227904	0.0435341860095637	0.304316292136003	-0.0516864764115023	0.0442458247313405	-0.25148662703232	0.0488533812873858	-0.0114307808768917	-0.469715307133136	-0.38103417784613	0.411592290147577	0.185584016940005	-0.255256051863378	-0.312705836902887	0.0560436059406786	-0.429556305370485	0.173081822184741	0.158850411741777	0.987884998378453
RAFFEL_VEGFA_TARGETS_DN	0.543343673783066	0.193284597908997	-0.308004047846376	0.762870749888399	0.582697668328291	-0.247681292243364	0.498552936759643	-0.491964666292455	-0.547712934097368	0.0142840785202156	0.0212179989716782	-0.439846218375714	-0.688482750715865	0.00466292752662689	0.242219074447282	-0.350408146434464	-0.17079720264183	0.0259931742661096	0.13621467062579	0.247863628338279	0.159441329277609	0.987884998378453
AIYAR_COBRA1_TARGETS_UP	0.0834920930968935	0.193200983257715	-0.144278777628643	-0.286395945218936	-0.208923285727646	0.118881270479525	-0.0518623853962306	-0.000591150652948375	-0.111348279887143	0.144938790293389	0.260098244805842	-0.178033043908995	-0.263518625878312	-0.0579678556240283	0.0358665089421375	-0.151756084846638	0.0103127310241116	-0.0359183585504996	-0.382891714905481	0.127734810688628	0.159477725710844	0.987884998378453
BILD_HRAS_ONCOGENIC_SIGNATURE	0.282554798475398	0.162111956375284	-0.0863230859988814	-0.219589684237772	-0.0530998948260923	0.32908175985424	0.2156011922	-0.113142257127934	-0.359714470598603	-0.235754340313602	0.16286522899643	0.149511823234979	-0.313361471057552	-0.00428231197590076	-0.263114729653976	-0.392171892315383	0.0476517850767523	-0.150447311168764	-0.221368376144998	0.151137919845921	0.159548278696213	0.987884998378453
BIOCARTA_D4GDI_PATHWAY	-0.403846989603476	0.190779635146439	-0.146735008359869	0.0143855402332675	0.328159324382105	0.258559246588491	0.0767424625582587	0.465000388932109	-0.256091881781382	-0.111534854771904	0.000549137931285915	-0.546033489543324	-0.596829288106246	0.427959101631511	0.0774476419235692	-0.0311722387625764	-0.513733543168582	-0.346950113193049	0.215096065623764	0.202092164881669	0.159779958728473	0.987884998378453
PIONTEK_PKD1_TARGETS_UP	-0.0720435858687392	-0.175548810610167	-0.281477012322618	-0.000637108627738858	-0.250930474064973	0.299937979246543	0.150486047081845	-0.261871245313515	0.145485920621088	0.222556240206246	0.33446630159914	0.116262529188743	-0.298725657869	-0.242100676612852	-0.191619872751992	-0.277419563568394	-0.00284215624972181	-0.0147189846019515	-0.165779028759838	0.144656494761954	0.160082887428759	0.987884998378453
RHODES_CANCER_META_SIGNATURE	0.168055338799748	0.442667276827782	0.494059634063506	-0.679139952776173	-0.51808769678578	0.559863489283748	0.0481642812185519	0.090205339966813	-0.104795122432378	0.383443922227651	-0.186813994911724	-0.500614348741145	-0.247878810889418	0.547764078116604	0.601685740079361	-0.489776200148195	-0.378655313536699	-0.536357482353451	-0.636933250743415	0.268515927207203	0.160276053410656	0.987884998378453
WU_ALZHEIMER_DISEASE_DN	-0.105872657746163	0.155332904496659	-0.361432547054802	0.143850191555289	0.426671735276625	0.169146006826693	0.0916214056968601	-0.132345092378041	-0.0681018447944199	-0.132769080933244	0.0133306101517938	-0.471015287369798	-0.307550164977859	-0.0891353450295182	0.136143585619495	0.0629693845553867	-0.214474998123019	0.129513247992953	-0.313368795467962	0.151494944881608	0.160557490740468	0.987884998378453
REACTOME_CYCLIN_A_B1_B2_ASSOCIATED_EVENTS_DURING_G2_M_TRANSITION	-0.0622309927650258	0.564198296402552	0.218857369087711	-0.478213095491918	-0.313513564814402	0.393315408706373	0.0539489747403357	-0.235292418130271	-0.330365960656607	0.278382815678096	0.180584198655742	-0.447990687247166	-0.45235199729435	0.560897151201548	0.408475116860148	-0.452784395526917	-0.569538199883911	-0.344587542230961	-0.366955605687383	0.232620068286359	0.160619113841049	0.987884998378453
BIOCARTA_P53HYPOXIA_PATHWAY	0.0104817460106356	0.0821495661571286	0.233449115237072	-0.234559312978388	0.111737104013995	0.219759481774252	0.108605022104297	0.122324737826488	-0.334706054525552	-0.202025026675049	0.10688314889693	-0.41062698135333	-0.495373855697718	0.25033500842135	0.360918729092806	-0.361367199655576	-0.159238914530163	-0.194345104753021	-0.14028124296137	0.164120129528883	0.160790463071763	0.987884998378453
BOSCO_EPITHELIAL_DIFFERENTIATION_MODULE	-0.0484590504971668	0.146464428971456	0.519896770105803	-0.0177814212007999	-0.372326753880063	0.222804483643141	0.243731271662067	0.0522032865563571	-0.356966664994967	0.0289840333805499	0.200398998179719	0.120649673961368	-0.143204559529522	-0.254147424639127	-0.342422177691267	-0.351009122526629	0.21221216761063	-0.0617211359910791	-0.0242267165634591	0.161751787550781	0.160921109964095	0.987884998378453
REACTOME_APOPTOTIC_EXECUTION_PHASE	0.169344090035151	0.145738055233806	-0.149366887012983	0.0595211797712747	0.148279459001868	0.112878739160105	0.0434328852738252	0.07202050279031	-0.315811299813604	0.0387169104155241	-0.109632738976064	-0.34036489939872	-0.323581757749115	0.216371410138655	-0.0874222557330163	-0.32430135549512	-0.182304692083076	0.0798595017801429	0.0478220057423971	0.13379670042966	0.160974621513755	0.987884998378453
MEISSNER_BRAIN_HCP_WITH_H3_UNMETHYLATED	0.0787072684509282	-0.178881789825212	0.163773482279863	0.212854994575015	0.349256355808167	-0.250735417730045	0.0434410739303561	0.377877233760459	-0.143494079023969	-0.10243933073191	-0.1092364574966	-0.200837290147496	-0.24450578050415	-0.13255851139848	0.160515313414845	-0.136427742894015	0.143723413631801	-0.387195892592491	-0.0424315315280255	0.14506687402471	0.161284441047216	0.987884998378453
CHANDRAN_METASTASIS_TOP50_UP	-0.0237042771032493	0.080737506616662	0.276629779843733	-0.23712562401332	-0.350365539293691	0.243934121659236	-0.060240397529106	0.196115077098613	-0.324479033435284	0.506326703167747	-0.27195681900288	-0.342555830515658	-0.386671948337813	0.281490335868571	0.357610003275336	-0.363173415050982	-0.385011070303433	-0.419830631327772	-0.23597221050638	0.190025391135763	0.161366393045198	0.987884998378453
REACTOME_MITOCHONDRIAL_FATTY_ACID_BETA_OXIDATION	0.0763202692099851	-0.00334828684026447	0.253728090089547	-0.0227702790178221	-0.396341579515886	-0.316860216643544	0.0661172737752944	-0.371617924594494	-0.116820441292189	0.0340099507912001	-0.331102009291796	-0.0488328731684893	0.17582328218581	-0.13525522884642	0.0618560704881021	-0.273293446921607	0.225768502155652	0.253643968320025	0.0824639943155417	-0.145379524777892	0.161396448331037	0.987884998378453
SOTIRIOU_BREAST_CANCER_GRADE_1_VS_3_UP	0.150698551479909	0.547151644482423	0.581074191700365	-0.679420036108843	-0.464464619908907	0.537354093471435	0.182646934930336	0.113798476048487	-0.402809504956557	0.520504120120914	-0.216273490762546	-0.625978448380642	-0.393534749123518	0.770609665432403	0.663667610171419	-0.478062838491008	-0.623776635626222	-0.425125299999022	-0.703493094475026	0.306076302038453	0.161429371277933	0.987884998378453
FLORIO_NEOCORTEX_BASAL_RADIAL_GLIA_DN	0.146350468352603	0.451980881975029	0.375392782057067	-0.499434421416725	-0.310756768642444	0.334542478081849	0.069108961928173	-0.0057925365899022	-0.393692710891482	0.350826262478549	0.155736785199323	-0.447076524858114	-0.356997177333286	0.582753674876445	0.476148122069609	-0.350684899203438	-0.501256138276118	-0.279259007152489	-0.489015169111649	0.231969951921997	0.161499119778567	0.987884998378453
GAVIN_IL2_RESPONSIVE_FOXP3_TARGETS_DN	0.672885952257247	0.214621693223789	0.333462292287916	0.343005577562555	-0.101387453904908	-0.361210107902392	-0.328950086028738	0.365995342481117	-0.435890977746345	-0.267549279888464	-0.00770592175550983	-0.580725425680522	-0.196372803925176	0.0741702508460115	-0.150844510991158	0.483891150060646	-0.601015284044291	-0.540249643384502	-0.00601285124481765	0.22848825621241	0.161613540722306	0.987884998378453
REACTOME_TRANSPORT_OF_ORGANIC_ANIONS	0.150884406373906	-0.196235140278684	-0.114130044298391	0.112270998926877	0.255940647589144	0.513624000718311	0.322198709044	0.149169945055365	-0.370223546038751	-0.30504357096593	0.561267208354462	0.0643663576441734	0.00157709647012122	-0.535614121846464	-0.414695886278633	-0.0674533205489816	0.00602646219637118	0.167347949885888	0.0793682219142368	0.185541347295894	0.161853086623335	0.987884998378453
SCHMIDT_POR_TARGETS_IN_LIMB_BUD_UP	-0.661209978906301	0.0597818817615812	-0.335433662462487	0.523681579677666	-0.443746761235526	0.390379651250901	0.0870173871324197	0.0635307481194303	-0.358244722598927	0.00376753317402889	-0.545789300247362	0.0427126414239332	0.189267587335762	-0.232323031101004	0.444420597899315	-0.29268406983996	0.381410424050337	0.456921944083433	-0.126333792256688	-0.218493641729807	0.162309350421977	0.987884998378453
REACTOME_GAMMA_CARBOXYLATION_HYPUSINE_FORMATION_AND_ARYLSULFATASE_ACTIVATION	0.351804125356378	-0.0336545185603861	0.0820685402423008	0.0683606897399475	-0.140134567672599	-0.104487266557878	-0.113286980477165	-0.252516868636234	-0.341203204825454	-0.341137281871573	-0.199482155111632	-0.192346281745066	0.30668913557353	-0.262785708717201	0.0805502513616064	0.151064333478875	0.101856315735677	0.0831613658184885	0.118596132195394	-0.141409055542144	0.162547279716025	0.987884998378453
REACTOME_SYNTHESIS_OF_PIPS_AT_THE_LATE_ENDOSOME_MEMBRANE	0.389071320014519	-0.040941510186272	-0.700703825042175	0.352974465223915	0.538789251468684	-0.479961286145706	-0.620429992403822	-0.306546901603389	-0.658278700075712	-0.035782170507107	0.104408882075838	-0.131195142876183	-0.00833192531104135	-0.208850892117727	0.469758119711071	-0.0324566329586048	-0.138047483666236	0.576969532210629	0.33747984654481	-0.240656629254019	0.162578464460331	0.987884998378453
RAMJAUN_APOPTOSIS_BY_TGFB1_VIA_MAPK1_DN	0.394880060217227	0.398802245307576	0.417425130527708	-0.748503992467109	-0.400351299644607	0.525516031998669	0.0134641703092853	-0.0390823731050626	-0.26925656051515	0.130395123369644	0.093224504141649	-0.292766462823628	-0.401360312036024	0.360414312077518	0.370520867121139	-0.279018841819793	-0.308965341749355	-0.399373061127019	-0.511625130031614	0.2297274772204	0.162595908076455	0.987884998378453
HOLLERN_SOLID_NODULAR_BREAST_TUMOR_DN	-0.108697408952941	0.146068180402515	-0.460750176335418	-0.0346096492257642	0.542646149999453	0.302101356963507	-0.195792490837815	0.105430421979891	-0.138332132336192	-0.453006459864706	0.417377180886132	0.178241135053895	-0.190825257129581	-0.226985570197288	-0.125101702425787	-0.246297814173843	-0.300043387803712	-0.236568420470973	-0.165222321849677	0.175230869436317	0.162763209349252	0.987884998378453
KEGG_LYSOSOME	-0.0235665279048575	0.0354404589581027	-0.24684873757195	-0.0823521536058111	-0.411109711994703	0.15901748106374	-0.129816325908692	0.148681241426745	-0.350362212242448	-0.137083362070801	-0.165265631165231	-0.285951657170355	0.319908360159251	-0.0779823493312056	-0.112534598462964	0.0350463414346415	-0.176706800340119	0.375920807128804	0.226487058734661	-0.147411166270535	0.16281389714289	0.987884998378453
MINGUEZ_LIVER_CANCER_VASCULAR_INVASION_UP	0.24965056811302	0.65807840530805	0.439540851081069	-0.68330959572693	-0.699402387245063	0.546543499605729	-0.139087218445732	-0.121786284500861	0.0927653207645695	0.403697712362111	0.163795022073003	-0.308462061436764	-0.0689987682178855	0.534508845823055	0.58433073813107	-0.61278503995282	-0.474212980605764	-0.632183238383598	-0.635970298163712	0.284493045204344	0.163017839414613	0.987884998378453
GAZDA_DIAMOND_BLACKFAN_ANEMIA_MYELOID_UP	0.33473461843516	0.0824266193226058	0.0371515096105789	-0.390566992253158	-0.240581812652428	0.329030312152317	0.41123568244623	-0.153403534229343	-0.430345153200734	-0.212310571905996	0.354903414484152	-0.0948701781904604	-0.165597471966188	-0.17227513933769	-0.108865182241029	-0.344799625960806	-0.101821244078503	-0.000996189398682179	-0.247634597936713	0.165723280203249	0.163182882777172	0.987884998378453
MOTAMED_RESPONSE_TO_ANDROGEN_DN	-0.141080812434366	0.0742194294659571	-0.0454684705533556	0.348706712156339	0.225753437529981	-0.485829251375919	0.336056631951906	0.262672765074037	-0.398052380850981	0.595944043638781	-0.365600846025902	0.0873172344425216	-0.237753426987549	-0.309241467350268	-0.0710249053964473	0.0461269646488039	0.0292539151857931	-0.32937863285078	-0.4412759623717	0.190276240410087	0.163634110305297	0.987884998378453
LEE_AGING_MUSCLE_UP	0.353251277959976	-0.0789621857265689	-0.0131536764126465	-0.108468161911699	0.156255330068608	0.0400517309551406	-0.0832389863445611	-0.0667142575611417	-0.149222467154887	-0.0121298616366667	0.0796588699269194	0.041764914123218	-0.378141373165614	-0.0384969600023499	-0.189650445272753	-0.304422290186617	-0.0262850745517072	0.219904390158219	-0.273887308418054	0.129317914974682	0.163681976220338	0.987884998378453
CHIBA_RESPONSE_TO_TSA_UP	0.178506841347821	0.174744002833927	-0.24233025330735	0.0908084801384659	0.150150384329109	0.165438239620763	0.119655819167996	0.240644742549	-0.228775929939865	-0.373128892646339	0.0697600187611142	-0.126618768737182	-0.202862404330931	-0.285192415234583	-0.288601798820669	-0.160633261264305	0.0793195543063791	0.105946467439603	0.0289415158785478	0.137619316377633	0.163761697010551	0.987884998378453
KIM_LIVER_CANCER_POOR_SURVIVAL_UP	-0.159646769075034	0.367356086838347	-0.235532111814687	-0.475216291396789	0.191992520433366	0.611143236515122	-0.121163130670631	-0.307384634319979	-0.257335514205828	-0.0168681024902445	0.613171294956516	-0.410989497053213	-0.30343593795072	0.264644636941302	0.259620580933061	-0.546855240040455	-0.42309525047344	0.0150169926290243	-0.454057290387984	0.219031747018045	0.16376729763236	0.987884998378453
SWEET_KRAS_TARGETS_DN	0.249094607788928	0.303107737839944	-0.0625358585545981	-0.182785541023426	-0.155578092192323	0.435083942852667	0.10051271077675	-0.0223483083781846	-0.302640843842872	-0.127850740807377	0.00970916004918135	-0.204942088206087	-0.110404782444003	-0.00184885124347201	0.0477694612958645	-0.425368808156637	-0.010948425928126	0.0418284165106169	-0.324004840923641	0.145650787569544	0.16482749237375	0.987884998378453
HEDENFALK_BREAST_CANCER_BRACX_UP	0.159067819639526	0.271066459924254	0.189800152072047	-0.28070019417594	0.424870087561664	0.282062786261227	0.204767532899517	-0.226991354258827	-0.612043609549664	-0.112049998920164	0.250271489031888	-0.503127388612734	-0.431117874146304	0.261317386198367	0.177646531733923	-0.491259585724593	-0.0407693770680847	-0.112746406819734	-0.00874189341882919	0.193610841480933	0.165393438304974	0.987884998378453
REACTOME_SULFUR_AMINO_ACID_METABOLISM	0.266895820476689	-0.0902016814780703	-0.154061861206169	-0.132134675440528	-0.408686592744257	-0.314780828526159	0.348675318756939	-0.28834582955163	-0.0724505597379269	0.0809158338772815	-0.50255151871064	-0.0290833651851009	0.3741254927913	-0.159118752050721	0.24323011633351	0.151208480949022	0.125558573062881	-0.198232122040409	-0.133395801400637	-0.161943539106069	0.165429798429211	0.987884998378453
KANG_DOXORUBICIN_RESISTANCE_UP	0.100032797193752	0.570662872424179	0.638561036951585	-0.726686791535964	-0.490733403872256	0.501730276856313	0.11748763983639	-0.124023460156055	-0.440486404161459	0.540868660235522	0.152030965048968	-0.644487566033738	-0.448666621441949	0.832790616018941	0.647092335942164	-0.485222788941319	-0.643563940558702	-0.435938055778699	-0.7142385995079	0.312842435612284	0.165441733906606	0.987884998378453
REACTOME_NECTIN_NECL_TRANS_HETERODIMERIZATION	-0.0117822757111717	0.118330677745104	-0.278641210334252	0.380690461597461	0.623067279565501	0.320237348655348	-0.430458409271565	-0.389588059199268	-0.158862271408487	-0.778791510456018	-0.796181846173662	0.273740955816656	0.302747047309202	-0.255463004828978	0.331753906415276	-0.320420256513601	-0.00910550509141012	0.677946203035675	-0.0293394135024565	-0.248935202033774	0.165509961597558	0.987884998378453
REACTOME_CALCITONIN_LIKE_LIGAND_RECEPTORS	0.0264085510940108	-0.123241606669047	-0.479958984933905	0.256129397623263	0.470896178240285	0.420839740678525	-0.0214744116174226	0.063603474972649	-0.0949763992870533	-0.176198605321785	0.446044217975345	-0.37473101173927	-0.385480206333559	-0.208722304393267	0.368446792009039	-0.114778061775293	0.0798577207245874	-0.286616107272165	0.0450644972739185	0.181262703620512	0.165823782516799	0.987884998378453
PEDERSEN_METASTASIS_BY_ERBB2_ISOFORM_1	0.335914787373188	0.162502206704659	-0.117549927493656	-0.408711955518308	-0.0426956101763537	0.533953940105019	0.386879717118924	-0.00755029041103883	-0.195001623449149	-0.36426572654187	0.368927142900714	0.419902875789078	-0.216188060386326	-0.0162640051038665	-0.403113056670548	-0.52498872116145	0.292088909752827	-0.334355326274604	-0.378836531354116	0.204528572209047	0.165867405089212	0.987884998378453
GENTILE_UV_HIGH_DOSE_UP	0.182339311639709	-0.240330514755651	-0.213272240222804	-0.293556958886069	0.142130230031743	0.353418709527064	0.381283464933442	-0.218345673971293	0.0641464406792922	-0.129979988739073	0.219755608034405	-0.163441841786791	-0.159928444369448	-0.000273037561406564	-0.312670560385079	-0.282233807438232	0.064219539219361	-0.180897822750958	0.0396304295784611	0.146957478484104	0.166227484876605	0.987884998378453
RAFFEL_VEGFA_TARGETS_UP	-0.197991642208543	-0.180943001499645	0.121444386947225	-0.316649052199128	0.0787708145443013	-0.0547376597295032	0.337225515238069	-0.249746589876774	-0.154107146357408	0.322674812051751	0.51213585302596	-0.271317084084807	-0.244342086150401	-0.0765043399947857	0.17566357285042	0.0123881136257075	-0.220336000883221	-0.177805321052203	-0.301029425493836	0.157735438664828	0.166325658565818	0.987884998378453
BURTON_ADIPOGENESIS_PEAK_AT_2HR	0.396301188682978	-0.105474909134966	-0.163136884347612	-0.33196104117125	0.396832444828076	0.615702612452213	0.0848353779585427	-0.293737639434537	-0.0311941696380689	-0.451606750812311	0.408183648318413	0.424374530711331	-0.551278943685049	-0.401568605828118	-0.372082702684014	-0.611895992019438	0.286554527893689	0.13008456275497	-0.341372685810561	0.227352152465351	0.166383402692334	0.987884998378453
REACTOME_REGULATION_OF_TP53_ACTIVITY_THROUGH_PHOSPHORYLATION	0.125891889573466	0.178298716680159	0.243672731008642	-0.334140327149845	-0.0890437333775199	-0.109109621082252	0.0624660937812178	-0.0742326749078664	-0.225655853133375	0.154381701484321	0.0403195903233405	-0.378393054597762	-0.390829081299046	0.388854943051287	0.429763022372326	-0.393652116640585	-0.41741128926723	-0.27659948914355	-0.379515160352461	0.174754461252836	0.166536746709837	0.987884998378453
RIZ_ERYTHROID_DIFFERENTIATION	0.0381386753207879	0.113885142840484	0.280691923214339	-0.156241387318385	-0.0240431606318587	0.26202987069668	0.0359956815004309	-0.0926314957986591	-0.341627258394147	0.19616353808774	-0.205732789842626	-0.409326752468464	-0.34022938604836	0.470881455836347	0.394175622585062	-0.338234029163392	-0.454673854111715	-0.276888225653883	-0.423842616581137	0.18196074498931	0.166538215602763	0.987884998378453
TSAI_RESPONSE_TO_IONIZING_RADIATION	0.0877222221847605	0.161789128172368	-0.103065301546848	-0.164062215479155	0.169851962808685	0.329069007828179	-0.0655676060795924	0.133451287540499	-0.241285672021412	-0.314924823028451	-0.0183139160578281	-0.255845156079567	-0.205726995062534	0.274631524386768	-0.148469884908323	-0.265934541021187	-0.375658517308834	-0.146241871636621	-0.0159153831000081	0.140091837120489	0.166717802790331	0.987884998378453
SCHAEFFER_PROSTATE_DEVELOPMENT_AND_CANCER_BOX5_UP	0.349709712682622	-0.237584095970601	-0.602174226430435	0.255609315867791	0.276162002533446	-0.163306316348654	-0.178997156844741	-0.206509977528089	-0.6200293013035	0.0877814954584581	-0.425827032038503	0.509697643500378	-0.212028517843928	-0.49278928073416	-0.332041356366542	0.318685905143566	0.456898717402324	0.522695040750064	-0.0391987697378812	-0.224686793666246	0.166881094604366	0.987884998378453
REACTOME_REGULATION_OF_TP53_ACTIVITY	0.0993432522401554	0.194046261911016	0.0791570387058637	-0.251351737850047	-0.0447337685552159	-0.0469756430462132	0.113531545307429	-0.018551806415295	-0.229931553816286	0.0484776931408944	-0.0711489384794792	-0.361994001830987	-0.380084330997666	0.327711120298987	0.28389287241439	-0.272062353274623	-0.346990051219421	-0.235798889952601	-0.291113849166746	0.147906057569976	0.166897997911504	0.987884998378453
PUIFFE_INVASION_INHIBITED_BY_ASCITES_UP	0.265348319984437	0.386699209413261	0.188518349758468	-0.276494898327143	-0.178678194023803	0.0723091456645301	-0.0977009559053855	0.0319502944329531	-0.326402713918666	-0.0109329680034135	0.0367902024235319	-0.350551447910096	-0.231200703203502	0.320881256988586	0.260765394227763	-0.400805500396683	-0.330908963670347	-0.104270613932751	-0.426277445595996	0.166105620345608	0.166913404473664	0.987884998378453
BURTON_ADIPOGENESIS_3	0.00215503507551892	0.503025986602338	0.560112518259721	-0.541154043461829	-0.343806490917488	0.485127569207841	0.173977519016234	-0.0135689713437102	-0.434893444677494	0.299205196265326	-0.106686849561264	-0.553156487678289	-0.295143898138568	0.645668720271023	0.55519956190155	-0.475094966282202	-0.589537154435865	-0.37198285951801	-0.587025581870908	0.261928994533926	0.167269156349813	0.987884998378453
MIKKELSEN_MCV6_LCP_WITH_H3K27ME3	-0.0465690007874648	-0.0460422573249904	-0.0475552621916471	0.127009351083399	-0.280365456989897	0.155368596408855	-0.426147534786686	0.0855233675992848	-0.066311675687684	-0.147773375435989	0.217409695400987	-0.22396414357727	0.109035594985464	0.161723828903707	0.298357619863834	-0.221355437066412	0.232861523300412	0.178454064227781	0.235164146441975	-0.139507699881467	0.167628603024719	0.987884998378453
KYNG_ENVIRONMENTAL_STRESS_RESPONSE_UP	-0.0463033249109952	0.0634337404886075	0.121127369953343	-0.197405599760815	-0.0116118276399272	0.385831342099843	0.236092863956537	-0.198885979144925	-0.356460515017252	-0.189823883429603	0.190013230552755	-0.380974312911785	-0.210683413224284	0.135617800181336	-0.0160398262213518	-0.395852186690178	-0.013849870262347	0.0192861102351065	-0.326502379060957	0.148261797666814	0.167773541551196	0.987884998378453
REACTOME_GLYCOSPHINGOLIPID_METABOLISM	0.126511872062165	0.000425749724979468	-0.332609871890087	-0.203035082749209	-0.152155674859582	-0.0592398466744132	-0.0403225414721953	-0.0320972307706415	-0.270372811525258	0.0358597489696112	0.0409669788241368	-0.136398653057131	0.192038114214698	-0.176876020439602	0.166987878810802	0.0202306792268659	-0.128925612058898	0.152243995665659	0.233650972823831	-0.120920620340141	0.167871074449992	0.987884998378453
BIOCARTA_PTC1_PATHWAY	0.266768042637381	0.481147566314723	0.103839273459132	-0.0669927601828213	-0.242442335597593	0.215525835775312	0.068402679617474	-0.342719201866388	-0.285236388831489	0.133143473046447	-0.191214523761837	-0.580225212953391	-0.169364855533389	0.374341767103975	0.161937547013187	-0.17760842665895	-0.409896279164244	-0.147794651977906	-0.384562374244164	0.179393984493709	0.168232147726383	0.987884998378453
REACTOME_THE_NLRP3_INFLAMMASOME	0.131139328258505	0.282089983201103	-0.223940939332669	-0.0617360527970905	0.266853502026585	0.593038501913887	0.182632849114875	0.0170399606433909	-0.280082731000964	-0.306635506473794	-0.370695368625847	-0.276334591706315	-0.231717769230954	0.539234237562104	-0.318417497297825	-0.136300028336965	-0.545173605631611	-0.182524602706552	-0.210473380555374	0.191095543549571	0.168400510066057	0.987884998378453
TERAO_AOX4_TARGETS_SKIN_DN	0.0199533112786515	-0.564974713815064	-0.257358748249945	0.196917091417794	0.228135088612563	-0.326055768140966	0.133951062604855	0.0549600845029419	-0.445412651482309	-0.285810931011435	0.0186451855553833	0.00135699484568613	0.187546530665841	-0.138847866579985	0.26749828561494	0.0329926581645357	-0.320934385827025	0.0996658239740965	0.277161932447969	-0.162355086547578	0.16872287710661	0.987884998378453
REACTOME_EICOSANOIDS	-0.109744582488569	-0.557590497103036	0.166610272203732	0.134226881942916	0.221536405366733	0.192177419932994	-0.139623248351528	-0.237777968976573	-0.333225141870672	-0.2051641022342	0.0356318391711248	0.00281490328798389	-0.110784069743138	0.0415459572547352	-0.32123716712705	0.202954711836847	0.485571060068116	0.26102513625928	0.129983854063352	-0.162206363910886	0.168783643919289	0.987884998378453
KAUFFMANN_MELANOMA_RELAPSE_UP	-0.0609025433332132	0.455785245196823	0.512315588738484	-0.509692491335043	-0.321490007119345	0.304813678258109	0.308502092201777	-0.156080804547061	-0.471134256379161	0.472385341229737	0.132935082585147	-0.589339957497331	-0.373942559742341	0.719138603929363	0.612945824533468	-0.430968654104512	-0.556767619080384	-0.366445534954337	-0.694199109822036	0.270623459978287	0.168880671498588	0.987884998378453
BROWNE_HCMV_INFECTION_4HR_DN	-0.0985473196762295	0.187012098210545	-0.067172717566124	-0.138089998813712	0.0194928162604048	0.0867534117026388	0.0290002902398699	-0.00985069666498745	-0.0723933093175638	-0.0659479540407308	-0.0487759261039223	-0.274508388526376	-0.310125650961199	0.148883539384884	0.0383849178927764	-0.0799190308322875	-0.120877252643225	-0.178995285939561	-0.229569188312277	0.109611764694903	0.169161032259388	0.987884998378453
PID_FOXM1_PATHWAY	0.338524464448912	0.370958616657175	0.254576433631137	-0.364533978513988	-0.156559111345632	0.334960291937993	0.0812087231084723	-0.0369343878187934	-0.406253247635493	-0.0493844941842345	-0.0769708387998166	-0.475588321716152	-0.338097392568352	0.558645763251293	0.44793432995233	-0.440968825622463	-0.521896822994876	-0.233501744151536	-0.492707924072861	0.213349205557212	0.169228984843666	0.987884998378453
REACTOME_BIOSYNTHESIS_OF_MARESINS	-0.37493108594719	-0.0078944978583993	-0.129870792282956	0.491697707304133	-0.0279775124480618	-0.0292834508831348	-0.0878123714492823	-0.043870495253058	-0.24273933728898	-0.40217277382127	-0.519028176016316	0.616147160273424	-0.177048963969903	-0.260368507432926	-0.0854164730684234	-0.0220925383675779	-0.333243935636267	0.299490887479086	0.500928146533033	-0.192197907062171	0.169585330053238	0.987884998378453
BIOCARTA_SODD_PATHWAY	-0.103123773920925	0.205126128167923	0.276778137802157	-0.445916264056082	0.292844876158288	0.4413763126433	0.418006728076168	0.548727864583777	-0.271732171928808	-0.624117200153764	-0.0939068703484481	-0.631194728399493	-0.156786664073125	0.711071027913964	0.144868835195214	-0.456035212435191	-0.771719154420502	-0.665440002293732	0.186394636852588	0.263406409255133	0.169626659062332	0.987884998378453
SMID_BREAST_CANCER_NORMAL_LIKE_DN	-0.076368115431913	0.787568185817215	0.468272188442397	-0.283129926928739	-0.77990864481883	0.103726937863943	0.143366179834719	-0.216953942600202	-0.494945793214821	0.545530184996016	0.0906359952724596	-0.376813156990835	-0.180913680681971	0.0486406611470706	-0.428750909624186	-0.654126581215677	0.34648781637311	0.00744009711292362	-0.528500002668536	0.246979992225989	0.169641338813563	0.987884998378453
GENTILE_UV_HIGH_DOSE_DN	0.160219456534784	0.105108080257505	-0.0888906897451322	-0.239171891586965	0.0960780451345646	0.194983195828224	-0.0760083707484154	0.0393936175661288	-0.347522907703868	-0.0444694318326977	0.0635299815116772	-0.0854236970497219	-0.324315736615605	0.201599091200605	0.0784311672479496	-0.311174777791064	-0.215167707082807	-0.222140287806119	-0.266815243451176	0.130693997574474	0.169687203339777	0.987884998378453
REACTOME_ZBP1_DAI_MEDIATED_INDUCTION_OF_TYPE_I_IFNS	0.224158581159029	0.451175973225227	0.0125350477288884	-0.365367184120797	-0.0776375030978896	0.505797558296515	0.427280843325911	0.340391617709643	-0.5067477897277	-0.262390801499063	-0.434010240310418	-0.226814435502916	-0.0626092863194602	0.118996010474061	-0.243177799031387	-0.406109534700123	-0.28595341634354	-0.2929459202646	0.0664525470045646	0.195173511398093	0.169796641245783	0.987884998378453
SMID_BREAST_CANCER_RELAPSE_IN_LUNG_UP	0.0934441175573154	0.242110384628647	0.455066429120356	-0.265650935226798	-0.0227342697328991	-0.123989272151737	-0.0375672371328252	-0.117296978952125	-0.1837897624503	0.0527115055673014	0.0614331057626587	-0.402901347965969	-0.507067979359338	0.137908534879447	0.357037726209393	-0.525158856682269	0.148247909810155	-0.10552932446499	-0.364138241980664	0.171676296261515	0.169830323042297	0.987884998378453
NIKOLSKY_BREAST_CANCER_17Q11_Q21_AMPLICON	0.258070128948449	-0.427951574676712	-0.0695666265443345	-0.118325943892643	0.113569881318984	0.225988949409852	0.0174866767386202	0.241179681083773	-0.083426642532464	0.383779258622509	-0.276524638591535	-0.263006692600559	-0.114508387110482	-0.0663774111962962	0.245481111308137	-0.287749946174369	-0.090323467329915	-0.254647472019007	-0.16798909576918	0.148915547373686	0.169858983224215	0.987884998378453
EGUCHI_CELL_CYCLE_RB1_TARGETS	0.13099153139241	0.596482065121598	0.693409292759579	-0.693574288104564	-0.557090251259309	0.563425205398418	0.205014820488668	-0.0366301947481675	-0.514987967680927	0.381862982342928	-0.0364015306690585	-0.739372394022542	-0.478383835510104	0.848464178841835	0.711802499560029	-0.531887715691159	-0.731860251312813	-0.446193968553063	-0.679259851440105	0.322427477724315	0.170102199934345	0.987884998378453
CHIARETTI_T_ALL_RELAPSE_PROGNOSIS	0.0499683930641165	0.374485305660483	0.114107923710896	-0.392289016957365	0.248294019737677	0.519908913186155	-0.0867333143448485	0.182112331894675	-0.299330721274954	-0.509461056705885	0.394608824932426	-0.624426466059055	-0.387013488922329	0.619874899102218	0.0617421199287924	-0.0528740173752447	-0.504866765553669	-0.0840609162887407	-0.348477460311264	0.219164725835218	0.170408533036125	0.987884998378453
JIANG_TIP30_TARGETS_UP	0.243671931691186	0.109147560118847	-0.00297619459921986	-0.276507274253561	0.231842572554256	0.233686280846102	-0.0677988275012234	-0.341290205935637	-0.358682077211921	-0.128179757203828	0.260234859641844	0.0286763182214763	-0.26753989953334	0.043468232729454	-0.225357603096729	-0.447841781526331	-0.141054080734923	0.0273556259357338	-0.273498608738139	0.148169326242563	0.170488579901869	0.987884998378453
KOBAYASHI_EGFR_SIGNALING_24HR_DN	0.068722957545554	0.483723759606208	0.505857366641855	-0.555513214611711	-0.38093760801643	0.456359446416266	0.261241427592518	-0.119187588561496	-0.394519175103521	0.362059663045912	-0.00610198418347568	-0.492521493186875	-0.342720014568658	0.724253049697155	0.517735621017918	-0.469269761961949	-0.502820847722135	-0.421185853322007	-0.593877420262616	0.259524026436071	0.170990859740182	0.987884998378453
CHEMNITZ_RESPONSE_TO_PROSTAGLANDIN_E2_UP	0.161914994725517	0.471356037470281	0.309345244424017	-0.481067855359524	-0.213692671782429	0.342671023875491	0.269805623423724	-0.00731787901298521	-0.40609408811034	-0.0044145513019565	-0.0793795114774808	-0.480251209364532	-0.297622189782562	0.460072614852309	0.518560684605757	-0.362545053493637	-0.48217310503483	-0.378001154230464	-0.450888156485575	0.217117434014357	0.171016808279267	0.987884998378453
JAEGER_METASTASIS_UP	0.192926618898078	0.0910491649421436	0.140044778645147	-0.452214878187223	-0.241421745334784	0.481513430239246	0.151206324855469	-0.0990646666111107	-0.374830810867072	0.414218016395047	0.122424875301955	-0.324081953065314	-0.336202595210207	0.350776162392095	0.458343978665804	-0.418721478094095	-0.335220378146137	-0.203885818901973	-0.473189629942791	0.198986451153909	0.171933247161337	0.987884998378453
BIOCARTA_NTHI_PATHWAY	0.420048419763469	-0.029658001486093	-0.0428387474978906	0.107192388672411	0.255317760036507	0.309903147545017	0.173603114739223	-0.0176526750061343	-0.334415314226567	-0.159682126417664	-0.436179359874718	0.0757869171375408	-0.388463828081419	-0.265600965394307	-0.238395547513496	-0.0147131526086699	-0.104239397857479	-0.167094249381643	0.060787350645512	0.152572391517887	0.171969260739726	0.987884998378453
NUNODA_RESPONSE_TO_DASATINIB_IMATINIB_UP	0.328530846361508	0.346031332884712	-0.162521881271173	-0.482368305505028	0.0385174552901772	0.272529677176282	-0.139059560149793	-0.237296550757226	-0.0738770936493372	-0.102098821037094	0.268207082331896	-0.44526475970446	-0.245129423015602	0.487126891447075	0.330993219937389	-0.588127531317568	-0.511016426116607	-0.403643309493999	-0.184836269382688	0.200132126562619	0.172263457070526	0.987884998378453
REACTOME_RECEPTOR_MEDIATED_MITOPHAGY	0.394335271868041	0.150112091063729	-0.079213385519052	-0.16151744869335	-0.340896847471047	-0.507975508933117	-0.387718186535597	-0.320342432964887	-0.370505963851136	0.291189512055079	-0.474058089428876	-0.181283267102843	-0.183077697495834	0.539502085781854	0.435378267191577	-0.106567663252422	-0.186451504511663	-0.0494185223265459	-0.072404766539138	-0.188695160869052	0.172298531496653	0.987884998378453
NAGASHIMA_NRG1_SIGNALING_UP	0.430288664011553	-0.0602198656602853	-0.00886201889111052	-0.324840268903743	0.271965293417934	0.514222558657071	0.218488199254697	-0.0348892639817699	-0.314696682038786	-0.385636149424522	0.19510719776288	0.411568031095293	-0.408957944108373	-0.122411538409591	-0.3670439452378	-0.544661610301744	0.271060241401985	-0.120215698454513	-0.321402221389988	0.195796964239584	0.172552882877538	0.987884998378453
WHITFIELD_CELL_CYCLE_M_G1	0.0201285216954002	0.168353360499235	0.00484460598619058	-0.163583029200322	-0.188278875409203	0.267187418829241	0.0866674139962443	-0.162715141494529	-0.258172350891163	0.186786165495445	-0.102631848872019	-0.258492571595146	-0.271488919700437	0.348267117562375	0.0961401994352465	-0.34582004852634	-0.270437095624389	-0.180008164273963	-0.365134944606399	0.143016007110179	0.172567177161208	0.987884998378453
WENG_POR_TARGETS_GLOBAL_UP	-0.36754778138752	-0.113686582050746	-0.0903909292970923	0.259286605409497	-0.255416225677993	0.464422230904437	0.11673392577969	-0.126764281755012	0.0925364786714063	-0.330030040452642	-0.535534685164591	0.311124527694553	0.522330118367521	-0.299078092198429	0.0699311552113997	-0.228634521142431	0.249953437879789	0.330138277274212	-0.131122766706749	-0.183661292958444	0.173112928749178	0.987884998378453
MCBRYAN_TERMINAL_END_BUD_DN	-0.181441120299532	0.484416229509409	-0.27370165461803	0.0138378330190806	0.718052554909808	0.290654224229984	0.382802741211747	0.26121053767981	-0.215777085872124	-0.792165543960619	0.415286229744105	-0.566341718581728	-0.457633121383394	0.327744674941534	-0.0276469336150662	-0.115063579574656	-0.585173243960681	-0.0862003450885507	0.376669358237348	0.241994245042116	0.173224978731711	0.987884998378453
TANG_SENESCENCE_TP53_TARGETS_DN	0.0964130390596847	0.468143461947987	0.441130883746301	-0.588478376295384	-0.34859810836016	0.4696442452142	-0.0811537243035465	0.148043520735736	-0.40478284100551	0.345890899954008	0.0257198061822359	-0.537144405194431	-0.41742181543284	0.640769218783015	0.508667421592641	-0.352974330476565	-0.549284880457979	-0.3014867591947	-0.56165510487284	0.24831385980449	0.173308953899248	0.987884998378453
AKL_HTLV1_INFECTION_UP	-0.0157528099146502	0.347783189194211	0.00841664552955196	-0.155974697968696	-0.40458018180207	0.305293617433423	-0.0072219115045509	0.142358522015804	-0.286074207109854	0.45820635899195	-0.193943527981325	-0.180549440441762	-0.43841945792075	0.423559215700674	-0.187832645863991	-0.184095192801635	-0.180982537410346	-0.0759749005098964	-0.394603132036377	0.170408715672674	0.173872842845865	0.987884998378453
PID_AVB3_OPN_PATHWAY	-0.0799646015196624	0.272010956038004	-0.388849060169373	-0.160604614327398	0.237036834353208	0.302913905106593	-0.0199511756651968	0.281348222907545	-0.375392561778023	-0.102695198272783	0.193024081961723	-0.121019131286705	-0.249111756800914	-0.160800724594634	-0.184732420328191	-0.203154176243667	-0.119708130863945	-0.0370605167510953	0.053895735149172	0.142154734636328	0.174271533089872	0.987884998378453
WANG_RECURRENT_LIVER_CANCER_UP	0.206941025012181	0.389198869403028	0.317693442301497	-0.368893335299397	-0.244095916204344	0.0615677975817445	-0.0457156402695786	-0.122846650820279	-0.427974129816896	0.223024451188936	0.0387714083434548	-0.525350368978434	-0.176029063102578	0.404875268415529	0.278168513238831	-0.573824554625701	-0.308645620985875	-0.403261977337236	-0.198658722841766	0.190356390451731	0.17434606827869	0.987884998378453
FUNG_IL2_SIGNALING_1	-0.191013039987444	0.478689282912258	-0.108335534811297	-0.589075182052938	0.0272321330371005	0.724329202424511	0.2042410904418	0.364749022526965	-0.413489020326751	-0.362084722589566	0.492728347286711	-0.0644951515753296	-0.44344270833494	0.487130754531081	0.491728337706088	-0.716652076210489	-0.154751343590335	-0.710192541887235	-0.538693862729717	0.263259399362391	0.174746745518685	0.987884998378453
PROVENZANI_METASTASIS_DN	-0.0229661119227949	0.243206602969397	-0.0423570995310472	-0.113223231526503	-0.133660702315595	0.372955941881471	0.0562468286669071	-0.164233184004108	-0.156379159756069	-0.164603364243437	-0.0814754826095334	-0.190616670800528	-0.114511932871251	0.112853006853843	-0.217970200426379	-0.183234681059937	-0.170300241559579	-0.130491064950477	-0.205765201129327	0.118732899389199	0.17481379117611	0.987884998378453
SETLUR_PROSTATE_CANCER_TMPRSS2_ERG_FUSION_UP	0.00288333579568062	0.264470807797214	-0.224285149022489	0.0583729313345742	-0.00744649600333344	-0.028118328790046	-0.282755552674031	0.0671715701704208	0.0503543348407983	0.0921970523209505	-0.234506757781511	-0.347159382189582	-0.201215735348255	0.05507620427519	-0.0120976669573649	-0.12944511709612	-0.0830599102631424	-0.261599834565523	-0.141817996772356	0.11819563422721	0.17481570904507	0.987884998378453
REACTOME_MRNA_DECAY_BY_3_TO_5_EXORIBONUCLEASE	-0.509894795881619	0.432716905278573	0.47470605369543	-0.129702145167326	0.125690938487444	-0.250702501750044	-0.0307927221299333	-0.49594707941383	-0.502504890644328	-0.46644931344542	-0.325825000439216	-0.493001992245971	0.17077106554837	0.306091406615316	0.484104711945128	0.191521890302969	-0.0435756352724286	-0.174405352872042	-0.0193395201889924	-0.205380326402704	0.175158430860611	0.987884998378453
WESTON_VEGFA_TARGETS_3HR	-0.0166622865879486	0.16908406714276	-0.122020179790854	-0.0789220859580784	0.0555261497262821	0.347878265102195	0.0592207002024644	0.0118751105913615	-0.288993131161741	-0.187920192224702	0.156124223938522	0.0871247660329235	-0.226614159110472	-0.0811039702525033	-0.20678190899538	-0.200589707072239	0.00550730892861942	-0.147429083391077	-0.107849352197102	0.119279798800814	0.175365651904738	0.987884998378453
REACTOME_ACTIVATION_OF_MATRIX_METALLOPROTEINASES	0.0706703586934668	0.455679517591824	-0.0607533778306983	-0.297996134514787	0.064303106902304	0.168775002514926	-0.0662740808675155	0.151672960545624	-0.129071539720291	0.0623855037756036	-0.147867051446864	-0.290613194149419	-0.247209208981593	0.194246553361917	-0.0612240809332145	-0.338010945271065	-0.216542306828727	-0.188937293362061	0.219240257332683	0.140815301503352	0.17590906082727	0.987884998378453
REACTOME_E2F_MEDIATED_REGULATION_OF_DNA_REPLICATION	0.148210658238859	0.282601050418029	0.325253205655424	-0.292029381670269	-0.128252761441546	-0.159515725492748	0.26463460265288	-0.198154321770649	-0.44121372550332	0.412446058421913	-0.116868350511613	-0.507745814345063	-0.497489092864168	0.459370126605861	0.569290761476503	-0.363785476289138	-0.575588364141668	-0.414131917126486	-0.33230634121479	0.216626565555274	0.176095925778212	0.987884998378453
PID_E2F_PATHWAY	0.162545489992695	0.310804351701358	0.236413304936391	-0.334103721185223	-0.0594526096528196	0.10826158300753	0.239524656076298	-0.135329776630131	-0.384226350160121	0.18023568096435	-0.0654914521139666	-0.481209260975193	-0.416548786068382	0.507492192038994	0.413248986533448	-0.402399480112511	-0.382403674658571	-0.27242585593439	-0.294133000249436	0.189609283286106	0.176248889880816	0.987884998378453
MCBRYAN_PUBERTAL_BREAST_6_7WK_DN	0.314884485720885	0.0286894733691636	-0.0560574791880325	-0.242301218680517	0.0455169276697754	0.311397539633228	0.180715387252617	-0.136865626452737	-0.275997203375538	-0.0650708116651194	0.021411998850514	-0.135373873406152	-0.337172139170132	0.0662623212403464	-0.0997397494472744	-0.360773929852532	-0.000490466384963695	0.167242538007693	-0.299575271815686	0.1364365234567	0.176860680156343	0.987884998378453
REICHERT_MITOSIS_LIN9_TARGETS	0.387436041015953	0.616043498496833	0.532369457010091	-0.670641305033338	-0.478176083886247	0.339289228114574	-0.0377967533103732	0.244270525410969	-0.408106594935797	0.449327800395028	-0.153236983827977	-0.621925020546898	-0.356454372302803	0.789662798776086	0.715114905130223	-0.460911288932127	-0.626321454574789	-0.450233286535086	-0.776802714785136	0.298100061444018	0.176866336224951	0.987884998378453
REACTOME_ACETYLCHOLINE_REGULATES_INSULIN_SECRETION	0.110607315622317	0.632800583979965	-0.665254889013383	0.397496929932192	0.375931494915783	0.0461705616346884	-0.203255609327095	0.503589570601593	-0.388571768400704	0.0661160807023348	-0.340435294675667	-0.373333248054744	0.190268315843284	-0.416518782617441	-0.229991074121415	-0.206964259255719	-0.457283617363744	0.0540148661021979	0.134573636752294	0.21180835906414	0.177207194741034	0.987884998378453
HASINA_NOL7_TARGETS_DN	0.220726567755241	0.00797331324894834	-0.056762757160515	0.442780290247392	0.178587138751848	0.215141477002585	-0.0732267489977065	0.320213071783255	-0.385458535474529	-0.112773759018725	-0.202115594163943	0.174404848657809	0.144836268773137	-0.20030401532862	-0.466072709901737	-0.302892686066371	0.103841852744094	-0.142737975396605	-0.148394549307809	0.155127094725885	0.177349616304202	0.987884998378453
LAIHO_COLORECTAL_CANCER_SERRATED_DN	0.321653975074636	0.373159376348056	-0.242117934056661	-0.031851045381226	0.0197505943399642	-0.180724046680007	-0.000489873534418483	0.0957257830637618	0.0438036105234976	-0.0186899393582207	-0.282551328449454	-0.427642364174947	-0.104212603154463	-0.226325038936114	0.148592510784584	0.0644563754767501	-0.139575383885402	-0.335305362803762	-0.0164013750365873	0.1384306708426	0.177379747549587	0.987884998378453
RUAN_RESPONSE_TO_TNF_TROGLITAZONE_UP	-0.240710314388831	0.331751557511489	0.208219180846955	-0.344069281852087	0.0598185864631205	0.415289919946699	-0.00817915686104884	-0.0126214864911592	-0.279551116092899	-0.0856336314316598	0.62098776153594	-0.119644298492125	-0.313226049744518	-0.0376781923362971	-0.223218672271359	-0.154543784211049	0.044662139968283	-0.0431681575546951	0.0548670592283917	0.1594757461709	0.177432252997255	0.987884998378453
MARCHINI_TRABECTEDIN_RESISTANCE_UP	-0.0830871353956082	-0.173126047809548	-0.151762766145763	0.0686332199417842	0.165096543539506	0.342196966163836	0.0569773332522826	-0.256784219650342	0.0296366388478939	0.0327301226892299	0.00951843484935463	-0.500597978364699	0.052787975519745	-0.0393662360088991	0.0174559311943964	-0.479011009915102	-0.093908398059838	0.30964384864148	-0.440259302508129	0.150295904395142	0.177522016078039	0.987884998378453
REACTOME_ADRENALINE_NORADRENALINE_INHIBITS_INSULIN_SECRETION	-0.111071165695822	-0.220818208696146	-0.194133809486854	0.184438983686903	0.424931559791569	-0.173299124516825	-0.0613245364401947	0.0288939807945647	-0.228655427811986	-0.33117709166189	-0.200178331550581	0.0345017063659117	-0.23538497658784	-0.186874266183335	0.0420756615050305	0.196344964754361	0.165559882975966	0.0967114522327519	0.388343278487658	-0.142877273997201	0.177557740848659	0.987884998378453
PID_HIV_NEF_PATHWAY	0.065147303803756	0.364401810984727	-0.0281145084437907	-0.377500207792708	-0.0125224122255281	0.254016568085038	0.296738560790881	0.339269188368583	-0.341945365886131	-0.220871493653606	-0.173036263608088	-0.311906980355792	-0.205142388524355	0.370565990532863	0.0867415381356647	-0.255436190952548	-0.514977495026487	-0.492525743725334	0.0275433042133588	0.176945262114932	0.177597180335738	0.987884998378453
VETTER_TARGETS_OF_PRKCA_AND_ETS1_DN	0.228094533396224	0.471770813305768	-0.120051387891581	-0.465549686119259	-0.218072305956293	0.349896654356753	0.235901571394409	-0.0370231364868063	-0.343824580663471	-0.206967054209764	0.169827909610787	-0.24088935034005	-0.0807770192697175	0.234769090177066	-0.176066892379066	-0.437183734562676	-0.511169522080568	-0.276325147970374	0.121311577929137	0.176609859424464	0.177619185987055	0.987884998378453
BURTON_ADIPOGENESIS_PEAK_AT_24HR	0.314695906885058	0.489305566830265	0.505778690086315	-0.516444480867652	-0.398002370947149	0.553165458427444	0.21830378416923	-0.249827163502811	-0.302754458019739	0.249924745362561	-0.274675038219541	-0.533329242647023	-0.0617191729115508	0.566362554088319	0.391876255157648	-0.5066034107222	-0.55928058947303	-0.284561474832644	-0.550927647231143	0.245861081089997	0.177636485801205	0.987884998378453
REACTOME_COBALAMIN_CBL_VITAMIN_B12_TRANSPORT_AND_METABOLISM	0.0751432609147486	0.0661247316644981	0.0433545186622579	0.0621650110617434	-0.378170596971288	-0.0268656600012	0.214127011073118	-0.272675535595345	-0.0621345252079068	-0.285202581076116	-0.359467489544988	-0.303845666722621	0.110501664622677	0.152303507927415	0.0276676326185431	0.129847517527818	-0.211709234898844	0.20692383298199	0.347565107167388	-0.141370600154907	0.177776835646409	0.987884998378453
REACTOME_DNA_REPLICATION_INITIATION	-0.389066418732243	0.367218174434518	0.748383265144635	0.382282360650895	-0.231441171541611	-0.524865510268753	0.59575555165252	-0.0556068804716445	-0.482314840947842	0.405157411120661	-0.403937329747257	-0.555908848501864	-0.750691579422969	0.716456566206878	0.697945536932061	-0.530497935281984	-0.723811937752562	-0.521215054619432	-0.448628300654046	0.30195890879982	0.177878488940363	0.987884998378453
BIOCARTA_EEA1_PATHWAY	0.23586895132637	-0.390886944496527	-0.387210893638921	0.47659273966033	-0.0462006493298802	0.591155768755081	0.0167327747267373	-0.0203621588613223	-0.499480319035608	0.347891707005782	0.357626309089564	-0.652191289494643	-0.418523688239959	0.340388876026535	0.00969009575093976	-0.367082401399596	0.0479770746811394	0.143618519214355	-0.306585080498454	0.212313694490561	0.178038487319102	0.987884998378453
GOBERT_CORE_OLIGODENDROCYTE_DIFFERENTIATION	0.0998995631310992	-0.409949734785851	-0.231419826159573	0.0455643368921416	0.0732842082064798	-0.157004169035422	0.0210789265251883	-0.233663708751376	-0.111700104282049	-0.0582210967701119	0.0643416982670763	0.154226436792984	-0.0570985605107018	-0.0181550789400561	-0.169257472332763	-0.00725654030032793	-0.00889414634252025	0.237055405884129	0.156182016972815	-0.117467521904072	0.178182414925506	0.987884998378453
PID_NFKAPPAB_ATYPICAL_PATHWAY	0.499800054262182	0.119844579312324	-0.223836957678172	-0.2599961926101	0.0976725260678402	0.325005216505758	0.17742043593576	0.135111835770587	-0.458192062487908	-0.0724323473392632	-0.173336041133042	0.131977772881159	-0.263049359179661	0.0800627851258284	-0.0417266063410384	-0.48007298431827	-0.501576558272991	-0.0310117168301107	-0.10709177244094	0.166748422795273	0.178306431850633	0.987884998378453
FERREIRA_EWINGS_SARCOMA_UNSTABLE_VS_STABLE_UP	-0.0778324142932457	0.423739878422926	0.240801347916492	-0.467916289085127	-0.26030786865332	0.373702184333889	0.000564670508333559	0.134156666431726	-0.322333731270921	0.165399549813041	0.103107181896295	-0.438838435587636	-0.360796943122299	0.542009876989884	0.476322475221765	-0.355896365272191	-0.501814396679453	-0.303955000559827	-0.510128472446121	0.21009908277472	0.178348835947363	0.987884998378453
GRAHAM_CML_QUIESCENT_VS_CML_DIVIDING_DN	-0.0261712402014432	-0.0920839479421038	-0.0631867677682636	-0.233144966664295	-0.0809034033661819	0.479842143929969	0.32091676853433	0.206764927038351	-0.283359713304214	0.24909164460913	-0.0183926413955467	-0.279254524971463	-0.300241431013325	0.372010741250113	0.0915256605732863	-0.272515528599753	-0.507330881021881	0.118372096664997	-0.205730018017645	0.164656649593752	0.178357499468492	0.987884998378453
MIKKELSEN_PARTIALLY_REPROGRAMMED_TO_PLURIPOTENCY	-0.103558092933574	0.201622048447558	0.487415274585267	-0.259786435383706	-0.348880051190465	0.277961436865294	0.285643724628726	-0.0692161023029761	-0.350540843828898	-0.263871233408505	0.351442219414178	-0.176628782332262	-0.202676107029553	0.0424849136604339	0.321199376629041	-0.450910507580412	-0.170651767449113	-0.321370261928195	-0.288798829227561	0.174849172465648	0.17857753371841	0.987884998378453
HOEBEKE_LYMPHOID_STEM_CELL_DN	0.133765856538157	0.0936502113985415	-0.107730959920915	0.0108360489882046	0.159517257851688	0.187808702184494	0.0486874969617618	-0.207029426938938	-0.322640073503756	-0.0568666403195218	0.0567468960528678	-0.138519705009815	-0.29294938284417	-0.109771440570329	0.0538994928720597	-0.259913344603107	-0.157275166698477	0.0456033330745626	-0.0662604290428343	0.115352454833908	0.178971896327057	0.987884998378453
BIOCARTA_STEM_PATHWAY	-0.0500227183820528	0.0419453114819558	-0.304346201978882	0.207876835706882	0.406367431916997	0.661516709872154	0.115355008982454	0.107502646246275	-0.0352410106580241	-0.404056299819496	-0.10761941150836	0.00635008556502695	-0.175757808171662	0.276041487178285	-0.199372298897452	-0.238755402480735	-0.112709935509498	-0.294810923419336	-0.0999372331915864	0.162985212875861	0.179444286226451	0.987884998378453
DAZARD_UV_RESPONSE_CLUSTER_G1	-0.281893654934689	0.26365235058827	0.252915880084894	-0.315530163965827	-0.0831561423314948	0.410524221293402	0.359302080656998	-0.0867288566130535	-0.363414093856679	0.155598936353164	-0.00796373203723316	-0.314249376169925	-0.291574966690087	0.522524802149112	0.15400163928023	-0.294318270810621	-0.36627197121606	-0.207375717986184	-0.44061371669065	0.18230804501566	0.179763451847269	0.987884998378453
GENTILE_UV_RESPONSE_CLUSTER_D2	0.257269521319829	-0.142412675327184	-0.226396602724673	-0.211866427169637	0.162056591438771	0.329592382757985	-0.0376935954140468	0.121127186150379	-0.22169359718966	-0.0757726047393308	0.0867366532271966	0.268062928510352	-0.351139809301468	0.0659923297321035	0.0767526695889731	-0.42514796020778	-0.232036231942018	-0.226119605916873	-0.309230229259433	0.145330677902212	0.180067230043077	0.987884998378453
BIOCARTA_NFKB_PATHWAY	0.15897959435066	0.360260807455293	-0.305503821381963	-0.246539982897969	0.319872313830079	0.494825556675451	0.267310787278638	0.4071422337156	-0.375593918807753	-0.440436397459837	-0.214118320440613	-0.15511538360328	-0.176585555558399	0.282991642351494	-0.0808231426447788	-0.483574975799461	-0.599255800055031	-0.195558568090695	0.142564290732966	0.196915036794088	0.180898046779729	0.987884998378453
WU_APOPTOSIS_BY_CDKN1A_VIA_TP53	-0.164594852390261	0.562704998986554	0.504159397057066	-0.60592399816763	-0.405232766166509	0.519179000912202	0.317388780808007	-0.205523209708703	-0.432798927369973	0.338922417087414	0.271801613700507	-0.645926387664072	-0.412829738479085	0.720104117157728	0.606953744680939	-0.437552255713465	-0.548813274292791	-0.372971510184667	-0.597335734689747	0.274690239420752	0.180951077440482	0.987884998378453
MCCOLLUM_GELDANAMYCIN_RESISTANCE_UP	-0.195197330820707	0.430067580655429	-0.347026858275188	0.0543446676204381	0.327843342612925	0.427849548818794	-0.151798206286551	-0.552897679171841	-0.624434838580427	0.241522310277363	0.308154724505912	-0.336176748728085	-0.488680508115228	-0.250645369210035	-0.155033608522628	-0.00705937397799844	-0.281891835488468	-0.0549519370575674	-0.0110773931898228	0.190773893273152	0.18113160035113	0.987884998378453
REACTOME_NUCLEAR_ENVELOPE_BREAKDOWN	-0.0212009262699044	0.436668958477558	0.295504305490593	-0.306655734917069	-0.145935461757319	0.087848175468649	0.0073111648690552	0.361561861234428	-0.326785679837514	-0.00740856406988752	-0.326485549623814	-0.448675469294499	-0.377440774746467	0.573031857985172	0.377422127920125	-0.362507698826321	-0.479791020677342	-0.417830042652777	-0.443724928104715	0.202386998010037	0.181190767016535	0.987884998378453
YAO_TEMPORAL_RESPONSE_TO_PROGESTERONE_CLUSTER_3	-0.0696094737478711	-0.0924009583648155	-0.304520259411781	-0.0208303937270933	-0.0363364816715277	0.1464098942355	0.197340993758863	0.0043778086681614	-0.0322377835373408	-0.0533837268775002	0.557128948469297	-0.113223675060537	-0.402647677715462	-0.189273949925847	0.0179116119627866	-0.199809669532251	-0.408470972087933	0.331979136853916	-0.00912302104737714	0.148485783232169	0.181502007163911	0.987884998378453
BIOCARTA_BARRESTIN_SRC_PATHWAY	-0.326494713921535	0.16347242789	-0.56905653588802	-0.0258301557445634	0.277885116688724	0.118451106702338	0.461450778401634	-0.169353295589796	-0.226918748716852	-0.412623408789885	-0.409169701529722	-0.450869954321091	0.271560373656434	-0.220231517138898	0.0767565176828055	0.132707762151594	0.0965933317126481	0.443090770328108	0.349132357188561	-0.188995830657309	0.181691273638079	0.987884998378453
HELLER_SILENCED_BY_METHYLATION_UP	-0.163469294656489	0.198148436060866	-0.244170432050179	-0.305429404057809	0.122743718209227	0.38688485358326	0.229832243637023	0.175648001830584	-0.133834718366886	-0.244225192353462	0.0902359075252532	-0.216935273621619	-0.0890668613962116	0.135131874288669	-0.199635519079131	-0.183610532043977	-0.346673681053111	-0.119962789774724	0.00221541599875633	0.137532090777113	0.181763968386987	0.987884998378453
ABBUD_LIF_SIGNALING_1_UP	-0.0535184239957656	0.0654991005019561	-0.0352175649963611	-0.232222809903027	-0.227195679658036	0.552628846667113	0.0622390171961344	0.172805333726572	-0.0522737553725809	-0.252863135592992	0.135218582269949	0.0891788946420457	-0.105486752179417	-0.150252854306307	-0.0348399796247253	-0.567634063070175	-0.257423053356396	-0.205557715535813	0.14553683542272	0.148091609714005	0.182474500504689	0.987884998378453
BYSTRYKH_HEMATOPOIESIS_STEM_CELL_RUNX1	0.372173749439869	-0.0261386603573678	-0.315762943845482	0.370015893892282	0.20217800328525	0.2749189422106	-0.219220867928557	-0.137917635900273	-0.293255758003078	-0.716786537217796	-0.236797707066628	0.335377036968692	-0.000341991030129801	-0.13214792329186	0.111857840288653	0.0215606322407652	-0.225033357579697	0.520361727060764	0.32782260980257	-0.185986028306668	0.182517272463205	0.987884998378453
PID_HIF1_TFPATHWAY	-0.0317722304079403	-0.0203766808277657	-0.0852241874281642	-0.137043304450064	0.221734859221329	0.434517088733777	-0.00756376613118728	0.0834018813990478	-0.325224133525398	-0.214258471441535	0.247991956685753	-0.267804287141372	-0.500740437770198	0.194804449888456	0.0249564372108048	-0.360113665753626	-0.260406124918878	0.0933232665177097	0.00204213053698435	0.14934982545857	0.182590761378383	0.987884998378453
CHICAS_RB1_TARGETS_SENESCENT	-0.0522529772340918	0.160828950140218	0.0551219441343277	-0.292865294241943	-0.0746387274485571	0.181720641141513	0.0644111842141223	-0.0596299858167476	-0.270619023102675	-0.00979598192262751	0.172017953986052	-0.151140693734989	-0.327501840639653	0.325023671881815	0.0723078542586657	-0.313575966731807	-0.242136067061018	-0.23355151067902	-0.28034882831888	0.132438030250801	0.183243387423489	0.987884998378453
SCIAN_INVERSED_TARGETS_OF_TP53_AND_TP73_DN	0.171701075389376	0.17197074804375	-0.216032615982252	-0.373360481529442	0.210528685334248	0.487169822964068	0.260826557319882	0.160401601169866	-0.291831583924572	-0.32498408745365	-0.147860971305122	-0.143355265614771	-0.360346918872171	0.254366040754655	-0.129267451607186	-0.2760126065949	-0.196162200591337	-0.188683720870579	-0.141991650138004	0.157547971694164	0.183539154244046	0.987884998378453
REACTOME_ACTIVATION_OF_THE_MRNA_UPON_BINDING_OF_THE_CAP_BINDING_COMPLEX_AND_EIFS_AND_SUBSEQUENT_BINDING_TO_43S	-0.31818307842878	0.443954330448008	0.337427324237016	-0.398885434806841	0.0430468642948215	0.550108781670784	0.525103032686107	-0.206282036260948	-0.509917909474727	-0.144179598955038	0.0882340381167759	-0.548376331405128	-0.383969462725981	0.595144326967672	0.274376244618254	-0.407220353639226	-0.404508222651417	-0.209349937043855	-0.429550883766427	0.226493310503689	0.183619905919964	0.987884998378453
LIM_MAMMARY_LUMINAL_MATURE_UP	0.149578641195802	0.230538300654412	-0.159173928855018	0.00172181765125012	-0.178354307476346	-0.167105361438993	-0.0779024781352066	0.0368455408279066	0.0714449926807496	0.150181827190211	-0.0212583138502962	-0.0801288863515209	0.126509052951305	-0.429915191744122	-0.264146346935279	-0.218343224721757	0.135299801951225	0.0386028737237938	-0.268668239903341	0.123418472896391	0.183713812340146	0.987884998378453
ONDER_CDH1_TARGETS_3_DN	0.132933434800059	0.150207974274069	0.0740922804688782	-0.0187416801416488	-0.186330015665873	0.401995497306646	0.0529043949197407	-0.0478973478651106	-0.262967941750731	0.0549123318180908	0.150033045390321	0.17827157949063	-0.344011739368291	-0.22773767743858	-0.320153770651083	-0.416331184003576	0.301101606040802	0.161575069861804	-0.134477687193778	0.145778836639981	0.183791204620947	0.987884998378453
PRAMOONJAGO_SOX4_TARGETS_UP	0.308720247907488	0.181694382263773	-0.144176386205051	-0.493782612239006	0.230558061364084	0.531200005681893	0.16179177641246	-0.106217360357656	-0.469424762627606	-0.225924830165659	0.345886200376576	0.0661698790694884	-0.513673308299821	0.361000457075544	0.00125622743923856	-0.508585690378364	-0.251158022981007	-0.141550591935504	-0.318426103848631	0.1922413235425	0.183883322374904	0.987884998378453
KRIEG_HYPOXIA_NOT_VIA_KDM3A	0.0937848509809155	0.22853398973438	-0.0901585917293499	-0.175383803705965	0.0232054565190808	0.23435272705615	0.0374007931288384	-0.0400317688944159	-0.303283949687561	-0.176160439593658	0.0166783113018094	-0.26329319535275	-0.244776175175894	0.149139959945655	0.0154219174570363	-0.274147745004251	-0.155106695849474	-0.0997126911146112	-0.189515155126606	0.11901577481036	0.183931326514057	0.987884998378453
REACTOME_ACTIVATION_OF_THE_PRE_REPLICATIVE_COMPLEX	-0.336288951612985	0.331155674469242	0.620445209617158	-0.377394828717977	-0.272753786178631	-0.0936648158628204	0.444806569624417	0.0863175151385882	-0.351481218817773	0.422306529559381	-0.1124492705923	-0.590404457373928	-0.535414855721257	0.739426751151429	0.605852269730724	-0.336174160565576	-0.628988519232254	-0.488716108516902	-0.575968577867218	0.2591165142654	0.184284818268866	0.987884998378453
REACTOME_DARPP_32_EVENTS	-0.074635584948168	-0.0314303319356406	-0.237293706438595	0.139550726488775	0.335018309020611	0.192684717018033	-0.0306934402526599	-0.21291995891976	-0.558655858710808	-0.29313054868222	-0.222335999292791	0.136213045536276	-0.0422299464821275	0.166891165664484	-0.106060214926273	-0.0707118605965926	-0.171170843822035	0.363025060695061	0.17260370360808	-0.14641925704172	0.18431889747024	0.987884998378453
FUJII_YBX1_TARGETS_DN	0.092035633754178	0.359429359929564	0.325016239458233	-0.463738467818329	-0.326608732258008	0.279627223376018	0.147335563447487	0.0508738725500657	-0.331681157469314	0.251407209791904	-0.0197112787098893	-0.448734583464443	-0.336287714743679	0.512488117380774	0.494297983681053	-0.380247049123949	-0.441995832321428	-0.280319119962095	-0.493311925606826	0.204853353342975	0.184343495287455	0.987884998378453
CHEOK_RESPONSE_TO_MERCAPTOPURINE_UP	0.0681512970768127	-0.0700236459557457	-0.155440783342079	-0.411923964313134	0.383023396553316	0.264654593090754	-0.403430716869344	-0.304361192351085	-0.39566444636618	-0.104585610845342	-0.257745602969594	0.12048835643469	-0.0344241968156743	0.0359801119057238	0.463454544736126	-0.358357412777203	0.207901381127996	0.0670217813619612	-0.205529107102062	-0.163189357476365	0.184547777777313	0.987884998378453
STAMBOLSKY_RESPONSE_TO_VITAMIN_D3_UP	0.010128323678405	0.00705867281427491	-0.0753389250853889	-0.194789477026558	0.132126255652662	0.285149308414413	-0.0868051405273455	0.10902416147396	-0.338856793369811	-0.0474147596154103	0.14094542617769	-0.116718722110522	-0.298262309599301	-0.11797567550989	-0.0248136930785309	-0.286726954232059	-0.0263960704412976	-0.0421601645212309	-0.0511976607880439	0.115188411065736	0.185048429606877	0.987884998378453
REACTOME_METABOLISM_OF_COFACTORS	-0.250861047066767	-0.0849721132634865	-0.231240368992659	0.0945097997521247	-0.459692983311993	-0.0594355683198975	-0.320702837347351	0.198272682262808	-0.0905631825105358	0.333791124562227	-0.513717776760702	-0.0779387639714561	0.0526884739150597	0.304881127155528	0.115333174164393	-0.137966213526342	-0.0419960127780983	0.101741582677688	-0.154846100120952	-0.146111001257317	0.185202037396048	0.987884998378453
GAVIN_FOXP3_TARGETS_CLUSTER_P6	0.125732236224565	0.340299939358163	0.393672170652065	-0.527812965806544	-0.265736137627909	0.342770297459324	0.17624015225732	-0.0670121326405262	-0.383729258061851	0.240891222038875	0.090954336311083	-0.489169838651131	-0.306619816584994	0.552385687288255	0.409300522273299	-0.259813167699741	-0.523094882977546	-0.2929453447415	-0.415189734165748	0.208031491013258	0.18555645847039	0.987884998378453
REACTOME_ATTENUATION_PHASE	0.00971977001486357	0.309413914485947	-0.00957875030871355	0.250768929675003	-0.339940036414961	0.50335715416507	-0.270828607578595	-0.0940419078233738	0.117182087664284	0.224122433850512	-0.314170771267925	-0.497241825126497	-0.379216102451495	0.408078294587853	0.151839780658703	-0.286457038266588	-0.164682676411902	0.0992408232246074	-0.492960401265696	0.180266185537023	0.186008101785294	0.987884998378453
WANG_CISPLATIN_RESPONSE_AND_XPC_UP	-0.0436747947175047	0.26613629189259	0.118270197546523	-0.220605524805412	-0.123154975798443	0.223913098514204	0.0753105825949533	-0.0321576537721669	-0.236395640111115	0.0194682939882297	-0.0987022039902071	-0.413677912502745	-0.262695799102027	0.241122000933502	0.228373571111033	-0.277507262390982	-0.200126842697386	-0.151854330256923	-0.282026485309459	0.13510892083066	0.186049852970515	0.987884998378453
GARGALOVIC_RESPONSE_TO_OXIDIZED_PHOSPHOLIPIDS_GREY_DN	0.232035736032188	0.0553865051423307	-0.296676426778532	0.0965524073180841	0.285463347395305	0.169944339950218	-0.0928400607531032	-0.0984523355065923	-0.205322079999753	-0.141120623973169	0.0639905040457658	-0.0918296484966402	-0.0611286293062186	-0.233396088135555	-0.268002137115397	-0.143679513082119	-0.0231462028983727	-0.122261126996235	0.0514698191863367	0.117765901116683	0.186116080034963	0.987884998378453
BIOCARTA_CARM_ER_PATHWAY	0.346964782464732	-0.165515694816567	-0.0457208173990873	0.208019481300858	0.175570753585339	0.218676412132022	0.00515640332305392	0.204904545429672	-0.0669759470273008	-0.253778247569978	-0.430381319635364	-0.304272438982444	-0.378354430774292	0.111844057784422	0.16563083155023	-0.100591911996209	-0.309075090396157	-0.182131482517842	-0.0184337272211099	0.144824874231664	0.186349699507713	0.987884998378453
INGA_TP53_TARGETS	0.167359357636069	0.0776186509820508	0.647153968702391	-0.552241288477513	0.111725978848757	0.19082609087331	0.462855619837702	-0.542387388005602	-0.363088855625584	-0.229529178940356	0.325208420131705	0.0563746119374078	-0.474715302697353	0.331131226314152	-0.0801533706066834	-0.422507103342081	-0.195397775558614	-0.168352644294664	-0.492164369279565	0.2075868523921	0.186433918415009	0.987884998378453
BECKER_TAMOXIFEN_RESISTANCE_UP	-0.0771272980851264	0.0780124542809063	-0.0994888772883925	-0.209239659127264	-0.126428267226219	0.264373240777607	0.331374235556758	-0.144482479651565	-0.223637162566522	0.264483637626888	-0.115860736419169	-0.301887476630222	0.00449812605213784	-0.0536980721134044	-0.197776099098936	-0.295720298219336	-0.276576294638815	0.128720444219657	-0.079711688514943	0.128744291493246	0.187041844740763	0.987884998378453
MARKS_ACETYLATED_NON_HISTONE_PROTEINS	0.13885297954327	0.0862802420900852	0.00883033087522156	-0.198858732976558	0.0630818344525137	0.230308164245511	0.260995896244694	0.390836853259646	-0.464433598322717	0.0427491499042084	-0.146376467003913	-0.287270881298852	-0.6727073865698	0.249635393946182	-0.138113626657084	-0.122327320721641	0.00610355391411499	-0.344633918497206	0.277087377593807	0.166507137610125	0.187551015124406	0.987884998378453
DUTERTRE_ESTRADIOL_RESPONSE_24HR_UP	-0.00495868529938498	0.393568978135614	0.478065750010198	-0.505443353633584	-0.368875397300542	0.28544707506153	0.241211835634153	-0.0852870668780973	-0.346607179373279	0.357849577383768	-0.00133646513983843	-0.508017582654253	-0.371603289226024	0.590986697839189	0.516656337418628	-0.37386723668876	-0.513521565799934	-0.326187450199102	-0.493435177059444	0.22520411907808	0.188006437157273	0.987884998378453
ROSTY_CERVICAL_CANCER_PROLIFERATION_CLUSTER	0.137775224305418	0.544947577121341	0.612739210565415	-0.685888308011795	-0.53414190863442	0.495607107423223	0.0462157268802266	0.0378504351181036	-0.388611198567669	0.535171941896513	-0.0293645677488698	-0.615287014031691	-0.32534298957712	0.804563483644039	0.633884595770342	-0.487028805893394	-0.624388730532181	-0.443937553956207	-0.668812157857581	0.286002850222178	0.188163616251574	0.987884998378453
REACTOME_METABOLISM_OF_PORPHYRINS	0.144918862316187	0.128743773075047	-0.200184882366433	-0.249136697030247	-0.407007604906159	0.0625321478450427	-0.00835481260606266	-0.0824976427224768	-0.111543447928549	-0.0396886407899548	-0.0795426384235703	-0.322688758291081	0.0774880068508403	0.161906771490675	0.144136655606307	0.0688755205353072	-0.0494855679610846	0.431654720110893	-0.0895981844011368	-0.129309925814151	0.188751482012148	0.987884998378453
REACTOME_SENESCENCE_ASSOCIATED_SECRETORY_PHENOTYPE_SASP	0.272399354884438	-0.00891964673953718	0.137430361124055	-0.172341340996026	0.206414862291491	0.278671247447758	0.112427894840016	0.105814305105379	-0.461329169359012	-0.088105466004653	-0.329524408207134	-0.128786546933161	-0.46191129412274	0.302912709518984	0.0909413120053006	-0.294555730494697	-0.400827215174641	-0.0668672922250225	-0.24586492287013	0.155432417481266	0.188814614955512	0.987884998378453
BROWN_MYELOID_CELL_DEVELOPMENT_DN	0.0826550007083371	0.275972881670135	-0.119693710678575	-0.448005824401117	-0.100123750122522	0.441175640029946	0.158148971240952	0.0571252940194753	-0.294613363697512	0.0872859825311072	0.0626801963299348	-0.376475455044144	-0.180477070639355	0.299174172423108	0.166850412745453	-0.339509865915087	-0.11350405950199	-0.280279290543166	-0.266516999172549	0.154761116513254	0.189120565348677	0.987884998378453
REACTOME_ABACAVIR_METABOLISM	-0.628085683217309	0.152425252999886	0.460204358744521	-0.103910804239508	0.224316634209855	-0.298418956229585	-0.52042024378069	0.34435364142808	-0.471182426555667	0.0120689805677928	-0.414509653473123	-0.2842919235313	-0.0909490817112522	0.572504732164959	-0.395244229958693	0.5515362046507	0.137952270977682	-0.156527800144219	0.520771344478899	-0.219983385029097	0.189318406943395	0.987884998378453
BIOCARTA_PGC1A_PATHWAY	-0.105846297487861	-0.21997579833197	-0.382417692900886	0.194808737023774	0.403864989153896	0.176174070090276	-0.245454436605172	-0.0647924666652549	-0.49836973275155	-0.551934309360786	0.077078681395375	0.0485067855532304	0.106252248640169	0.139767921159194	-0.548207972793395	-0.208941016752416	0.251962859898818	0.440217272362852	0.357238892478406	-0.183973647131099	0.18942230094731	0.987884998378453
PUJANA_BREAST_CANCER_LIT_INT_NETWORK	0.175590637870961	0.32758435567568	0.300312424377334	-0.413997614712942	-0.115053864189935	0.171782130613728	0.344372188278715	-0.0282156940236952	-0.424119975098828	0.0638686443983942	-0.200850697204065	-0.549507030137986	-0.322267201840336	0.485036452528913	0.448477494872613	-0.38405454308616	-0.408847429905276	-0.31543140899046	-0.376673597938716	0.196205911333571	0.189487416396566	0.987884998378453
BIOCARTA_ETC_PATHWAY	0.0328193396538016	0.311605133971519	0.384251712598563	-0.358089450713024	-0.445484875726489	0.0264471063923738	-0.0195191249654473	0.36750290499831	0.104311467424367	0.599709537531228	-0.609326153137661	-0.579420487151219	-0.16749092241926	0.161138623887891	0.369825135047156	-0.191490061303691	-0.269188975548119	-0.0279397307472671	-0.704928097420644	0.212025687004852	0.189776614258478	0.987884998378453
FURUKAWA_DUSP6_TARGETS_PCI35_DN	0.185235909637922	0.475632982199452	0.475756826551424	-0.48680923955143	-0.307331220350202	0.454549387594782	0.192298165537979	-0.238037093354626	-0.314775687463641	0.0406528343557315	-0.0814287253109048	-0.440279348183212	-0.251726826972215	0.518483272303951	0.42813420301893	-0.357408439059299	-0.46375128754963	-0.350932649787163	-0.513492505029748	0.214848437643342	0.189812557211038	0.987884998378453
ZHU_CMV_8_HR_UP	-0.0318499416976702	0.144934187538668	-0.0757786249606409	-0.485797407296619	-0.108261706526329	0.545296097883752	0.392041124641293	-0.146973610643715	-0.167165224734676	-0.0846912078653168	0.275560877337174	0.00642517296253881	0.00128765065942396	0.298085382456951	-0.189699759870466	-0.371500902366709	-0.403847868327622	-0.335712334655066	-0.137009486515174	0.164888751268463	0.190283866935087	0.987884998378453
PID_INTEGRIN3_PATHWAY	0.415762033941952	0.394394402396473	-0.12702943403104	-0.171859070262356	0.285137004812081	0.324294982957176	0.0215228303095761	-0.141580347953039	-0.453187840670949	-0.298341184287269	0.109732943126005	0.285495339852811	-0.360343706923633	-0.0463357446894616	0.16568509394148	-0.354865707220974	-0.240747953040453	-0.18258211559834	-0.347226900922099	0.167737604583139	0.190353763499084	0.987884998378453
FRASOR_RESPONSE_TO_SERM_OR_FULVESTRANT_UP	0.145420453692427	-0.295692047074329	-0.415781899575169	-0.0853578257137391	0.303502143575265	-0.277090402588959	0.107387461799939	0.113062258862909	-0.426489967750024	-0.127891380273292	0.164672717206887	0.125561917828633	-0.00883645896586982	-0.242389182377248	0.0816597886904207	0.26250932912889	0.0438965740680212	0.239949089406256	0.0552208100720965	-0.14190180055759	0.190462763383893	0.987884998378453
KEGG_STEROID_BIOSYNTHESIS	-0.591984086158583	0.273142822798568	-0.466145682387413	0.130131742302658	-0.499109886442509	0.420945835651948	-0.133572986651717	0.204841211282193	-0.255010423437831	0.152492719120453	-0.51967135186014	-0.235712045786663	0.5053424816496	-0.289901288420988	0.41668198931111	-0.114387700848252	0.373609179086188	0.417586855346542	-0.325287540576043	-0.210213317200402	0.190601582153929	0.987884998378453
KONDO_PROSTATE_CANCER_HCP_WITH_H3K27ME3	-0.0315634554968947	-0.0712506339884294	-0.208605712654587	0.0116698454940282	0.11249118046747	-0.354528767189554	0.0836971283847752	-0.00769082369575533	-0.116230383491102	-0.0459012275701785	-0.141390125173897	0.0577337953317109	-0.0174355613281651	-0.284067901081972	0.122015207002164	0.125769423989794	0.119653753921232	0.116089248770797	0.0657641138073073	-0.108126894134711	0.190796280943362	0.987884998378453
WAMUNYOKOLI_OVARIAN_CANCER_LMP_UP	0.183015771341036	0.284519268063247	0.259184625357566	-0.254945785964329	-0.446816844458243	0.121030420367514	0.226953079507479	-0.0752261257681202	-0.145010754810428	-0.00926804025028055	-0.170642572798012	-0.331144665065263	0.246778899657303	-0.0555287506955717	-0.245213008612851	-0.257549759215818	-0.042409798531475	-0.175096183206151	-0.291856427124414	0.141529101652683	0.1909316757643	0.987884998378453
REACTOME_MELANIN_BIOSYNTHESIS	0.0992694525814267	-0.291504504253518	0.0179270433468309	-0.453445870754773	0.129156858881097	-0.365016783613439	-0.151481298923096	0.270996740795986	-0.0720442976547316	-0.174093318758797	-0.224192520998109	0.337698914100824	0.682920874811257	0.0778004256875527	-0.178342357973058	-0.565197315438563	-0.138128230506726	0.0265379597715718	0.287596227509274	-0.176763403095369	0.191103718907208	0.987884998378453
MOOTHA_GLYCOLYSIS	-0.294650020664539	0.44723387946407	0.16518097802298	-0.376573552842381	-0.32397709429852	0.33686638038271	0.515152328398857	-0.0432811622905583	-0.137487400477031	-0.2891976643351	0.190941496722322	-0.460838926514541	-0.301406017998438	0.205042854424588	-0.114960245289839	-0.184011888571807	-0.20863279077692	0.106014426255802	-0.281884811214874	0.172376326604645	0.191219238408997	0.987884998378453
TENEDINI_MEGAKARYOCYTE_MARKERS	0.0674059002411518	0.207606456208484	-0.0982737732574275	-0.00536436717067765	0.289000441407291	0.351799279907255	0.00953858610605632	0.0544189748679376	-0.149775636802496	-0.439615908598372	-0.0455902401136026	0.031274563993113	-0.346743371754331	-0.0533838668879006	-0.307466802592025	-0.23612362140039	-0.284129118572638	0.0922131548519967	0.174235576096203	0.138188136946483	0.191429063736453	0.987884998378453
REACTOME_APOPTOTIC_CLEAVAGE_OF_CELLULAR_PROTEINS	-0.0493660391090397	0.0697967114101682	-0.178371634590467	0.0473986668388792	0.243877921956106	0.0435791206918571	0.101761981237843	0.104552383482094	-0.240059620483301	-0.0387110843857452	-0.0472657328445036	-0.227174223887155	-0.242276088576271	0.0986826110025633	-0.204566725673582	-0.298565571570039	-0.123172982817453	0.110133589574205	0.0297463685205792	0.11234846194693	0.191760896093885	0.987884998378453
REACTOME_FRUCTOSE_METABOLISM	0.165682496799775	0.150432327543809	-0.217025225267704	-0.191790378048903	0.0801005521264009	-0.177963204284353	0.0254306356748894	-0.246449059821104	-0.634511785885608	-0.0348129893054057	-0.462919962479817	-0.628863422106773	-0.449229978992808	0.0685759205795013	0.574124582086791	0.279414233611476	-0.216030362838411	0.505184374445577	0.339692578996341	-0.199456362808896	0.192022871381306	0.987884998378453
STEIN_ESRRA_TARGETS_RESPONSIVE_TO_ESTROGEN_DN	-0.0277343746880241	0.382946663256569	0.419355280446304	-0.501831067321249	-0.379692441087514	0.262964348056377	0.395213735311107	-0.159593732527977	-0.500111762392054	0.282138494077897	0.0740326605354607	-0.536600243426351	-0.239836795546638	0.500862733960143	0.349321658828704	-0.332483802030238	-0.372395952607308	-0.350778129208017	-0.547745626124991	0.213724092579964	0.192299872888886	0.987884998378453
RAMJAUN_APOPTOSIS_BY_TGFB1_VIA_MAPK1_UP	0.593299820528056	-0.55717252232941	-0.0335931752557953	-0.514011347764259	0.131119473428676	-0.295215460192187	-0.515893197122985	-0.344893985103249	-0.358296273610669	-0.0201426651388151	0.399677214829851	0.229771237756357	-0.125795785374395	-0.291682746541473	0.685510189454982	-0.1231261991335	-0.00247550111820022	0.0584434368888424	0.0871999269935301	-0.20246894420493	0.192489156695788	0.987884998378453
REACTOME_SUPPRESSION_OF_APOPTOSIS	0.21496067753356	0.201649107278967	-0.151840863113503	0.0952687628428935	0.277935592786672	0.339933289887395	-0.510210886469775	0.396882608354067	0.368402123490348	-0.310956878884757	-0.645585357363362	-0.320874651945907	-0.120993725544514	0.0795475760032393	0.0774013964933022	-0.165315826854282	-0.268383948080543	-0.454815078116965	-0.0767429509450304	0.181402894427702	0.192557805612499	0.987884998378453
PID_TELOMERASE_PATHWAY	-0.108516379402441	0.293232805974944	-0.0609997182920514	-0.0684922429731368	0.156003204134438	0.146690738280905	0.19678553430874	0.118793704396327	-0.244698660197615	-0.0821973943649052	-0.26435210260696	-0.391491402322389	-0.454392808987168	0.425873816993972	0.294925720195967	-0.244292544752167	-0.309281720198002	-0.283701465550801	-0.218992653418563	0.155146358551098	0.192734375363282	0.987884998378453
LEE_LIVER_CANCER_MYC_UP	-0.119602083235654	0.435781259679117	-0.0239162061099431	-0.269436809037807	-0.0334843355861083	0.407278304862756	0.299456124707049	-0.0367322822175628	-0.329422609402049	-0.124110185020753	0.157455907877824	-0.305060634143734	-0.0714036558807482	0.275263291429906	-0.0109851357146083	-0.466082648501999	-0.263300920304914	0.110723308263162	-0.248669363720527	0.155463750414125	0.193119612258774	0.987884998378453
OHM_EMBRYONIC_CARCINOMA_UP	-0.367061757634896	0.18952688490001	0.408481186848305	-0.193592931349394	-0.350237398882146	-0.373767297224607	0.658113249781512	0.0964320076174405	-0.297686804884514	0.353474652060197	0.0448040630343823	-0.391351766908852	-0.0246453785257953	-0.149750157040148	0.259087824114202	-0.49474164248794	-0.123654603205691	0.103241152196073	-0.609829564503177	0.194272412887556	0.193265197124128	0.987884998378453
KEGG_BUTANOATE_METABOLISM	-0.0580286299962778	-0.316953853806985	-0.230781507417125	0.1800445418304	-0.346026768491729	-0.237069649069363	0.168374743829875	-0.173805415804443	0.0681935008191158	0.301310266678486	-0.323178613154667	0.0369469007585301	-0.139016911264937	-0.17509099681286	0.0581234504178716	0.249427689672499	0.0303747136659295	0.315365156305674	0.00713744258377058	-0.135901283809693	0.193321375666522	0.987884998378453
REACTOME_RHO_GTPASES_ACTIVATE_IQGAPS	-0.179809288910248	0.350159769436111	-0.171718371506173	0.0075369219977115	-0.269062198640474	0.42040075910649	0.195892529675254	0.0916995554215685	-0.286053123125535	0.139015057733969	-0.117818144506018	-0.408451315738363	0.0495194083250299	0.375749811842646	0.083540967342395	-0.402535914883196	-0.171861232260512	-0.273630712389192	-0.397155728695482	0.159488859255507	0.193873162693508	0.987884998378453
WATANABE_RECTAL_CANCER_RADIOTHERAPY_RESPONSIVE_UP	0.0569413305214743	0.0520247575810192	-0.0614875390281056	-0.0707486324467776	-0.124048947102123	0.0407790958487231	0.199862344855108	0.147401630754053	-0.0510252087702638	0.0179687836446625	-0.207665391438986	-0.326733389357867	-0.00189458308525978	-0.0284375510884042	0.0189184139498919	-0.175527018667442	-0.0338722516258302	-0.179362695302163	-0.0846708554607473	0.101447693549617	0.193879049526613	0.987884998378453
RHODES_UNDIFFERENTIATED_CANCER	0.133309007343826	0.490978241509923	0.632475151621872	-0.633454258245661	-0.468610504928079	0.539235877288069	0.055060702870152	0.174620219341622	-0.364601334787555	0.335927845219653	-0.0904587203589819	-0.603097310863384	-0.261142558575272	0.756805272137865	0.636090372479824	-0.560546484332455	-0.52497313381262	-0.405555126869384	-0.589887080245233	0.267173004157795	0.194169643768403	0.987884998378453
REACTOME_INFECTION_WITH_MYCOBACTERIUM_TUBERCULOSIS	0.101230703507013	0.290819077066564	0.0177476407508438	0.07117849888171	0.0819849051928334	0.557269600864698	0.0171959252731078	-0.0618390636570532	-0.400215521059205	-0.191636083071093	-0.311169182847524	-0.50262946473644	-0.237387202415595	0.385682914961856	-0.180493699074883	-0.156964558211197	-0.29964231782118	-0.100311574809864	-0.0558226424223925	0.159133931784566	0.194232204786998	0.987884998378453
FARMER_BREAST_CANCER_CLUSTER_3	-0.0533891255525576	-0.32127826916113	-0.0672814612145055	-0.327877641572132	-0.502037587613286	0.609246639824818	0.049662263112248	0.227442023883428	-0.335084546221634	0.337623889392214	0.431508231242031	0.21903597137896	-0.22994305910062	0.106283839491104	-0.0967595003437141	-0.541400029157205	-0.020592559938062	-0.384374742483455	-0.559821526053385	0.192858670423024	0.194300585762753	0.987884998378453
KEGG_NON_SMALL_CELL_LUNG_CANCER	0.194239678809409	0.125987846669234	-0.344531284700402	0.198847326487327	0.190473527890588	0.0464166349254095	-0.0486134185642985	0.0369755066264925	-0.246257219486326	-0.0015380432574022	-0.0153560530936357	-0.471760800835842	-0.251355772009803	0.0356383905726081	0.0128631720619526	-0.0873691037556674	-0.281830233934806	0.0628539536916978	0.0677850886650685	0.126569140675498	0.194338397745601	0.987884998378453
YIH_RESPONSE_TO_ARSENITE_C5	-0.0607724638075152	0.685837294649491	0.0203695556532202	-0.65093535018478	-0.28398297963725	0.516453855921499	0.388080989621712	0.076182103440389	-0.315988305886818	-0.22799776508508	0.119465487503685	-0.103615097523483	-0.429612197558309	0.689534024567338	-0.123658830806681	-0.482769899978878	-0.0847515433809877	-0.581813811212174	-0.493872125929074	0.225566519063104	0.194343689279747	0.987884998378453
CHICAS_RB1_TARGETS_LOW_SERUM	-0.177681643247856	0.319209837344585	0.254286190880452	-0.434933854643122	-0.179903643735731	0.389237659250395	0.251714514578562	-0.143670915305861	-0.297929138582196	0.227018819479902	0.0269663691426466	-0.331070394809614	-0.308187212902023	0.471205641708195	0.251012721413183	-0.359299794017111	-0.435202008241775	-0.143932867594895	-0.407405736171121	0.179161246796147	0.194478566059509	0.987884998378453
ZHU_CMV_ALL_UP	-0.0126707967934205	0.0945976197769529	-0.0108030413165441	-0.393957035348043	-0.148162988628151	0.487386925864615	0.163433104085677	0.0363240849352545	-0.122267152429786	0.0437735698379211	-0.0626417415719326	-0.118560757674571	-0.0670587925848601	0.380977364068684	0.10821882733462	-0.318500644812469	-0.358110600064642	-0.418857965727607	-0.364422540164715	0.151358711286153	0.194481131633301	0.987884998378453
REACTOME_PI3K_EVENTS_IN_ERBB4_SIGNALING	-0.0563409393775507	-0.463056983910308	-0.226288826603399	0.42907693210478	0.449186159901263	-0.0867840130829979	0.234441453009304	-0.605527615695047	-0.545444942180072	-0.396884383028872	0.0925914969653758	0.514385665546636	0.277296418257204	-0.364892518459553	-0.737638208122481	-0.141002997108846	0.628562227229005	0.525440419353593	0.350163980682549	-0.238360433594765	0.194528472379725	0.987884998378453
BIOCARTA_ALTERNATIVE_PATHWAY	0.0819428354795535	-0.474455975681731	-0.150300332071457	0.207750064264555	0.116924212873766	0.208289107951614	0.195487461820574	-0.162628353714334	-0.382916883786211	-0.508353246000068	-0.204265425984008	-0.0513548118449368	0.158437291116184	-0.64428877536649	-0.523037030920755	0.410701014643945	0.345899361357256	0.615112185694374	0.613673124362234	-0.213145207139112	0.194716609690387	0.987884998378453
REACTOME_SUMOYLATION_OF_TRANSCRIPTION_COFACTORS	0.165064062123851	0.0826069006208406	-0.157894195585576	-0.0143515246224343	0.0933060321869578	-0.0638504876018252	0.220416022530015	0.0640487358011385	-0.285025215950175	-0.0490016248115059	-0.238459432881774	-0.335284464497734	-0.326071227364578	0.254151262231721	0.128361176896484	-0.198102382088864	-0.278084074813107	-0.115814430955763	-0.280389038049776	0.127254990221976	0.194849985913326	0.987884998378453
LEE_SP4_THYMOCYTE	0.186475462060116	-0.411732763679074	0.134269214252904	-0.429308515128559	0.00186436154029157	0.568686390068592	0.597609901502616	-0.187975333937828	-0.454085859897761	0.157543119247455	0.00370572169058661	0.123039027882534	-0.153389951171433	0.00264016131627912	-0.55304223037461	-0.441432490949647	-0.0702881963321362	-0.0739784485334257	-0.186791607080444	0.184341984879846	0.194854233282012	0.987884998378453
BOYAULT_LIVER_CANCER_SUBCLASS_G123_DN	0.118534371237676	-0.359960095927381	-0.0606582948167507	0.16927987683873	-0.0208486768460846	-0.046750936828561	-0.0315563072058591	-0.20326975659062	-0.123032053507498	-0.165468934214717	-0.275028608728241	-0.0326294584889089	0.1310841333637	-0.397392373313021	-0.0605064644226949	-0.127927420001526	0.256680454994694	0.226945194784379	0.316745484718252	-0.129921254553387	0.195401545760082	0.987884998378453
KEGG_ENDOMETRIAL_CANCER	0.310088383995664	0.14804134940597	-0.364038139751021	0.12152904498327	0.10963453444513	0.00221903196820153	-0.0154886525418991	-0.0302290666943957	-0.146547060498693	-0.150360085591858	0.141446434789081	-0.437715341097584	-0.202575021040809	-0.129543953176222	-0.102577555420229	-0.101532525555065	0.00944638040961596	0.0554138824768106	0.028921825642569	0.121501722516428	0.195406508394842	0.987884998378453
MULLIGHAN_MLL_SIGNATURE_1_DN	0.110858945007377	0.193688857079944	-0.296057106014563	-0.0269347548467844	0.176970940921195	0.134615366039219	0.171659332842373	-0.0674464157696383	-0.153770387179624	-0.295818716160552	0.086508777505282	-0.121500323452974	-0.159597215215252	-0.153441626062297	-0.176042045930964	-0.086715689938921	-0.0334295154739208	-0.0960474420071582	-0.0323237454930663	0.110503094939931	0.195824889048935	0.987884998378453
INGRAM_SHH_TARGETS_DN	0.318793771487494	-0.127593452120615	-0.233800221087483	-0.03187574443431	0.293012179350313	0.186050043247102	0.180896936542174	0.0169194791808072	-0.240049990062917	-0.161044063809889	-0.118396567208786	-0.10127532604704	-0.0541772807538986	-0.0535270857744461	-0.24481122287226	-0.241592001395873	-0.161368435987893	-0.0525060218823755	0.0154204300152464	0.119267106367671	0.195984092151592	0.987884998378453
SHEPARD_CRUSH_AND_BURN_MUTANT_DN	0.133248727807016	0.236552543144404	0.163484380160477	-0.179171069820491	-0.0335063104228184	0.0894537458542177	-0.000791127786797463	0.00587782602079513	-0.286048155600005	0.143667777831604	-0.126216436320713	-0.338768237335835	-0.280183040126762	0.259916740254792	0.286825608706124	-0.197394286484577	-0.261260160902089	-0.159379557980738	-0.260044655326486	0.132108848728327	0.195992161679844	0.987884998378453
SETLUR_PROSTATE_CANCER_TMPRSS2_ERG_FUSION_DN	0.105286595423705	-0.331736929621432	-0.502255618947503	0.0693375999865878	0.201163731827867	-0.0643251458711955	0.219584171312396	-0.0415483365217477	-0.479575643197497	-0.310002753575597	0.0771852942791377	-0.339966633598183	0.487209641886233	-0.45078643841655	-0.317508394077207	0.305361095878578	0.176933922635439	0.410420410988796	0.462606977754677	-0.187864462418316	0.196017521913699	0.987884998378453
LEE_LIVER_CANCER_MYC_E2F1_UP	-0.0139695085042561	0.243308521386353	-0.103316073412411	-0.271452662519935	-0.224978616398654	0.358666435164423	0.137852685744843	0.129572189531519	-0.312329745338088	0.060592025420611	0.0581517206057032	-0.223418091996915	0.0188842259896037	0.103841464086587	-0.307944609368043	-0.277635361224863	-0.236264091564496	0.0641354251064148	-0.134715160895636	0.129784704227065	0.196017565907578	0.987884998378453
REACTOME_DDX58_IFIH1_MEDIATED_INDUCTION_OF_INTERFERON_ALPHA_BETA	0.170259222327957	0.418978880229462	-0.284624402042016	-0.258743144016396	0.077865896128808	0.295769834920318	0.302863305701704	0.257643261769676	-0.329677764200229	-0.0113826223803643	-0.240967459999291	-0.359725435548883	-0.0571619685418677	0.373409649766105	-0.0915946047261077	-0.240671619428429	-0.467791466717905	-0.28715287520447	0.10827981745665	0.163981518180807	0.196133728554088	0.987884998378453
REACTOME_PREGNENOLONE_BIOSYNTHESIS	-0.0854494598914447	0.0537204514907778	0.165682168133907	0.141956038084672	0.199170017623955	-0.410859864912519	-0.213857450385399	0.049293658180426	-0.644355614467782	-0.14105659291763	-0.261680106119228	-0.11897278570946	0.11535582858368	-0.0244640708254743	0.03721486434479	-0.277261911503049	-0.181734554355771	0.500230059680414	0.405076375882134	-0.161242908051273	0.19668687900853	0.987884998378453
PID_PRL_SIGNALING_EVENTS_PATHWAY	0.365831247045371	0.219402443372483	0.24238627311184	-0.197087002590365	-0.00538033978204105	0.390804510134281	-0.239513715150044	-0.219079526665856	-0.391817995123666	-0.175284139648761	-0.00476991690796119	-0.301610685944104	-0.282901945811415	0.183912885581677	0.147058193936563	-0.445987074679078	-0.32455344431	-0.116587535120683	-0.101847554255163	0.153995721238483	0.196730345228175	0.987884998378453
WANG_LSD1_TARGETS_UP	0.267431896076077	-0.0194640883677054	-0.483161695651594	0.156883013490981	0.362472072318475	0.02960987554508	-0.162408631344476	0.0561239521163917	-0.198276236306537	-0.0368920386228106	0.226266537549947	0.0293635567997915	-0.232660004246267	-0.254454231323309	0.171232548900029	-0.35007919050881	-0.125629146484617	0.00737956022963374	-0.205194901889784	0.138058376683946	0.197023557243881	0.987884998378453
PETROVA_ENDOTHELIUM_LYMPHATIC_VS_BLOOD_DN	0.0824710371828636	0.25329301291096	-0.189954749056198	-0.25158113102569	0.175370556203405	0.281590040506476	0.0666454513659044	0.0128449004807091	-0.335803888271335	-0.22742594131717	0.171286481303929	-0.159016163559219	-0.313008897668143	0.156486245157177	-0.190489411447799	-0.235335328608412	-0.201682383570905	-0.111386520117916	0.0486249380869781	0.129247373878198	0.197039690776203	0.987884998378453
REACTOME_AMINO_ACID_CONJUGATION	-0.0595679488450197	-0.309874751879785	-0.438440034785311	0.320070153894552	0.362146048974735	0.267506634090501	0.356819102885755	-0.0247834275274947	0.131562476223717	0.157591244176013	0.0102314450389487	0.180067384511146	-0.0357746070852034	-0.0568192037238133	-0.158329982188408	-0.453367980542127	-0.129651358338296	-0.374454760565268	0.322057339106813	0.158580595398291	0.197493414240474	0.987884998378453
REACTOME_HDR_THROUGH_MMEJ_ALT_NHEJ	-0.142474602821837	0.370041195233034	0.600140780009141	-0.455632883709172	-0.0839976382238626	0.312049736406929	0.203733354431841	-0.567411599680011	-0.0662721290827255	0.119187210022482	0.0214831582863887	-0.759904817061518	-0.389328639638827	0.717601129516947	0.611029904934712	-0.41584140936202	-0.511883303687995	-0.399753941378518	-0.591278953918631	0.245678783903773	0.197495478479901	0.987884998378453
EHLERS_ANEUPLOIDY_UP	0.0857501525800014	-0.0561633943657571	-0.389381866108894	0.176433652375111	0.131739125980993	-0.0846663727621821	0.0019181767718002	-0.105887057508531	-0.292726015316899	-0.183593632061722	-0.162290387867515	-0.327990770668585	-0.0334796249785882	0.103163896325632	-0.132211586276882	0.0524318367228713	0.167655147571177	0.293206783127839	0.247895865493135	-0.126230999622174	0.197812754748004	0.987884998378453
FIRESTEIN_CTNNB1_PATHWAY_AND_PROLIFERATION	0.462355767059021	0.239478063645905	0.045560920028509	0.0149128220688244	0.517948972897099	0.390552157033442	-0.352279757810259	-0.0962902654041077	-0.414283610835457	0.0702159478528868	-0.28036748933901	-0.584160923167965	-0.325734650757318	-0.080287334307516	0.416487021034155	-0.403638619708081	0.369265321267473	-0.492443458965961	-0.0460393754202487	0.197664777702897	0.197959190428208	0.987884998378453
CHIANG_LIVER_CANCER_SUBCLASS_PROLIFERATION_UP	0.289935113950663	0.447469440111455	0.30862113435364	-0.572686924984545	-0.385062833230705	0.447792553530201	-0.115230992061543	0.0182111995466739	-0.366134970378917	0.381538277934969	0.129895396095151	-0.514968491588253	-0.219082996957875	0.549095972615663	0.522196480139042	-0.413972166056379	-0.421215636217571	-0.378695329898899	-0.478622236615085	0.222530541014878	0.198009788695797	0.987884998378453
TAKADA_GASTRIC_CANCER_COPY_NUMBER_DN	0.0802515172542804	-0.431814253518987	-0.219641257722732	0.0958317721805715	0.36652935696104	-0.0768809343609942	0.00799050650442198	-0.335854960252473	-0.295395831821603	-0.0365005897949149	-0.0182225204250631	0.24508450994577	0.350310602552629	-0.434456931587795	-0.346684252147713	-0.0957975870190718	0.381979361706654	0.183858541605731	0.406700343856106	-0.164893159522807	0.198016596350663	0.987884998378453
REACTOME_GLI_PROTEINS_BIND_PROMOTERS_OF_HH_RESPONSIVE_GENES_TO_PROMOTE_TRANSCRIPTION	0.300335627846206	-0.226124324200295	-0.455385189476261	0.503501779610462	0.611618239007716	-0.637301313366165	-0.469683206305596	0.0544878858771258	0.0753953547656313	-0.572113586872044	-0.35873588198033	0.312042942400463	-0.122472015109605	-0.528964820713229	-0.547444506647449	0.471878488648308	0.557171600146712	0.485527507381014	0.510693520237167	-0.249031781824154	0.198118855482403	0.987884998378453
REACTOME_INTERACTION_WITH_CUMULUS_CELLS_AND_THE_ZONA_PELLUCIDA	0.114324403271042	-0.0734515614633272	0.126402468368118	-0.10084680010616	0.1056840245776	0.082717515660341	-0.219499889862686	0.350634745038663	0.46147203853215	0.171653533195989	-0.270586149296889	-0.0881648725424215	-0.316936658957954	0.50346767644967	-0.041823972955618	-0.404461959036952	0.0796301296789845	-0.174466542633049	-0.230444346678659	0.152195916326758	0.198153521571023	0.987884998378453
SU_PLACENTA	-0.00798439275567114	0.1257203981106	0.418175103401422	0.0183556580398813	-0.243150551415556	-0.0946312345369334	0.105313809235474	-0.305672678131868	-0.0681818390937967	0.307014272114778	0.115629367453924	-0.150493056996628	-0.0149633898122101	-0.0524568403696128	0.318635373587266	-0.237902640359482	-0.231782869793652	-0.058144913368315	-0.396857714994308	0.136685566733573	0.198164021110747	0.987884998378453
WELCSH_BRCA1_TARGETS_DN	-0.0218339726387734	0.499124576694989	0.0477602439235042	-0.333194189536388	-0.14838483887207	0.437078341136212	0.263196285046379	0.00979529068988924	-0.142194285129921	-0.269639262072038	-0.265815488087068	-0.5070644230008	-0.160764480347574	0.407897885162536	0.298693543004832	-0.379405375998066	-0.337102953749727	-0.343809904857818	-0.3524846521943	0.178654381716225	0.198331130099579	0.987884998378453
NAKAMURA_LUNG_CANCER_DIFFERENTIATION_MARKERS	-0.457693773100408	-0.431542235181593	-0.524244441110414	0.387309806573392	0.296250107576984	0.236250373502235	0.524121869605063	0.0251591400532032	-0.469222583564375	-0.682754366803559	-0.0956619130251502	0.25692525860011	0.208706988215701	-0.52703965407968	-0.692401346984124	0.265381061482184	0.513023762152738	0.780519387583838	0.333266849397261	-0.250663971520969	0.198732485978438	0.987884998378453
RUAN_RESPONSE_TO_TNF_DN	0.0753619329161526	-0.197539584035312	0.0226586407098283	0.236354465030078	-0.182374927931754	0.202757663066164	0.0384432815237747	-0.302056759815882	-0.339478510135252	-0.26166123685622	-0.223414417616494	0.0772006164981942	0.305724100023344	-0.161396198260924	-0.130335147166529	-0.219624776821508	0.226426117816489	0.367666097934702	-0.0490988646892188	-0.136702011634538	0.198831960461491	0.987884998378453
BERNARD_PPAPDC1B_TARGETS_UP	-0.272813447233544	0.146173612577144	-0.0641153426699442	-0.154901805399969	0.0767799301752907	0.108624721997077	0.128579921476623	-0.0834485411113265	-0.338364441789532	0.156112314869981	0.214786838145149	-0.315201423839003	-0.186090110790577	0.218787576774075	0.161141771429066	-0.187029971528622	-0.451856152707615	-0.160624387617038	-0.19695074517113	0.132220090525624	0.198834654144444	0.987884998378453
BIOCARTA_AMI_PATHWAY	0.468762219881535	-0.420113672849215	0.0980743939161272	-0.301301091879394	0.298069883115623	-0.252909429456289	-0.089161811232538	-0.223595296975138	-0.392571704964952	-0.280073534260717	-0.253693502570081	0.539963606597913	0.000925781353933341	-0.563740822133364	0.437397332094776	-0.0633055492880397	-0.246856528769698	0.403281989781419	0.0154029217403274	-0.187975732083525	0.199028796131667	0.987884998378453
WU_ALZHEIMER_DISEASE_UP	0.102745796546997	0.0447802702585616	-0.404302645947401	0.231394031225937	0.63858993009671	0.108964810260018	0.206609887942532	0.206661108669327	-0.468471681017743	-0.0956226116424648	-0.236608407789804	-0.0735122452022306	-0.360206969388539	0.0779706493111399	-0.497872749180564	-0.382870005314934	-0.343928421256271	0.388280954662278	0.000783366460293422	0.179350380997937	0.199367736599709	0.987884998378453
PID_CD40_PATHWAY	-0.176765130458446	0.286348741139621	-0.319086740432396	-0.438634702722539	0.46525956347833	0.399860326008103	0.0978986636290082	0.259684563767816	-0.19129580671852	-0.15558268572275	-0.048301622266005	-0.15761775679598	-0.217207365314212	0.211170535544706	-0.263327353945709	-0.194849712370187	-0.455408673013462	-0.275776574163244	0.178501163413134	0.163122209780821	0.199755106316621	0.987884998378453
SHIN_B_CELL_LYMPHOMA_CLUSTER_8	-0.0571966928494365	0.348290354194855	-0.16837545478372	-0.353101986077754	0.114711969810036	0.528271870806184	0.141754568947829	0.435577838308212	-0.284970187911641	-0.424328126916705	0.00906992365706416	-0.35597751228027	-0.210595994403293	0.395846825110657	-0.0051483720361325	-0.283912827332528	-0.423014928450235	-0.218150143578242	-0.0730120266575231	0.173082356742984	0.199907575222537	0.987884998378453
NADERI_BREAST_CANCER_PROGNOSIS_UP	0.182184702332933	0.43052399773142	0.272930198636358	-0.523312937289827	-0.44860309387703	0.46985659531839	0.186900829164289	-0.0475240670824659	-0.200343940687994	0.342832246499156	-0.188512393610738	-0.473510086567993	-0.179364305509113	0.520851713721853	0.515400582829919	-0.33636960196899	-0.482488492602374	-0.449338754165369	-0.491491247030622	0.215396240923812	0.19997117743409	0.987884998378453
BOYAULT_LIVER_CANCER_SUBCLASS_G1_DN	-0.172411893311872	-0.148796744771908	-0.241767991650113	-0.266003264208789	-0.0116064838291108	0.194668958407143	-0.251408534528524	-0.0943236315889673	-0.325835377932587	0.00631598562194768	-0.123713357954777	-0.212522026583695	0.250751948547964	0.205987476941116	0.231188953171439	-0.40055559793103	-0.184166657276953	0.04299748756149	0.0399361140169071	-0.127146061010228	0.199979426292271	0.987884998378453
REACTOME_CONSTITUTIVE_SIGNALING_BY_OVEREXPRESSED_ERBB2	0.0522497157096065	0.0339162297138274	0.0757662922436941	-0.151586657427326	-0.325164074357655	0.120877869254302	-0.359463642279308	0.0626005787658036	-0.236761299001535	0.381968314899965	0.201437524429032	-0.451050751772226	-0.171094689998043	0.445476066580506	0.407425080069497	-0.662232565579488	-0.374897246346194	-0.276727543335864	-0.476517917937425	0.181847068944487	0.200317242715977	0.987884998378453
LEE_EARLY_T_LYMPHOCYTE_UP	0.119943917362356	0.448668476696687	0.400058886257021	-0.569564382435839	-0.376280007317565	0.482156875613847	0.0232607775452874	0.122704779020616	-0.33051809553119	0.283691691074234	0.0462728552583247	-0.435284249863313	-0.271687316119639	0.581261844412885	0.525259394613345	-0.409088704912146	-0.471951710495861	-0.236372914591357	-0.56922082746081	0.220012449056092	0.200756588905808	0.987884998378453
BYSTRYKH_HEMATOPOIESIS_STEM_CELL_IL3RA	0.387304655140955	0.198847389028145	-0.434056277919752	0.451254578856534	0.0462418204411799	0.266846878996552	-0.148484500327887	-0.121690051329196	-0.0390718036487536	0.168535944486663	-0.337438482421585	-0.233824945373797	-0.628425517409526	0.525658817935805	0.210584894348174	-0.41936997796519	-0.640689322473412	-0.06198250177725	0.0198671074762212	0.193367239864222	0.201524383452344	0.987884998378453
OHM_EMBRYONIC_CARCINOMA_DN	0.149570557691987	-0.304865971499323	0.188591723943078	-0.317253105367951	0.213925303788353	-0.427692067626156	0.197377192831353	0.204708906630763	-0.528931296889372	-0.161652733947544	-0.343809694796803	0.370169254023882	-0.0857609169253746	-0.343603514291841	-0.218599037279368	0.124040812384911	0.244378509544305	0.107702844834816	0.290581844014844	-0.16384383228751	0.202019127003297	0.987884998378453
WHITEFORD_PEDIATRIC_CANCER_MARKERS	0.208268659504149	0.542005964607812	0.545754149209137	-0.63558405228023	-0.435812177254984	0.394432560147498	0.168538080134635	-0.00286520136332788	-0.394861094389801	0.435075764251164	-0.140285652812564	-0.553536033242781	-0.378395162963733	0.703328960988429	0.647476464468919	-0.409753046704543	-0.510262725603417	-0.422781784018722	-0.624821026901415	0.255835498770202	0.202210805096407	0.987884998378453
MARZEC_IL2_SIGNALING_UP	0.0451064957710392	0.294541108721067	-0.0621942821411988	-0.382423671180162	0.0566395365907041	0.56264692625011	0.270071709310655	-0.055371230625765	-0.25071086947038	-0.446726203740313	-0.0133754796783213	-0.110825816042084	-0.210782432620725	0.272338830123301	0.0185665173889346	-0.415333749816902	-0.191982277779942	-0.325639127112211	-0.299884527289657	0.159597735603427	0.202231514374308	0.987884998378453
MARTINEZ_RB1_AND_TP53_TARGETS_DN	0.10044896184503	0.181356346927032	-0.0525320589881085	-0.110831714309483	0.0199327420693856	0.0920266573555983	0.0585729800202168	-0.0263280955910749	-0.2289452076138	-0.0719706062813904	-0.0615765957344321	-0.21255534956911	-0.193780188309084	-0.00466909579494329	0.0671117115004912	-0.220359178902821	-0.0573140410829112	-0.0712844259441102	-0.15881190048024	0.0973808458182023	0.202480354378343	0.987884998378453
DARWICHE_PAPILLOMA_RISK_HIGH_UP	0.014782730200854	0.218966244403353	0.00385099377702539	-0.160786455465755	-0.0377644168626151	0.278511715279865	0.144668907510135	-0.0548613111384264	-0.312972106663201	-0.0473956536672625	0.00993283789659513	-0.266022984632461	-0.229248839407747	0.159697858125306	0.0549176136763385	-0.255742026785249	-0.116315564416862	-0.0468613644742118	-0.175725475772646	0.114588369349175	0.202683008416857	0.987884998378453
WILSON_PROTEASES_AT_TUMOR_BONE_INTERFACE_DN	0.13463842814617	0.00353313835496549	-0.469450650854991	-0.246394079137062	0.039528367606128	0.237846462491981	-0.214806330561366	-0.186821287790487	-0.61887740276277	-0.111025059343918	0.174838531087426	0.0471401978026928	0.286808249183431	-0.149937247906216	-0.646676765878108	-0.276983201012804	0.354371700389431	0.507960893115656	0.470277379673651	-0.18839195819496	0.202894052700641	0.987884998378453
WINNEPENNINCKX_MELANOMA_METASTASIS_UP	0.052327520704237	0.468765312460655	0.530390956094005	-0.532359354495694	-0.423042942861126	0.411127185146273	0.11757215492865	-0.107163117774123	-0.371849151374121	0.349770979304508	-0.0676024869573268	-0.47148557332578	-0.318592978546237	0.642740818065691	0.550862075662822	-0.486667934564942	-0.469911101411551	-0.442255493222129	-0.563282854342632	0.233727498862953	0.203060609238197	0.987884998378453
KEGG_SMALL_CELL_LUNG_CANCER	0.207962473049991	0.464969383235411	0.0108768829273043	-0.155125767365012	0.246997029484671	0.0281982089405257	-0.0694419332044221	-0.192942640483165	-0.431505042507304	-0.202777526897192	0.0490230710327018	-0.2449521070419	-0.183765481181585	0.152709456314901	-0.0156588402919176	-0.295075583919397	-0.385993267265597	-0.159205395911386	-0.00656650169188497	0.138334750415733	0.203216225152498	0.987884998378453
REACTOME_ORGANIC_CATION_ANION_ZWITTERION_TRANSPORT	0.264665961212344	-0.3271206433009	-0.286318017219564	0.436681501708116	-0.333548505104616	-0.298693358555508	-0.164198320464855	-0.152142603235672	-0.00363381681648478	-0.25304362973422	0.358609057253632	0.336219132608019	0.126028822983008	-0.449241074459476	-0.207201766410099	0.022335844259246	0.502903495764989	0.336376283607336	0.161726616181744	-0.172619998794821	0.203319977877031	0.987884998378453
CAIRO_HEPATOBLASTOMA_POOR_SURVIVAL	0.285537301859678	-0.138868941983605	0.0209706464746263	-0.165271221726172	-0.208984141200458	0.439600098214087	0.191543470725781	0.270079661466805	0.0177170472885565	0.411405226661392	-0.0984523364471914	-0.35772837117122	-0.00806344889056262	0.40149321910935	0.0294057758235285	-0.207935051800344	-0.130296058337389	0.0228652791506338	-0.144522350117326	0.142554608627666	0.203377164218811	0.987884998378453
REACTOME_TBC_RABGAPS	-0.068732068253488	-0.0452365151662733	-0.297906019917596	0.108840245856716	0.294071837405431	-0.150108613176987	-0.230276408335444	-0.010328524235839	-0.227882142123247	-0.313193293016917	-0.152734982734993	-0.346899011632595	0.0945939984269216	0.0585196492691337	-0.0398884182129254	-0.0245448415758696	-0.0550518480026288	0.238306335254152	0.27434930080277	-0.124331007695541	0.203700066621501	0.987884998378453
BIOCARTA_LIS1_PATHWAY	-0.281196988244649	-0.10627171017482	-0.0616937593058646	-0.11121538989161	-0.0245201372197182	-0.191385175724596	0.119788209167042	-0.0500601710709572	-0.226865453222134	-0.452165991014666	0.147621645466324	-0.0818705024445497	-0.388558777170333	0.238983018958258	0.059951169256474	-0.364044322723563	0.164360674090601	0.322429443557854	0.257336616490507	-0.138615680568783	0.203726958032044	0.987884998378453
WONG_ENDMETRIUM_CANCER_DN	0.249241047930332	-0.381547679621671	-0.548227715949839	0.456449015167836	0.582132854408082	-0.314731103519504	-0.0769213222066481	-0.0293810604672157	-0.401318785901794	-0.494500677581595	-0.145541842510226	0.349263938841306	-0.0478850686454481	-0.390701336317513	-0.0620172553529553	0.0473019275140692	0.332206786027646	0.29471027044512	0.193648226425372	-0.189961142503767	0.203760956493978	0.987884998378453
KONG_E2F3_TARGETS	0.0328907500994931	0.472965068726952	0.578782128064393	-0.575269808581657	-0.392271990605098	0.420221257804429	0.110593079043813	0.00921650856455386	-0.38392758670736	0.401879532443806	-0.0106792659286134	-0.575913328464228	-0.360994574577402	0.739914006662773	0.662039375135923	-0.36825602921685	-0.593321912376394	-0.447574510532289	-0.585250711157669	0.25156968083165	0.203858647892569	0.987884998378453
KORKOLA_SEMINOMA_UP	-0.209524968575449	0.52634018719159	0.254706793364877	0.015681931119365	-0.324002777833564	0.453153577608005	0.0725004262782577	0.0204994715740983	-0.256018249099994	-0.518910867934111	0.4173961840991	-0.524426579677159	0.150908276140219	-0.174119667838269	0.227509903433034	-0.535802138634384	-0.0404855617882364	-0.170497640625694	-0.0577910320459622	0.181662755837936	0.204140108923572	0.987884998378453
QI_HYPOXIA_TARGETS_OF_HIF1A_AND_FOXA2	0.0624093446659598	0.563088817132766	0.184942629626314	-0.163843048393458	0.195394503009339	0.289253154171421	-0.0707138896365058	0.0450564499512107	-0.488671101534508	-0.4061185342765	-0.0931080794741122	-0.292793157136709	-0.0920775450619578	0.242921273882463	-0.115505471227438	-0.337298679468266	-0.0484820843788103	-0.359674298590415	-0.165031085295966	0.156691744113449	0.204366118640614	0.987884998378453
KEGG_DNA_REPLICATION	-0.186980520846366	0.441225125886975	0.549055181452674	-0.176541119247277	-0.296788497323529	-0.0522091945977942	0.509570165544993	0.0222363217739655	-0.419392580407148	0.243237183685577	-0.31590762158222	-0.607369964599231	-0.44680115859014	0.733284540842078	0.549605289630253	-0.385243862353058	-0.618681249309312	-0.287536782499414	-0.613747400147123	0.238425363772775	0.204694658309829	0.987884998378453
CAIRO_PML_TARGETS_BOUND_BY_MYC_DN	-0.134011622897612	0.0377615184443402	0.230300952309978	-0.0894957799135958	0.193956988083296	0.31211367548447	0.181647576792459	0.113971059482851	-0.245458284636535	-0.374793508356913	0.0376414732538768	-0.162452980508593	-0.0942897127836557	0.00264052723567954	0.0512559068279919	-0.375254230586286	-0.0566380602529689	-0.312835713703416	0.115387065856353	0.127990131379963	0.2047462256272	0.987884998378453
BLUM_RESPONSE_TO_SALIRASIB_DN	0.0606971355534395	0.329077495519709	0.246739761142007	-0.416648703466791	-0.221849834144162	0.29325085474216	0.091318667891363	0.00281875976330985	-0.330937862615819	0.292465767591004	-0.177019288473511	-0.421708511438049	-0.384392766651418	0.479364494530795	0.422985362545268	-0.339019309638611	-0.394442789119413	-0.250131288493928	-0.448123192533721	0.182380114054676	0.204824787476552	0.987884998378453
HINATA_NFKB_TARGETS_KERATINOCYTE_DN	-0.209133605138701	0.229050909505224	0.145620887152278	0.0442042152509139	0.125811084994808	0.0429685871483763	0.112547542651728	0.128303218653502	0.102000377004385	-0.29778779715502	0.241555850706369	0.242289890035215	0.00212508103290268	-0.141883298208961	-0.201842723280795	-0.431073494688567	0.188642695055152	0.198879290045306	-0.48113710664822	0.138467346584415	0.205083945209026	0.987884998378453
PID_HES_HEY_PATHWAY	0.146484820298453	0.212727623094613	-0.197576003388599	0.19051085871422	0.32669839824056	0.0542825340268313	0.119537215441279	-0.0214714577976229	-0.347331208773255	-0.21264670489582	-0.190657298777395	-0.256649489412954	-0.407431134679123	0.0269049340978139	0.139373793143035	-0.188639043701414	-0.217203838669314	0.046526862242523	-0.124453881416747	0.130019999907092	0.205206579923205	0.987884998378453
CHANG_POU5F1_TARGETS_UP	0.266813648517299	0.461581524404398	-0.476005191444031	-0.088532297563559	0.199826626011741	0.412022941138245	-0.0246215602582342	0.318054485616856	-0.407907667529623	-0.17315717290559	-0.0278258839629269	0.0901844114070394	-0.229860553918874	-0.00499256765806239	-0.00868017969588203	0.0374999323143124	-0.426693146788601	-0.123759586105901	-0.263994466043145	0.1581278788361	0.205623317232124	0.987884998378453
BIOCARTA_RANMS_PATHWAY	0.0708666366291847	0.620787505499654	0.679432468103975	-0.535828672687568	-0.545182651577638	0.395054973922611	0.385883656613103	0.102507699075954	-0.467816016908079	0.256567163381738	-0.588173970391022	-0.657701698667968	-0.467077325020302	0.621967130251515	0.643533175509045	-0.289687425763907	-0.467881042276538	-0.549354413319616	-0.76671157678792	0.275623128069635	0.205628974154941	0.987884998378453
CHIARADONNA_NEOPLASTIC_TRANSFORMATION_KRAS_UP	0.0916657487223148	0.320809934058958	0.10306167408611	-0.379434765511963	-0.220420375420973	0.345246930106311	-0.0352856860605976	0.195728212451555	-0.326670751721247	0.149267036695796	-0.0370039834511529	-0.299758558302113	-0.313208859157391	0.434252896967645	0.349463075291696	-0.394892406494472	-0.367080125732651	-0.243740099984511	-0.341147861067702	0.165828899033129	0.205643979482601	0.987884998378453
REACTOME_INHIBITION_OF_REPLICATION_INITIATION_OF_DAMAGED_DNA_BY_RB1_E2F1	0.354232951386948	0.372281019655708	0.169512450255602	-0.116538713840999	0.0454925389264604	-0.0947054480600656	0.11477634599766	-0.36150390010199	-0.477693299964033	0.266356486094521	-0.194054959164944	-0.488012087697042	-0.550077145826671	0.342753066804564	0.490277920221516	-0.471427850996205	-0.603872240833228	-0.195446357327233	-0.0151265115113748	0.193471443730697	0.206100220316323	0.987884998378453
MARSON_FOXP3_CORE_DIRECT_TARGETS	-0.374154375637765	0.146577062165967	-0.349484444678336	-0.263937998482437	0.520910025766776	0.497155065267591	0.435989725714537	0.245000321566806	0.0788846319663683	-0.621284739054189	0.471477942894277	-0.063821319057032	-0.534954575408438	0.460207935081552	-0.423287449451768	-0.328780699804277	-0.387390549435408	0.0111309594611334	0.156144026622887	0.210401524225246	0.206108167887499	0.987884998378453
DELASERNA_MYOD_TARGETS_DN	0.111693028720211	0.102338517405439	-0.257515239777461	-0.0294074031441605	0.212726587495144	0.366873867617708	-0.139738951217314	0.158434222937957	-0.234779873079993	-0.235788019390916	-0.0594423933215946	-0.0540545149525043	-0.0188613157026312	0.00893217601631199	-0.223421324294543	-0.235458093235094	-0.00391840604589624	-0.146503651239326	-0.281222545527698	0.118894763394947	0.206177280224536	0.987884998378453
PID_ALK1_PATHWAY	0.430439731989458	-0.20651899895245	-0.304733568956728	0.322971001917844	0.300770319642646	-0.101761702617548	-0.433334068735092	-0.333126487703192	-0.445650717751385	-0.182438868085076	-0.30254567983225	0.215148075757526	-0.0956026622275752	-0.313291321324795	0.0286710543622977	0.254388761210598	0.0302823672727148	0.17519486237362	0.0594503380171722	-0.158455551619629	0.206578280188257	0.987884998378453
REACTOME_TRANSCRIPTIONAL_REGULATION_BY_VENTX	0.317416454471647	0.184487857441545	-0.0613789890882769	-0.261232327490121	0.110132138809754	0.0580834985743299	0.192278626945855	0.22691712206008	-0.333111421895983	-0.149270127346616	-0.304751058107693	-0.28269033584497	-0.355895084055115	0.151429421365497	-0.0196686163202713	-0.139798234395626	-0.158914255212854	0.00191306104569014	-0.265359793257608	0.131765868163909	0.207012882856981	0.987884998378453
REACTOME_SYNTHESIS_OF_KETONE_BODIES	0.338245631025504	-0.510994453504296	-0.255801153157564	0.408591928202409	-0.32905017290927	-0.626116795846058	-0.0287272887246526	-0.664933294333994	0.0911160951661788	0.537453495966626	-0.263940702586251	-0.0656873325282164	-0.159713900942561	-0.58564788897846	-0.10824930944034	0.463628207222931	0.340969833395123	0.486376125074223	0.457625262514039	-0.222222325512444	0.207177914630593	0.987884998378453
BIOCARTA_CLASSIC_PATHWAY	-0.0867202398477634	-0.117424938847376	-0.49568166399018	0.0630633590803135	0.288475918763548	0.42043042190742	0.354826801632158	-0.236136380766042	-0.357553282929433	-0.514486285604032	0.0350448785639695	-0.333506814334563	0.331939099088123	0.150217613329355	-0.180241016087802	-0.00290655781507757	0.163029812642532	0.534355251504038	0.271090077606688	-0.175489129790518	0.207266093565883	0.987884998378453
REACTOME_CONDENSATION_OF_PROPHASE_CHROMOSOMES	0.10191879225221	0.410908466214034	0.344563206074153	-0.493936203551954	-0.277147755005189	0.478341163429148	0.276669613156826	-0.0386580154698284	-0.6483700895955	-0.0188073457948288	0.274816372769139	-0.707492266582199	-0.297625840712597	0.741458933819368	0.509137637363186	-0.386894197797086	-0.604128023654594	-0.4046640139238	-0.469741987812726	0.239793556683302	0.207432849969592	0.987884998378453
LUDWICZEK_TREATING_IRON_OVERLOAD	-0.237002132891986	-0.268304273604837	-0.222949077138106	0.128003620754927	-0.343986440046099	0.560432634286571	0.436014174195689	0.250510335907169	-0.40707557335081	0.331047460086213	0.132914694301071	-0.541828090633786	-0.585289193469758	-0.0511506170810451	-0.324511314840002	-0.0687077695459261	0.19785108836193	-0.0629761401408694	0.227252055837063	0.183861399734486	0.207530534362258	0.987884998378453
WHITFIELD_CELL_CYCLE_LITERATURE	0.158730189146194	0.555877212763126	0.654575354134247	-0.680677121940481	-0.597257822795532	0.530228425087441	0.136597781850475	-0.23134142886024	-0.427684431336606	0.439198809522196	0.164207086918038	-0.648064797126212	-0.39432757792468	0.771420676347516	0.691551779260219	-0.501086867614308	-0.57164293861924	-0.428991919079131	-0.648132103162646	0.280018677988797	0.20755600125182	0.987884998378453
NADELLA_PRKAR1A_TARGETS_UP	0.210020837409766	0.581279248664142	-0.244661513341213	-0.336294987556153	0.400761413449432	0.642735536107916	0.449748135764668	0.0165880959274648	-0.30593567088183	-0.574070654088092	-0.168362778738487	-0.125357873880506	-0.149964803084837	0.474293586344158	0.109755245492156	-0.391762572680876	-0.116825410791692	-0.495606505066475	-0.495905387375492	0.209995139013865	0.207593604628928	0.987884998378453
ZHAN_EARLY_DIFFERENTIATION_GENES_DN	-0.00522928586378629	0.334596773559253	-0.357486328655065	-0.367723460082147	0.280403850955829	0.407266838165169	0.398317049170933	0.175095016666934	-0.162129723965643	-0.455872772548518	0.0202643595719832	-0.388860817862255	-0.411427684423755	0.433213615929108	-0.027474932741482	-0.238060984515044	-0.371912997238805	-0.0862043216756556	-0.100752572099636	0.173253479280708	0.208436368079479	0.987884998378453
REACTOME_CA_DEPENDENT_EVENTS	-0.165903063618003	-0.0204655220019902	-0.41568494318215	0.352346410826369	0.418187735716836	-0.364174473977934	-0.171139020874919	0.0247774945074179	-0.176715192992627	-0.110421901174523	-0.321731882805057	0.143931574479816	-0.0310112774253344	-0.261593113759071	-0.000354627009055253	0.122133684117453	-0.0208020164911716	0.332648502194339	0.165185216120672	-0.142714911830872	0.208508030976578	0.987884998378453
REACTOME_SPERM_MOTILITY_AND_TAXES	-0.254999917355852	-0.281196688987362	-0.0279062754952719	-0.186367069209538	0.0494271042243516	0.14409050336683	0.269453272185628	-0.376116255282024	0.00704364819014555	-0.235966509207393	-0.149803832134743	-0.247347391210472	0.319692811742405	-0.00265675905264265	0.00154789618908535	0.120118978461721	0.0109353009790062	-0.0996063095091729	0.11844377736387	-0.122399403548223	0.208996911129547	0.987884998378453
ISHIDA_E2F_TARGETS	0.263597971217322	0.493160344510804	0.610574196412276	-0.650436619605758	-0.419984615830684	0.479826542285505	0.171697613642506	-0.0175485932266988	-0.489601583949145	0.455340988153042	-0.183553018363507	-0.580559226798805	-0.309515188726018	0.754183203895048	0.641765803823736	-0.453138037861232	-0.651964122248243	-0.396087674043605	-0.599492105482291	0.264175757088873	0.209323575888151	0.987884998378453
VERNELL_RETINOBLASTOMA_PATHWAY_UP	-0.025266812479119	0.351046127838179	0.36151276768355	-0.501621559588759	-0.333496130454247	0.257184457380692	0.24109285986846	-0.20967151348452	-0.418629413364933	0.397041446910622	0.191925499894644	-0.399384137953202	-0.312068785654312	0.600831832371131	0.351966687846491	-0.292970087814181	-0.533007048634177	-0.247399523925386	-0.59033114789437	0.206078706475848	0.209475519842117	0.987884998378453
ROY_WOUND_BLOOD_VESSEL_DN	0.0476220459690571	0.11084964302443	0.566843502057423	-0.265783659276913	-0.497662841119765	-0.134487878172006	0.306192186194133	-0.320815537502967	-0.310488094396086	0.449517800533365	0.252609667001509	-0.272551716619684	-0.26356007128891	-0.532771984712487	-0.237257307540704	-0.444216283642199	0.282683855287039	0.210302357784543	-0.0577761606300749	0.182974944312326	0.209503429081145	0.987884998378453
KHETCHOUMIAN_TRIM24_TARGETS_UP	0.179718194809127	0.292127746875823	-0.490268239394336	-0.206746340525323	0.356397201977195	0.520289823737335	-0.0536209496774965	0.220801631437969	-0.405358103481825	-0.318149152956968	0.332028256876253	0.140761359831374	-0.359466128525983	0.0112056222766989	-0.321665951117444	-0.110248615677884	-0.226551592336005	-0.0543939875945621	-0.0897541044552733	0.165102362852408	0.20963883933791	0.987884998378453
BIOCARTA_FAS_PATHWAY	0.23336402676925	0.206557358166733	-0.203690443591783	-0.247922306271242	-0.192265740294136	0.19765294099285	0.114812477916448	0.253346928838894	-0.334738873891793	0.00366735171452287	-0.184201077470234	-0.329998446990535	-0.253805474021324	0.457294895379477	0.101090630835336	-0.297062981469232	-0.49404306472583	-0.23942184820816	-0.269286251672154	0.151707035143554	0.210374604201397	0.987884998378453
REACTOME_TRANSCRIPTIONAL_REGULATION_OF_GRANULOPOIESIS	0.267839714714568	-0.11855798244544	-0.103000734932604	-0.00554280497390067	0.222610995544018	0.466048102539131	0.284317935769971	-0.177088643674732	-0.299259537667729	-0.33894723764816	-0.0491014939987345	-0.0196579139750183	-0.179472250925091	0.221072364383677	-0.172097363775998	-0.33499300545138	-0.375491077780063	0.0148652681837302	-0.18240213200989	0.142096406030244	0.210548356158551	0.987884998378453
REN_BOUND_BY_E2F	0.0570431757949117	0.487161666533513	0.572119770097324	-0.544348152311276	-0.31975655889829	0.223193192221373	0.238786798075769	-0.282615957659873	-0.486880401790989	0.437504218265719	0.182983399411847	-0.604201602117189	-0.446547257086343	0.749470175795601	0.645876410854839	-0.421757460467717	-0.553170879646615	-0.396793591025708	-0.563619323039681	0.250223954454331	0.210673152791778	0.987884998378453
OSAWA_TNF_TARGETS	-0.046470002222337	0.2862495410894	0.225481695332853	-0.40842534636699	0.181698649428829	0.346603589533204	-0.204459498224535	-0.350532240215716	0.10176424997237	-0.36374337206257	0.0160595686537351	0.0379896990141939	-0.180061564250729	-0.00422618960805926	0.145781865792488	-0.532613251046196	-0.457368832250899	-0.0823602724718581	-0.310910784394998	0.153355423871847	0.210979505056213	0.987884998378453
PID_TCPTP_PATHWAY	0.305187391914348	0.268113680684137	-0.368930883645137	0.00328460290679053	0.319690324132163	0.316392202933503	-0.242757472559877	-0.0892132988249887	-0.319465020985703	-0.195811032257859	0.0685854979078034	-0.352412909483618	-0.336850521398651	0.10149054268808	0.077781734939341	-0.334987614000911	-0.361354661837751	-0.0783905590392547	0.142979443225337	0.148634067404809	0.211016061031612	0.987884998378453
RASHI_RESPONSE_TO_IONIZING_RADIATION_1	0.140709107785212	0.100491965965736	-0.220930405562938	0.160860059315172	0.412145338160588	0.257962212125978	0.0135884817620165	-0.132214126349689	-0.288377205808313	-0.322894441373638	0.0997322541402247	0.279013340501186	-0.425732678009696	-0.111915125378481	-0.309666769698495	-0.305136874085393	0.00889304055939374	-0.0174800870480147	-0.0747494485826387	0.139694392505072	0.211048462335892	0.987884998378453
PID_NEPHRIN_NEPH1_PATHWAY	0.311113543722595	0.267501406616505	-0.396088792400706	0.0332354242641576	0.136007620322704	0.0362891859232198	-0.218831095055708	0.12479172990401	-0.252978067442218	0.0669543616432987	0.183466954761207	-0.359943323063502	-0.350707288675008	0.0238356677190768	-0.310701363727203	-0.0298891353969694	-0.20414467560001	0.288284566376329	0.0475522990917936	0.138460726864806	0.211131941396023	0.987884998378453
IKEDA_MIR30_TARGETS_DN	0.285694044699542	-0.167073690435051	-0.376716396786839	0.14589391713816	0.296758497890721	-0.092555553024786	-0.224529436670685	-0.429866181050506	-0.390807247246899	0.185236030447247	-0.0833028835421974	0.327529032193814	0.0186752688906328	-0.0918964609630307	-0.0828820716987942	-0.0405463354196019	0.0101948348721608	0.301273601234596	0.062682762136915	-0.140516910595045	0.21122265185318	0.987884998378453
PYEON_CANCER_HEAD_AND_NECK_VS_CERVICAL_UP	0.208048579844409	0.0606185909691587	0.218578046463888	-0.1958296166029	-0.221485700583864	-0.0941504937149365	-0.00935630418432554	-0.0939033425407167	-0.315547758413653	0.191445645383893	0.168941460957954	-0.289543960423018	-0.420013120845248	0.247721366874778	0.329510520604822	-0.15419191802471	-0.30699087913156	-0.290143640167038	-0.295454175199514	0.139875417387018	0.211525444819589	0.987884998378453
KOHOUTEK_CCNT2_TARGETS	0.206259516827831	0.209127702006636	-0.280817188110775	-0.0275178798198512	0.132194362283911	-0.0732065283430762	-0.00645910343040357	0.165381497914961	-0.0304305721342444	0.00540302778311522	-0.00922040971090293	-0.0411686036773018	0.0447787402056115	-0.290985856293527	0.0537777932934435	-0.238697693706029	-0.112544231880575	0.110014430948714	-0.164128100298372	0.106297774291205	0.211855430619791	0.987884998378453
GALINDO_IMMUNE_RESPONSE_TO_ENTEROTOXIN	0.128329595814219	0.187478738954405	-0.104507885839676	-0.385961688134852	0.065668895339807	0.63110784326005	0.137256490120911	0.0247257603713684	-0.336620975364026	-0.445602510650899	0.132562301608831	0.167691453844862	-0.438240327059251	0.162663673673624	-0.316973231025407	-0.4973791140125	-0.087374765868362	-0.186498961556702	-0.09014799584472	0.163913005342888	0.21188478556366	0.987884998378453
KEGG_AMINO_SUGAR_AND_NUCLEOTIDE_SUGAR_METABOLISM	0.104791703687774	0.156991886942056	0.137798118268947	-0.394832860359745	-0.457522037208919	0.100392352788783	-0.154946837357427	-0.177750803408493	-0.30188198749969	0.0327969343441642	-0.199300464034987	-0.350961560262713	0.269211790897358	0.227258967490854	0.0700738008407315	-0.0930628884475511	0.122324441069751	0.19031899355247	-0.187945502005439	-0.135762618468072	0.211897732128754	0.987884998378453
RUIZ_TNC_TARGETS_DN	-0.0903051513471523	0.41772323534415	0.234870004929105	-0.490512089480963	-0.290871420226869	0.432476463069626	0.179816343978812	-0.0130949056061929	-0.383123461863491	0.238162433156991	-0.0389406031236917	-0.4340428601167	-0.30308224272409	0.596379386014671	0.315059053091816	-0.397307367578868	-0.380885378952786	-0.302362176916456	-0.501068593615758	0.193750213402528	0.211997499224636	0.987884998378453
WILLIAMS_ESR2_TARGETS_DN	-0.423979046064512	0.510931315170812	-0.222615787257948	-0.304663729582207	0.070490151575085	0.544061931943677	0.303577511196838	-0.126373474249345	-0.656115446890176	0.123521814843927	0.493333879025139	-0.509055066169404	-0.270835855983565	0.218657078729785	-0.118607373998185	-0.4608327848187	0.13234408531287	-0.294647748293331	-0.0322456625995145	0.19528192686035	0.212408950645017	0.987884998378453
AMIT_EGF_RESPONSE_480_HELA	0.305672745150645	0.465839014932525	-0.00994594021812431	-0.310199192540034	0.0714604455071448	0.36667989831329	0.0983748126024679	-0.13429967078698	-0.342377197445305	-0.422112245448023	-0.0279855852943355	-0.244632842087031	-0.0505616220819271	0.249898002698906	-0.136858733754165	-0.356663985413183	-0.216272901298872	-0.180817903245068	-0.214934783463498	0.149410785605448	0.212470490027763	0.987884998378453
MATZUK_POSTIMPLANTATION_AND_POSTPARTUM	-0.262135156790801	0.565708845172875	-0.238797700656589	-0.204491411019878	-0.0132290620570547	0.0978337552250375	0.412630808114767	0.0218467040845052	-0.549656653291854	-0.228687037864547	0.479142813420806	-0.439137499174715	-0.381947711257568	0.145990959699803	0.203384576054085	-0.109406833295962	-0.484124138761026	-0.178884032498863	-0.115334185636967	0.177220167594108	0.212762695666154	0.987884998378453
MARIADASON_RESPONSE_TO_CURCUMIN_SULINDAC_7	0.206771831186777	-0.0255571290369224	-0.0823733538166213	-0.470942307298201	0.143336037619152	0.385828585031091	0.173384070967636	0.342988800662153	-0.58677863124216	0.199386630140211	-0.342324055317403	-0.270941598793323	-0.399597683927955	0.322047964977319	0.252181696685454	-0.432994183583581	-0.257467763455666	-0.340363533410031	-0.327131872019939	0.176667051590575	0.213012314827126	0.987884998378453
REACTOME_PROSTANOID_LIGAND_RECEPTORS	-0.280199353140121	-0.485917501738701	-0.657700942119603	0.618497928066291	0.678317678889527	0.198732140341275	-0.385135554580587	-0.269603248233442	-0.311327819828907	-0.598549560647163	0.0599827665638525	-0.260954272854802	-0.310325057901075	0.327898313484786	-0.301997454525787	0.355729055395472	0.573835266475918	0.449181631105147	-0.0598611135455198	-0.226952247447684	0.213207232736673	0.987884998378453
DER_IFN_GAMMA_RESPONSE_UP	-0.233815103644843	0.212153243689895	-0.0718539890277007	-0.394193548932018	0.0062204314200838	0.444283281716967	0.301017023029009	0.102540995646105	-0.0574337577349384	-0.0860960348892011	-0.0976047286694005	-0.398061060371992	-0.181895489807305	0.462055779348673	0.0248002702467333	-0.277142387618849	-0.429381597036308	-0.404340965306503	0.0465783068817243	0.156056830467429	0.213217591186101	0.987884998378453
DASU_IL6_SIGNALING_SCAR_UP	0.0137454989074243	0.29659505787601	-0.244767050138455	-0.0655111242272741	0.213049678347239	0.0245003287043989	0.267094207566257	0.0529009542615977	-0.124864756663563	-0.393418895050819	0.0955709035283131	-0.180455066442103	-0.129851522564988	0.0496871849117353	-0.318908506433634	0.0130424465999024	-0.0852930665465409	-0.0280002519771791	-0.171587720421698	0.118683976778507	0.213259419922356	0.987884998378453
YANG_BCL3_TARGETS_DN	0.319652922976361	-0.0751600202362952	-0.389046422395121	0.117341437854029	0.537222132181637	-0.0798116270237248	0.496379420720408	0.510231116597211	0.0391602877177099	-0.488280830002891	-0.13163622552039	-0.238743660634161	-0.289686148503967	0.133371681164407	-0.374884900804252	-0.0441751799921098	-0.0847924127783127	-0.134110285571234	0.27867297264418	0.17211641843388	0.213270908773416	0.987884998378453
KEGG_GLYCOSPHINGOLIPID_BIOSYNTHESIS_GANGLIO_SERIES	0.257977218963476	0.00420331409418229	-0.420523986593353	0.204271674700687	-0.0307549237549068	0.127215179638624	0.236178024674231	-0.225168289852297	-0.487140280742536	-0.62282307666779	-0.279192088304882	-0.413462692920471	0.403736565760644	-0.316873182920372	0.0882054250241463	0.0373385672791815	-0.0998820756694086	0.33775761033333	0.489543483424874	-0.178137029252133	0.21382612626014	0.987884998378453
REACTOME_HSF1_ACTIVATION	0.0485318558308135	0.255593470331375	0.244419843560794	0.0622138986574661	-0.373720172587679	0.318611809108713	-0.133911562388045	-0.161257186684358	0.0486280520541845	0.115027286685343	-0.309181950051595	-0.423733027348863	-0.401366899565111	0.432644463535011	0.230074833390944	-0.367898508343764	-0.23470921885263	0.0399714477009814	-0.475415767255936	0.160504570457604	0.214183381004926	0.987884998378453
BIOCARTA_RAS_PATHWAY	0.165193899363559	0.496851282556959	-0.0201365173625049	0.170644075885768	0.067904174903615	0.292326392046082	-0.0985037769166838	-0.107704763040229	-0.501608806061045	-0.114862290128465	-0.0441761066351319	-0.56422852663835	-0.205865944890596	0.0156440292871989	0.0767015400084042	-0.165676511246336	-0.29108218994517	-0.065237286748565	0.234091316599856	0.148518293479597	0.214242195277826	0.987884998378453
ZHAN_MULTIPLE_MYELOMA_MS_UP	0.146020200250282	-0.0383401217747757	-0.285697094807255	0.0755771453598389	0.383077421455969	-0.295018823525996	-0.291237636447371	-0.283548209897356	-0.348497637785307	0.0692744340443016	-0.14652039238822	0.150881597321599	0.166544351617612	-0.472320437098581	-0.231320168895389	-0.0244658931614694	0.261999833653118	0.283741791606233	0.324453819873202	-0.149703972365985	0.21426744909077	0.987884998378453
PID_HDAC_CLASSII_PATHWAY	0.0147526759640572	-0.0136676125394571	-0.0891700550039387	0.0427207902621622	0.0393717605907338	0.207381392503388	0.167994476987995	0.148656396397386	0.0148670981673079	-0.237794689326451	-0.353179846883051	-0.287093137201171	-0.410643440625028	0.220370327865374	0.0180945314259995	-0.0594313342036039	-0.0672961492310707	-0.258751069886136	-0.149193513861728	0.118964099316501	0.214299948330949	0.987884998378453
SA_G1_AND_S_PHASES	0.405596430772223	0.370969181935478	0.495722153989069	-0.486033937372134	-0.223316664994305	0.426964423216152	0.0594098035728437	-0.270528985608524	-0.601074647489748	0.147962180879415	-0.089921437167379	-0.45112798479597	-0.389314832148301	0.435582713973006	0.380702530093187	-0.310219308355016	-0.314736350423136	-0.441185986902307	-0.373398149204903	0.204393852946165	0.214313814312744	0.987884998378453
BENPORATH_ES_2	0.126931239130272	0.491098005387234	0.221409852175464	-0.350974291437184	-0.370876172268628	-0.0516012428978226	-0.0483550625423193	-0.0736470488220986	-0.227696403800598	0.375768066289528	0.123087019288073	-0.250072288418942	-0.221678020294505	0.305222485409857	0.447411203984963	-0.290047984435371	-0.31989211117227	-0.425083254101757	-0.45579124823966	0.170799944022272	0.214461270414592	0.987884998378453
REACTOME_BETA_OXIDATION_OF_PRISTANOYL_COA	0.231646352279057	-0.102785790970843	-0.569189391179272	0.566384139935522	-0.225028046017597	-0.490323678747922	0.29203647428115	-0.446201873736376	0.227813096757353	-0.300151115496196	-0.383291655220989	0.343663089224483	0.483901755372316	-0.0556971197408578	-0.0186642012265909	0.147551545757428	-0.517012906795574	0.472111260155578	-0.141681881172967	-0.198279759798192	0.214547709062572	0.987884998378453
JIANG_AGING_CEREBRAL_CORTEX_UP	0.0172943203222869	-0.198882233031559	-0.332681046795856	0.255744293345526	0.0492039484988994	0.32475021542931	-0.371184871441245	-0.304099521194397	-0.456314129921754	-0.0817783402025012	-0.205476158891044	0.0438012937877104	-0.273156763450786	0.271792716919611	0.0649317406569515	-0.443025506726525	0.245162954560754	0.444856832585449	-0.0526697731939633	-0.156204734518067	0.214735770710045	0.987884998378453
VANDESLUIS_NORMAL_EMBRYOS_UP	-0.356901641238246	-0.216333681536092	-0.422409729647322	-0.392117339197537	-0.484696755597134	0.00236750111155404	0.83618376418172	-0.367794599231983	-0.380993379945781	-0.104865725901442	0.294501127135513	-0.176402824887718	0.463476148492968	-0.0133203037645577	-0.429511513467018	0.471871799962157	0.230172481268209	0.25147848030163	-0.322234452814266	-0.20426490505613	0.21478781988861	0.987884998378453
YANG_BREAST_CANCER_ESR1_BULK_DN	0.0545925958487164	0.432626913362309	0.05137617689579	-0.587132488604101	-0.00596396859762452	0.56685431110368	0.0194932217464805	0.277725475963409	-0.388159063767736	-0.3444587069175	0.211074305546439	-0.511906733169428	-0.257667398040834	0.470964666110926	-0.00871953759385249	-0.46337010210097	-0.318938568122119	0.10173960778011	-0.306844820785378	0.18802729461109	0.215127651259586	0.987884998378453
BIOCARTA_MRP_PATHWAY	-0.446467554508386	0.087230190451066	0.190964779698833	-0.441400999448337	-0.02801301265096	-0.323710502543091	0.31743227993574	0.256779962623126	0.374542320582443	0.12243947880923	0.0823948618688168	-0.320886876501403	0.0814108150413881	0.165835694524066	0.0630299259729729	-0.439006238400147	-0.231864722504054	0.0415628515471443	-0.500863071263089	0.160069684954116	0.21559271227296	0.987884998378453
CHESLER_BRAIN_QTL_TRANS	0.112159516276419	-0.0241323939224462	-0.727567085484937	-0.123698536228506	0.419367242526048	0.795834156355307	-0.268278198134716	0.5552745029032	-0.0615483387953261	-0.121036181928736	0.133697557466988	-0.331951082481856	-0.394093479083451	0.377244128166199	-0.494124423013328	-0.062108046474449	0.361550925753066	-0.43146594222392	-0.195913250043935	0.209091486269145	0.215663770330849	0.987884998378453
MOHANKUMAR_HOXA1_TARGETS_UP	0.0954949881093356	0.263750315362299	0.00680332441573658	-0.224871353721726	-0.210189016625778	0.256427904073362	0.064524458525143	-0.00270565969962672	-0.350233652859565	0.121850447546207	-0.137642307116345	-0.242652650520213	-0.319550500029465	0.224601074461794	0.279337923901509	-0.309462513013264	-0.245007406231748	-0.214315394629551	-0.332663256194437	0.134346767373653	0.215849094294157	0.987884998378453
BURTON_ADIPOGENESIS_2	0.264596143344808	0.175737363527811	-0.133040438377251	-0.159491509548468	0.0871581159658882	0.514441263813019	0.0036169441082867	-0.205954813067286	-0.263041915371188	-0.362477465575898	0.0960770251313839	-0.191659152335265	-0.0616463527623479	0.221397887035037	0.0256273686852766	-0.419278877817934	-0.170207205489772	-0.172882998168221	-0.346794349576874	0.141032343140227	0.215882742514624	0.987884998378453
WUNDER_INFLAMMATORY_RESPONSE_AND_CHOLESTEROL_DN	0.105168516176961	-0.258300134864496	-0.20790904413172	-0.220600048852484	0.10134192647825	0.316408331560925	0.243947735020234	0.281471905525997	-0.224789839584618	-0.177349800084669	0.236145169904779	-0.164668663691741	-0.206095616693483	-0.0499055605763883	-0.329457996813417	0.203918226070864	-0.23440383550591	-0.169159927591457	0.0498077068405007	0.130271591872325	0.216085437092901	0.987884998378453
REACTOME_ACTIVATION_OF_ATR_IN_RESPONSE_TO_REPLICATION_STRESS	-0.119880220035975	0.322110966089622	0.555779111602051	-0.529801542555199	-0.314468309891213	0.0122987483351277	0.416431854137667	0.0472052346133778	-0.464906593845933	0.442053001972204	0.0341393422449324	-0.573719084735519	-0.456376799180684	0.723267412675089	0.615115813715503	-0.291798408479936	-0.554736478826206	-0.487030701645188	-0.587209753136437	0.23801205383046	0.216142078554596	0.987884998378453
FINETTI_BREAST_CANCERS_KINOME_BLUE	0.204844134181554	0.0274114353624795	-0.245294450715865	-0.0121360352120117	-0.106321125868046	-0.236740211090205	0.0113459477561479	0.225384202664611	0.105169440184626	-0.0145124160745722	0.0605194552301842	-0.0496224060334161	-0.30768119368842	-0.48829279150113	-0.328986533138324	-0.055089117979496	0.120981724270368	0.2483389462356	-0.11806428007805	0.124090172527191	0.216268166689712	0.987884998378453
FOURNIER_ACINAR_DEVELOPMENT_LATE_2	0.00995849010348704	0.475269799752072	0.278488089448728	-0.443981819595251	-0.307236631588106	0.367138191541866	0.0216206646676879	0.0524768513656627	-0.391441943028131	0.199700079972991	-0.0679996612771677	-0.44104801727279	-0.310456533726008	0.587141134501108	0.447657588232288	-0.419589683335168	-0.415016839150802	-0.355401932627093	-0.530292745611036	0.197261525111309	0.216374494358934	0.987884998378453
ZHOU_CELL_CYCLE_GENES_IN_IR_RESPONSE_6HR	0.0248243869493294	0.418887033134268	0.546525636992463	-0.549835912470834	-0.355768346596654	0.381261615042946	0.169953767080597	-0.0996258049945696	-0.403561878570011	0.451968609362728	-0.123069952759441	-0.59188243493489	-0.434328996995945	0.727154226474526	0.615969538611053	-0.311705261220631	-0.62620378486636	-0.390857103498883	-0.576124911495064	0.240457264006303	0.216564106397323	0.987884998378453
BERENJENO_TRANSFORMED_BY_RHOA_UP	0.034555201815885	0.393883720105268	0.247441395478892	-0.406497811966015	-0.306323825461449	0.417823167600054	0.131145470487417	-0.0237575414515555	-0.366798342738644	0.149446782172038	-0.118780392594879	-0.403762130039996	-0.302018305200082	0.530946414788308	0.363291516283252	-0.401985750091351	-0.347230713766377	-0.303886536233077	-0.487562745675931	0.182856742464362	0.21664282880386	0.987884998378453
REACTOME_NOREPINEPHRINE_NEUROTRANSMITTER_RELEASE_CYCLE	-0.304937380228429	-0.183654808582125	-0.454171320357435	0.331720606474561	0.185734922306578	0.075217598286367	0.042795198549648	-0.207592188858924	-0.135824043698295	-0.3355836600614	0.061182484667356	0.217669009520683	0.0960049919492314	0.00596538092058391	-0.332107089643894	-0.25763349412318	0.452609089761452	0.0628671893609309	0.248944484720475	-0.145891089990294	0.216722679574906	0.987884998378453
BURTON_ADIPOGENESIS_PEAK_AT_8HR	-0.131770212151828	0.0378644035140295	-0.304868605046331	-0.0496348150478706	-0.162050134338532	0.597944152277528	0.103671193962519	0.0765772474659291	-0.254389324346296	-0.211746623464465	0.235906932914839	-0.136612951634778	-0.147313095874464	0.36807359297052	-0.172861512884047	-0.513715919539981	-0.175283053391067	-0.103117778910034	-0.358730935801607	0.149263771950411	0.216763701508197	0.987884998378453
ONGUSAHA_BRCA1_TARGETS_DN	-0.198736534979977	0.311624910442394	0.682498697542467	-0.186361894470775	-0.533637679594588	0.155666414270858	0.0365181543502769	0.157151351082228	-0.135342096512321	0.176413132904123	-0.427368720910891	-0.465220503380648	-0.361221072087874	0.534403835937539	0.158420802114783	-0.286198875794462	-0.133586896533111	-0.407708092283882	-0.553221295694891	0.192784760772027	0.216841182936523	0.987884998378453
[truncated: 4,640 more rows]
