# Supplementary material for: Comprehensive analysis for clarifying transcriptomics landscapes of spread through air spaces in lung adenocarcinoma
Source: Front Genet. 2022 Aug 22;13:900864. doi: 10.3389/fgene.2022.900864 (PMC9441605; doi:10.3389/fgene.2022.900864)
Supplement: Supplementary file 2 [file Table2.xls]

ID	P2112134	P2116984	P2114248	P2122169	P2109796	P2101536	P2109237	P2112129	P2116996	P2108682	P2109952	P2111821	P2112401	P2101690	P2103026	P2108688	P2119354	P2107727	P2115336	log2FoldChange	pvalue	padj
GO_HISTONE_CITRULLINATION	0.404476202125626	0.527216654330235	0.414409961695104	-0.223205406996496	-0.181421365136422	0.450975249622723	0.259737288558811	0.192691119492345	0.101440450010976	0.0355204155923762	0.565156976667095	-0.0438959431389243	-0.445428676634037	-0.559947212140101	-0.592811228075167	-0.361723789045163	-0.288493436848911	-0.310455178569589	-0.0416395086882876	0.562094603093647	6.28279560211024e-05	0.320014193993485
GO_PROTEIN_ARGININE_DEIMINASE_ACTIVITY	0.404476202125626	0.527216654330235	0.414409961695104	-0.223205406996496	-0.181421365136422	0.450975249622723	0.259737288558811	0.192691119492345	0.101440450010976	0.0355204155923762	0.565156976667095	-0.0438959431389243	-0.445428676634037	-0.559947212140101	-0.592811228075167	-0.361723789045163	-0.288493436848911	-0.310455178569589	-0.0416395086882876	0.562094603093647	6.28279560211024e-05	0.320014193993485
GO_POSITIVE_REGULATION_OF_I_KAPPAB_PHOSPHORYLATION	0.374199988593192	0.612876769489513	-0.117220680260529	0.0736385835014663	0.145334990446744	-0.0855096513011365	0.0621113162929345	0.537644341801634	0.691774479392771	-0.212011877009299	0.0269119164378289	-0.677620368490912	0.093039269995396	-0.300279822381899	-0.586941250732208	-0.372141841142972	-0.432622009168256	-0.598924896512762	0.0331161667136825	0.547092314636366	0.000475475918011575	0.998652293831567
GO_NEGATIVE_REGULATION_OF_FERTILIZATION	0.388504177654162	0.209312450038105	0.112812053227724	0.154568792097638	-0.117992435219395	0.339586217529462	0.25680394365477	-0.315573359197222	0.505692126205413	0.180652403276481	-0.125989133319199	-0.116588529313745	-0.258291676454392	-0.107917081592672	-0.459872491563565	-0.364843382911596	-0.107058845244072	-0.469512867979144	-0.287986827848835	0.415906893404224	0.000486786557088066	0.998652293831567
GO_CARBON_SULFUR_LYASE_ACTIVITY	-0.237726986010614	-0.370448417152251	0.186023866896774	0.0654223889168294	-0.401576476514486	-0.249052027433842	-0.255927546728114	-0.436116099458605	-0.377390350156106	0.159614386305335	-0.348463766112914	0.0994614031256337	0.189760394582614	0.147211144462195	0.113415246819312	-0.00744593042617553	0.190194731549026	0.479595273873346	0.158010664999346	-0.377242732254798	0.000824674630859585	0.998652293831567
GO_TRANSCRIPTION_COACTIVATOR_BINDING	0.111871914888332	0.225013664981851	-0.184627178437966	-0.118433334572589	0.0900660535455605	0.350841445025827	0.0679176629203776	0.222347999668457	-0.0647129507525998	0.116266883579594	0.163839225019615	0.0543514272574149	-0.310444604235085	-0.315048179086208	-0.112946452194967	-0.445368921380859	-0.0633496805491096	-0.423771218843318	-0.408398381613483	0.342248490954925	0.000860947786802592	0.998652293831567
GO_LOBAR_BRONCHUS_DEVELOPMENT	0.6423543902867	0.389131358289931	0.0597533176204831	-0.0362210936332124	-0.278622124666122	0.327072293782513	-0.0361500989952031	0.208807568611017	0.395300315457443	-0.301867103485311	0.104981750250341	-0.38115186490237	-0.116950569797258	-0.569994487241264	-0.452038147612308	-0.445704967373518	0.241373583338805	-0.418819628059028	-0.388252274415883	0.450491437554997	0.00162447935444318	0.998652293831567
GO_REGULATION_OF_I_KAPPAB_PHOSPHORYLATION	0.254323762287746	0.576164625980276	0.146095038652638	0.0902013562050267	0.204152647357089	0.182106764618764	0.067152032377296	0.533323068801606	0.27351837711761	-0.339401257507429	-0.287998072724569	-0.650300891397146	0.0647466115023014	-0.298452721588541	-0.563676506965132	-0.413047963347149	-0.397686950109142	-0.354432969389502	0.222615471108664	0.453292066674665	0.00195377667857647	0.998652293831567
GO_PYRIMIDINE_NUCLEOTIDE_SALVAGE	0.292927510989854	0.669394039371266	0.406388940250771	-0.24033726171662	-0.0957998084360913	-0.337595183603758	-0.170974766237633	0.22633745161994	0.416490521480078	-0.0432357417643626	0.0962559540382762	-0.583586019203836	-0.468134708057093	0.0776001434411871	-0.25262584358283	-0.348930623909853	-0.0458642249406851	-0.690973063318	-0.507087743958808	0.463345865531396	0.0019594953739085	0.998652293831567
GO_POSITIVE_REGULATION_OF_HEMATOPOIETIC_STEM_CELL_PROLIFERATION	0.000667604499330843	-0.372165747278617	-0.659018023039306	-0.0709776751346131	-0.0722213696728112	0.142883491293048	-0.502388730442332	0.178849475222661	-0.106553639860901	-0.694461129335629	-0.122674644028729	-0.259451125189427	0.413640406136188	0.419085192330439	0.452031871961069	0.152196448132787	0.372010271069986	-0.080177116126144	0.593739711968861	-0.464980856424369	0.00202607009918869	0.998652293831567
GO_AMINO_SUGAR_CATABOLIC_PROCESS	0.218292100146538	0.0268078311629736	-0.415722931471817	-0.334626558366161	-0.268354790953145	-0.129977382279897	-0.221654534350884	-0.12113626298956	-0.474535098785577	-0.268782514814474	-0.29221874644909	-0.291789788349871	0.4468902195527	0.293349436649628	0.181634171149388	0.384875092176816	-0.238738436276901	0.342943912050051	0.274233508351643	-0.381621027063031	0.00224696096802873	0.998652293831567
GO_TRANSCRIPTION_COFACTOR_BINDING	0.226151832769606	0.0114706963318802	0.00405768983698582	0.0363694958651461	0.0442889978470303	0.264817725742594	0.262688562839015	0.191485695674154	-0.284498662666548	0.077613290484212	-0.0800500168532412	0.0912884143985028	-0.361355062547317	-0.236456165584261	-0.203289602665596	-0.346628900857395	-0.195326431666386	-0.170101269623391	-0.362492020946957	0.291626521561221	0.00237140605081299	0.998652293831567
GO_EMBRYONIC_PLACENTA_MORPHOGENESIS	0.0804314216666404	0.390701153488261	-0.0618173605354638	-0.0696594089155368	0.0704087905490941	0.109444195367971	-0.236951912968775	0.287946922721396	-0.197093609092564	0.00171663548334161	0.365247668937382	-0.253477791389343	-0.28831726585384	-0.3592901583521	-0.117900455894632	-0.302613258911855	-0.137203449117382	-0.138054520826776	-0.307635042968916	0.305368265341787	0.00243076169103975	0.998652293831567
GO_TELOMERE_TETHERING_AT_NUCLEAR_PERIPHERY	0.773848649970865	0.617368831902903	-0.328691651582896	0.426243209360764	-0.512588414507425	0.511557711009903	0.0254292781321523	0.759517892097597	0.0285741010169138	0.37888722364907	0.195994992949224	-0.085170472535859	-0.509050520157075	-0.177148726640796	0.441201918352051	-0.771966481183677	-0.24197882788749	-0.703631205049358	-0.728484395275228	0.608496027342549	0.00245796805976043	0.998652293831567
GO_MITOCHONDRIAL_RIBOSOME_ASSEMBLY	-0.448696250620433	0.0584905594825045	0.26228678356531	-0.422071847929464	-0.264604245723334	-0.0815607299007471	-0.223173396344351	-0.137597474875582	-0.293816847000823	-0.70773053054412	-0.607437889213922	-0.427480133708387	0.453469701968689	0.49530055964018	0.647531067854688	0.083821529398522	0.0157371618216278	0.385834983751245	-0.00529503173168339	-0.466652422520266	0.00267754439836384	0.998652293831567
GO_NEGATIVE_REGULATION_OF_INTERLEUKIN_5_PRODUCTION	0.468041442554965	0.0653252944670423	-0.234193016651595	-0.0143729493913149	0.681994614909919	0.476806811146447	0.261902973915836	-0.184926380802908	0.281670029237721	-0.335082323299738	0.0737962111735496	-0.0497875857119932	-0.460841500503258	-0.0477971097375764	-0.188781167930998	-0.32950211728305	-0.305189987045641	-0.504531669717933	-0.295973595726672	0.412888110548951	0.00279207470248338	0.998652293831567
GO_N_ACETYLNEURAMINATE_CATABOLIC_PROCESS	-0.421960767827383	0.177608734485304	-0.473260316219017	-0.389566354288621	-0.249679323995425	-0.0297366906434424	-0.469768618196375	0.280998430820486	-0.531565919332999	-0.412816192933753	-0.329399179282519	-0.370083682751136	0.442611128531464	0.623152384303866	-0.0185965788998222	0.5070515279334	-0.164579147306612	0.287368804345204	0.261468702684511	-0.455062433029086	0.00293191205594779	0.998652293831567
GO_MEIOTIC_ATTACHMENT_OF_TELOMERE_TO_NUCLEAR_ENVELOPE	0.874593120436446	0.351263850357301	-0.0603842430349604	0.54972728072485	-0.553356206561936	-0.210679505692791	-0.20059507553537	0.777887745227401	0.559985039824996	0.109903886385909	0.0590965074336735	-0.0263921879125129	-0.430588545789728	-0.244656169610277	0.0773759897080594	-0.556567256091085	-0.176528174383836	-0.703615729742784	-0.728468373360204	0.553902092221934	0.00353324260452557	0.998652293831567
GO_LACTATE_TRANSPORT	0.253473572883171	0.1460789282885	-0.0517000098179052	-0.610825865129324	0.438878095457437	0.256688895183225	0.342470234477703	0.113709062774331	-0.11759475019196	0.287312063968475	0.333002149098881	-0.337744132186262	-0.25240145318009	0.225977367774297	-0.257264771693576	-0.481516334064758	-0.218329626082191	-0.4010087262925	-0.436020783840615	0.396287864445033	0.0035677159471514	0.998652293831567
GO_REGULATION_OF_MESONEPHROS_DEVELOPMENT	0.230021830658496	0.155606165298264	0.0815139870881868	-0.234223778926213	0.0421181054852801	0.0657669872518009	-0.0994108991947005	-0.0253020276777991	0.183842253639148	0.440074868535887	0.0443575064854588	-0.256021608280838	-0.416072148859863	-0.406939257903529	0.0486895351192977	-0.175425660920031	-0.260892764277132	-0.400569607164683	0.0834297287134029	0.3033720410052	0.00370310717721545	0.998652293831567
GO_POSITIVE_REGULATION_OF_MESONEPHROS_DEVELOPMENT	0.252883543303948	0.199140077848613	0.0767499936748982	-0.366398590447832	0.0784135069679167	0.170302458647463	-0.0153261985344299	-0.00897948294979387	0.190335360787995	0.458633734457024	0.112840177920803	-0.34241121132033	-0.490732060652283	-0.396588761259522	0.195539208891029	-0.282644919280783	-0.325294548916686	-0.424143509323048	0.124191913509242	0.347178175287375	0.00379472634540202	0.998652293831567
GO_NEGATIVE_REGULATION_OF_DELAYED_RECTIFIER_POTASSIUM_CHANNEL_ACTIVITY	-0.167912285343052	-0.0396193936550291	-0.147571510677279	-0.257083706106328	-0.220688205712249	0.110258933365759	-0.218419266890782	-0.538212233252539	-0.584775017668762	0.0843910786905185	-0.0243072356263686	0.407614074650251	0.18172521369584	-0.142021914447238	0.0920390438445676	0.287814371836059	0.309102643444893	0.38485322183627	-0.213089163630878	-0.345680944847003	0.00397940971188269	0.998652293831567
GO_LABYRINTHINE_LAYER_MORPHOGENESIS	0.0812973026210482	0.298899235037935	-0.0418763067294115	-0.238322365232195	-0.0659889006701819	0.343981150803464	-0.31519946981003	0.322241888530747	-0.169498249579372	0.134156002292281	0.316835691961644	-0.272549017646668	-0.257978417366108	-0.265068420919075	0.0171417164850333	-0.30279678910741	-0.236344249801778	-0.240994779743177	-0.43927358415124	0.310326213620023	0.00476735572900677	0.998652293831567
GO_CHORIO_ALLANTOIC_FUSION	0.424115085044267	-0.150437037394044	-0.535900235312076	-0.108738548430022	0.304687368249469	-0.0278244661170842	-0.18288154629141	0.669446194894898	0.372695619697335	0.131137738758294	0.376636124921932	-0.0170443468850358	-0.405071898444795	-0.432349164727742	-0.192595812169613	0.0978941469936563	-0.431314402883969	-0.643114609435953	-0.479468207999785	0.428604518582478	0.00511518389237038	0.998652293831567
GO_CORNIFIED_ENVELOPE	-0.0421208908493442	0.323316723750798	0.534647113997718	0.0147835398210544	-0.162210769652514	0.133193966821394	0.139487653434256	-0.0671741360441165	0.134647808274958	0.241197558933456	0.331922190461641	0.0460297127346126	-0.270294626169001	0.0382224354306714	-0.328327311338666	-0.425818773733296	-0.06326786874042	-0.0625874636170638	-0.113262342815242	0.291203348776441	0.00594850952096723	0.998652293831567
GO_LOBAR_BRONCHUS_EPITHELIUM_DEVELOPMENT	0.642340261739986	0.355178326308645	-0.0289748568516332	-0.0136144212097982	-0.14391103270512	0.347726229077855	-0.235928302686041	-0.101321141976131	0.461628740438823	-0.208141761732473	0.127616877689732	-0.482105886190796	-0.36140845958384	-0.608489279099132	-0.232735439438482	-0.295096600479338	0.213302877151944	-0.200602502158835	-0.183479648648169	0.378154041677999	0.00608045861385414	0.998652293831567
GO_MYOSIN_LIGHT_CHAIN_BINDING	-0.197072389622859	0.416523823303055	0.0506340871649273	-0.352755862217657	0.372777526624437	0.404816394299863	-0.133741324643933	-0.0576660484816083	0.11443979535144	0.259671726541233	0.0636480403298297	-0.314865686536905	-0.41728442499564	0.109644878645397	-0.0724442605136715	-0.21689600917362	-0.313719822869057	-0.275496379115162	-0.428858790552897	0.326810586311556	0.00621610746740649	0.998652293831567
GO_GALACTOSE_CATABOLIC_PROCESS_VIA_UDP_GALACTOSE	-0.402922955167376	0.118424179657022	0.0699719135232619	-0.298095111072151	-0.28998211690399	-0.648014956558645	0.0793947192301799	-0.0658100521544764	-0.520802692819851	0.186452903214502	-0.388518154405935	-0.307304775749007	0.349587261410936	0.461932467575622	-0.0577103056487355	0.186414375695645	0.389120446093802	-0.0255581216316344	0.454339341957733	-0.377707342890996	0.00719364534495676	0.998652293831567
GO_SERTOLI_CELL_DEVELOPMENT	0.178881118883256	0.311376098323658	-0.0750995948503546	0.130657909435831	0.0766167756523798	0.479157648253156	0.142715742471175	-0.0209385717764093	0.0181428836914155	-0.0781903835719428	-0.072446556047709	-0.145044631693305	-0.0492904611353472	-0.541433704124044	-0.458841319159602	-0.293431572374974	0.26131055787214	-0.244819849503565	-0.134103040544923	0.299877031716085	0.00721779404047412	0.998652293831567
GO_INTESTINAL_EPITHELIAL_CELL_DIFFERENTIATION	0.333183705393682	-0.0217739046263132	0.41748468388323	-0.290505233296056	0.0577849397430861	0.254905292745534	-0.0421827357480351	-0.121916411038544	-0.159226697887434	0.215012972373288	0.398393844452666	0.145717472768271	-0.405229746157898	-0.193961332932091	-0.167304529736069	-0.4458766331073	-0.0762665875192008	-0.193604125286645	-0.432766678452536	0.315812470597943	0.00741384911998592	0.998652293831567
GO_L_ALANINE_TRANSPORT	-0.037479963763922	-0.564448046229248	-0.596329064795681	-0.392833379903527	-0.383914394185585	-0.0712358548996125	0.0028597853676951	-0.629638388810852	-0.154807205859779	-0.0837785449884567	0.409337355307726	-0.0416182959139184	0.321356946784751	0.417145180565796	0.754421331445216	-0.350256255577677	0.14182423074575	0.215381970003993	0.0328111353651451	-0.413862162496586	0.00772958791623078	0.998652293831567
GO_ALANINE_TRANSMEMBRANE_TRANSPORTER_ACTIVITY	-0.037479963763922	-0.564448046229248	-0.596329064795681	-0.392833379903527	-0.383914394185585	-0.0712358548996125	0.0028597853676951	-0.629638388810852	-0.154807205859779	-0.0837785449884567	0.409337355307726	-0.0416182959139184	0.321356946784751	0.417145180565796	0.754421331445216	-0.350256255577677	0.14182423074575	0.215381970003993	0.0328111353651451	-0.413862162496586	0.00772958791623078	0.998652293831567
GO_CELLULAR_DETOXIFICATION_OF_ALDEHYDE	0.0191770661090857	-0.0180272503688368	-0.37001154194039	-0.131731961779629	-0.153582153865586	-0.310776279655439	-0.659661902887362	-0.561210786787188	-0.429112198978943	0.360693660456193	-0.389541860880916	-0.627761046475586	-0.118218410780607	0.343788488267522	0.30449411198463	0.239024443682636	0.338173664680868	0.552048610469731	0.432246681824633	-0.423318678009366	0.00777965712239765	0.998652293831567
GO_PHENOTYPIC_SWITCHING	0.196881540492827	-0.281440452184539	-0.585970260301903	0.253447269859879	0.0568558413051921	-0.0137465758453263	0.0507208379159372	-0.280385135629458	-0.389547999159512	-0.560575484343308	-0.175907205791705	0.551096919447329	0.133623259240891	-0.307470716777415	0.075408457547211	0.437422284024228	0.402003270813271	0.221908578073231	0.171087151870824	-0.367877411773757	0.00782120363764968	0.998652293831567
GO_REGULATION_OF_PHENOTYPIC_SWITCHING	0.196881540492827	-0.281440452184539	-0.585970260301903	0.253447269859879	0.0568558413051921	-0.0137465758453263	0.0507208379159372	-0.280385135629458	-0.389547999159512	-0.560575484343308	-0.175907205791705	0.551096919447329	0.133623259240891	-0.307470716777415	0.075408457547211	0.437422284024228	0.402003270813271	0.221908578073231	0.171087151870824	-0.367877411773757	0.00782120363764968	0.998652293831567
GO_CELLULAR_RESPONSE_TO_NITROGEN_STARVATION	-0.45160137137501	-0.137138913449151	-0.255520324432216	0.262799247400674	0.137579969722138	-0.0133221567954618	-0.184564042773175	-0.144525606730935	-0.214996575231812	-0.586377730038005	-0.53393564724144	-0.320826333449516	0.0684237629329461	0.0564955692587852	0.121296276358349	0.486006739369924	0.0628357904114326	0.447551961256676	0.3104814735543	-0.34690616868383	0.00819647967117729	0.998652293831567
GO_REGULATION_OF_DELAYED_RECTIFIER_POTASSIUM_CHANNEL_ACTIVITY	-0.141483652086842	-0.206366206134503	-0.107810625476968	-0.135095936791036	-0.123732569878598	-0.175052374098124	-0.16305018858753	-0.272431456830728	-0.328808900618962	-0.0773748910121859	-0.0384917394691298	0.0399966443425682	0.0468966798025693	-0.322900721831789	0.130976816282314	0.375767652847891	0.386913486468476	0.217780611521297	-0.125279138120015	-0.254650689458219	0.00827012166551364	0.998652293831567
GO_RRNA_BASE_METHYLATION	-0.314520338200002	0.432570475213464	0.266877210342996	-0.272610411481028	0.0448797473556192	0.0336015970731895	0.522500314054885	0.478392074102457	0.202776142849627	-0.24811095480553	-0.112003792494796	-0.476326147146201	-0.105320525707823	-0.121427747452239	0.0728522380980891	-0.291821357396556	-0.168210826741232	-0.557632549126429	-0.466660859439518	0.35835047768316	0.00863778699980595	0.998652293831567
GO_AUTOPHAGY_OF_PEROXISOME	-0.0927239562883224	-0.479234537165051	-0.327234107858426	0.60521424301777	0.137369977489126	-0.701752190860098	-0.299824007948334	-0.695614913114241	-0.871567064997021	-0.407879205721838	0.120522635429725	-0.296521452711166	-0.128316037262839	0.287615781445453	0.63198064445212	-0.303931921439657	0.513537886286487	0.642836470504078	0.690348012542987	-0.528577593705975	0.00875980344056621	0.998652293831567
GO_DISACCHARIDE_BIOSYNTHETIC_PROCESS	-0.145123402163559	0.511494869087637	0.364356793917109	-0.435962009026252	0.38262287902417	0.531777431440458	0.35351769181386	-0.265765256630986	-0.21275634703192	0.376894865972432	0.302783791681071	-0.254681076074205	-0.495896548954949	0.0669790059889594	-0.302674364742894	-0.609380073060012	0.20509560088043	-0.0221675955971892	-0.718129666962991	0.426706049641176	0.00887490300330232	0.998652293831567
GO_MANCHETTE	-0.556981718617598	-0.361027244932464	-0.4010968878961	0.15208360527985	-0.234754155142261	-0.372852659844556	0.444716419573184	-0.0406951165861282	0.0492685852191752	-0.301492034511863	-0.505559611992627	-0.101945474986829	0.456283874772711	-0.00144392935223508	-0.459233861831057	0.526043111795494	0.404852590209281	0.661682871937146	0.319999279337056	-0.419269882230776	0.0094412293062009	0.998652293831567
GO_REGULATION_OF_CHROMATIN_ASSEMBLY_OR_DISASSEMBLY	0.26205761169734	0.667837280699256	-0.11879031248115	-0.084760057587403	0.131213345755787	0.204173792119808	0.1890642594275	0.223882452620904	-0.25456284589708	0.081419066235836	-0.17259280772869	-0.127001463687756	-0.573584217792679	0.477104752041533	-0.134851312226164	-0.68253774331439	-0.637173317527225	-0.410964713722392	-0.230370083564678	0.392553333825319	0.00949135273041564	0.998652293831567
GO_CALCIUM_SENSITIVE_GUANYLATE_CYCLASE_ACTIVATOR_ACTIVITY	0.32545914439688	-0.201795354708439	0.141477408330841	-0.433568586732707	-0.46672453429442	0.624335533974068	-0.435180332783278	-0.461281147820567	-0.11797771340799	-0.425966815663982	-0.393665459650989	0.0307929176289077	0.450166914609909	0.521834861946915	0.387580438317454	0.265023533341685	0.131879442544485	-0.238997030682412	0.376540301574133	-0.408319750442915	0.00965797086927309	0.998652293831567
GO_TRNA_WOBBLE_BASE_MODIFICATION	-0.302165128557161	-0.167018567976793	0.156479104448635	-0.171901230469051	0.225952917923982	-0.42599728113086	-0.411488863450329	-0.44562407949564	-0.23808856239241	-0.370369561024924	-0.188419170363567	-0.479864827512929	0.245333021490908	0.394991947344025	0.443027958174742	0.461346095817845	-0.333809614600582	0.192493779041408	0.281562029372104	-0.363238723412587	0.00982398522042846	0.998652293831567
GO_CONNEXIN_COMPLEX	0.239759944862371	0.294217371622815	0.196644574203214	0.317705168519562	0.132330874599486	0.314933113112205	0.0743018616644501	-0.240637636258765	-0.183256046194718	0.0891637404295836	0.119589601112817	0.0170513436528549	-0.337209062356408	-0.294340095389459	-0.516007589128245	-0.141655483976081	0.0721857603067206	-0.358156597057683	0.216812971659861	0.290824168369966	0.010180544262505	0.998652293831567
GO_ALPHA_AMYLASE_ACTIVITY_RELEASING_MALTOHEXAOSE	0.0257663393475113	-0.379899161576307	0.170973315308569	0.0917693564238495	-0.0143191690526533	-0.420552567647814	-0.0819738858277057	0.505985863212877	0.732893434510308	0.566408740343181	0.588153495010779	-0.207789800351772	0.321250279678968	-0.641086550092222	-0.671065654898048	-0.656773738655154	-0.315756794058181	-0.0665045035219594	-0.0888145374692477	0.453109095153006	0.0102470300229299	0.998652293831567
GO_NEGATIVE_REGULATION_OF_ACTIVIN_RECEPTOR_SIGNALING_PATHWAY	0.530383078001838	0.268228589717113	0.165229901613207	0.0854316928884254	0.514746930085646	-0.16805705432014	-0.153018334081577	-0.00140106414761842	-0.134430442134326	0.0513984533413024	0.169630682252073	0.357289940317902	-0.403835089447713	-0.517712115612794	-0.343788359292674	-0.254232907171151	-0.107452343173668	0.0125719441825886	-0.480339460079273	0.337927519986047	0.0103947151822627	0.998652293831567
GO_LACTATE_TRANSMEMBRANE_TRANSPORTER_ACTIVITY	0.253224009669322	0.148193433877038	0.289155359623186	-0.544686654153091	0.439167378331192	0.238034043544086	0.154137180892821	0.0123626144823253	-0.299217845067741	0.163701962806251	0.247216198453779	-0.375892862157916	-0.164266161747135	0.234085948946245	-0.112340911661898	-0.525642659512744	-0.264626186232417	-0.276647866457524	-0.381704900672042	0.333496511978671	0.0107356371440951	0.998652293831567
GO_N_ACETYLNEURAMINATE_METABOLIC_PROCESS	0.170095895685075	0.220191809655191	-0.142805002680465	-0.360743251214233	-0.290322480959789	0.111259046946646	-0.335319421891875	-0.274261648611677	-0.572969145169299	-0.320587025395605	-0.120133660267364	-0.33359751493848	0.401960477962598	0.369296327061826	0.0896895088929574	0.115866654461843	0.10011092801399	0.352122371077759	0.0421722996540103	-0.316347620969076	0.0108488360010361	0.998652293831567
GO_FATTY_ACID_ALPHA_OXIDATION	-0.00629544401685514	-0.552419205098012	0.0389338158940008	0.1289851512493	-0.371978239397523	-0.381309970029378	-0.156049286177138	0.130936916134883	-0.263235637852973	0.121802705438533	-0.414935190062557	0.299315849916597	0.283636762819504	0.196761910287609	0.280618580877449	0.0216116665690084	0.396736741413545	-0.0141789019410005	-0.255603579588443	-0.307981868241349	0.0109718997930892	0.998652293831567
GO_NEGATIVE_REGULATION_OF_ISOTYPE_SWITCHING	-0.423857542877032	0.209780277522395	-0.181638831906515	-0.346101334143993	0.645686158953602	0.617568017473188	0.470065403563236	-0.232332065487846	0.206004411381741	-0.627029819174384	0.742394637349757	-0.387732655225817	-0.355738901538792	-0.101862819256705	-0.443764338373556	-0.358293878432946	-0.224289575119579	-0.386117475435957	-0.570020054944425	0.451708308895895	0.0111499137539827	0.998652293831567
GO_REGULATION_OF_ISOTYPE_SWITCHING_TO_IGE_ISOTYPES	-0.0699345117114756	0.20682161108562	-0.163461881385375	-0.0786185973849259	0.376705165246646	0.70349041315321	-0.0449442342714983	-0.279287300410607	0.0534143621495736	-0.0515300911820943	0.410003383484245	0.115933922756395	-0.355757948970185	0.207417475774591	-0.182033400365476	-0.456130532048315	-0.448492162241095	-0.358050741949009	-0.598963631811476	0.356114929063486	0.0118480592436065	0.998652293831567
GO_ACTIN_CROSSLINK_FORMATION	0.338627490698182	0.269677059151324	-0.309283133972667	-0.242952897416598	0.0407175506090827	0.194908738042005	0.131009857626016	-0.15596255931445	-0.0151884622053849	0.051824883766672	0.264403316920156	-0.121587086640991	-0.494954714272189	0.00621619616213276	-0.290856114409302	-0.231199606295574	0.104551739140388	-0.484172248859088	-0.346752999814719	0.283960885637698	0.0119352906865021	0.998652293831567
GO_NUCLEOTIDE_SALVAGE	0.00970877038687379	0.588344756178713	-0.117597137424493	-0.365492878671575	-0.0706698125753351	0.285485446884378	0.235073911708863	-0.027039080081	0.350579995709359	-0.0831650245162843	0.044846261902792	-0.486734973379817	-0.427935984222034	0.158233706347757	-0.0764283079106755	-0.50326355381053	0.0105653236136056	-0.49119324718975	-0.189377556407731	0.328046388620105	0.0120313115099071	0.998652293831567
GO_POSTSYNAPTIC_CYTOSKELETON	0.170271515057862	0.490995353393127	-0.45817142820822	0.0096354770327739	-0.237701571397628	0.182191012189355	-0.249165283404133	0.632684758506847	0.31989270635114	0.577282276355708	0.101751869079789	0.13259004051967	-0.0583667580598836	-0.363269575098803	-0.588484725177852	-0.592541411840724	-0.0247905354582999	-0.0846590471065858	-0.395801754816286	0.386885169512266	0.012341968692345	0.998652293831567
GO_GLIAL_CELL_APOPTOTIC_PROCESS	0.465440688564356	0.0927607120660239	0.0833601312696602	-0.0120436790229722	0.0551737966840068	0.339112794592681	0.0574946292541492	0.380106976571355	-0.401261636537017	-0.0873789470283165	0.114131835013019	0.0923348069036116	-0.214011265259452	-0.164463648075997	-0.0931993163997353	-0.446406099232602	-0.156329126710734	-0.439194598211233	-0.0567042303791149	0.283555530254925	0.0124056373649041	0.998652293831567
GO_UTERUS_MORPHOGENESIS	0.399611539692832	0.391703064113538	-0.0139097141397428	0.146939574763669	0.125229836925957	0.296350203661822	-0.145839756432355	0.138129868394316	-0.429599234714925	0.211439649626174	-0.205063729686558	0.017088660876959	-0.230389789475889	-0.0405038511967886	0.0983097913390824	-0.316979502585182	-0.227298291803656	-0.569732367189904	-0.75445384003868	0.336175926232414	0.0124076195857171	0.998652293831567
GO_MKS_COMPLEX	0.288199742919697	-0.536515734133497	-0.2453808975077	-0.242803026153905	0.0626762294007468	-0.592501603631512	-0.130356493841544	-0.422634059727629	-0.266930152890942	0.232530932672614	-0.296702570589558	0.274542798328549	-0.306523787001386	-0.25370408864145	0.210767997119353	0.373841068671454	0.105070603787884	0.554288917031926	0.29418429567015	-0.352050987755649	0.0131222862800478	0.998652293831567
GO_OXYSTEROL_BINDING	-0.292617949541415	0.150460569723661	0.137023111182751	0.225230902221315	-0.0389132046518237	0.405350017395869	0.18747719123307	-0.0287563423164618	0.051510784581848	-0.418456982455371	0.592864133194096	0.179723278269166	-0.424953799192805	-0.710282634992565	-0.469339286247519	-0.470142310635623	-0.452590000890054	0.158908769046443	-0.0241494837919375	0.364891568151411	0.0132663992475386	0.998652293831567
GO_ODONTOBLAST_DIFFERENTIATION	0.131550725110954	0.375403037883821	-0.0884840259185378	-0.484288107182809	0.397352888229089	0.616007452786807	-0.0224167845611881	0.59735489712993	0.440151750956773	-0.272607061999751	0.584924098048882	0.286837427901311	-0.696440839446821	-0.146458832172528	0.245243028823615	-0.66384105932159	-0.626737638571844	0.155294959283005	-0.59092015672802	0.46144142245947	0.0134399572280911	0.998652293831567
GO_NUCLEOSIDE_BISPHOSPHATE_CATABOLIC_PROCESS	-0.116512676727252	-0.0828572135547742	-0.239234881297129	0.0476826881969484	0.0691081051357817	-0.449886990549181	-0.350754630216604	-0.526651747080687	-0.262051757146766	-0.0113742001569496	0.00714835587817159	-0.660302516562938	0.118067294801135	0.189694093001196	0.373284938128746	0.624246175456329	-0.0117604306092181	0.466381050436835	0.348040973650486	-0.35508235160768	0.0136373665274539	0.998652293831567
GO_REGULATION_OF_INFLAMMATORY_RESPONSE_TO_WOUNDING	0.104056748629968	0.455449962278013	-0.246387558899443	0.286256781323857	0.253246561189821	0.0300323287477043	0.176462982535971	0.476905819733371	0.219813843307583	0.0628936650760096	-0.065183009206099	-0.543723192234387	-0.376921096288263	0.642572940911837	-0.266930176372594	-0.160941673233557	-0.665149847988865	0.0230560055667859	-0.274900862111381	0.362280703602144	0.0138148232371277	0.998652293831567
GO_RESPONSE_TO_INDOLE_3_METHANOL	0.0301054213955986	0.722986973446376	0.0366258847501744	-0.591442773182942	-0.58906566276052	0.325961713185682	0.693022768848451	-0.0369227685044054	0.311087194951132	0.179542984259381	0.593225558121793	-0.617071602360689	-0.395264388007728	0.362955046619857	-0.192748584839056	-0.312264149208671	-0.076464742805636	-0.572209952917831	-0.720851107454686	0.467774234622779	0.013924262695601	0.998652293831567
GO_SYNAPTIC_TRANSMISSION_GLYCINERGIC	0.600177939022346	0.0437686105089126	0.118825051535589	0.137217676350324	0.0155842682845033	-0.215849247802726	-0.128755920111875	0.439105974085631	0.118434352829449	0.217108349657752	-0.111918316599126	0.106100599808241	-0.527365338148692	-0.559122626097525	-0.204137990407966	0.379808880308984	-0.185093599274687	-0.337085697838415	-0.463971975208572	0.336012899062854	0.0140191122758748	0.998652293831567
GO_LYSOZYME_ACTIVITY	-0.306745706390626	-0.134944203035299	-0.349745447895706	0.359298906394878	0.0865214686089896	-0.123719912198711	-0.453377894044902	-0.289026418267272	-0.0424902769585811	0.231769635966058	-0.0783053413870718	-0.0175066664578805	0.603558613258486	0.488502993035163	-0.0261751314256429	0.263898501308787	0.414139488500549	0.132532883889187	-0.138081015618309	-0.315178270966587	0.0140889682433506	0.998652293831567
GO_OTHER_ORGANISM_PART	-0.0858930389763264	-0.157104365995825	0.321807461213687	0.0289233476301046	-0.0905854965007467	0.422098887935207	-0.00750937922260392	0.0394897961049249	0.0313340186997189	0.722728303351388	0.0690745276251842	-0.423948733538491	-0.157665430710105	-0.194303310238253	-0.267785912555571	-0.436990884479568	0.0744494567169824	0.0557896758373407	-0.0714027539289055	0.295401696781591	0.0143020307102683	0.998652293831567
GO_BETA_N_ACETYLHEXOSAMINIDASE_ACTIVITY	-0.627141871827652	-0.632942573734359	0.412209308851075	-0.590688252605964	-0.828196148052078	0.419952932896517	-0.610655202182787	-0.472897764757713	-0.611255329764691	0.0925921741176888	0.255643313915048	-0.782961118273549	0.629489519871624	0.0163779750320877	0.54782589570467	0.532583042439687	-0.216330812219775	0.707128246860424	0.748520905272022	-0.563136426212709	0.0143833164643331	0.998652293831567
GO_POSITIVE_REGULATION_OF_ISOTYPE_SWITCHING_TO_IGA_ISOTYPES	-0.172678485021912	0.167170324575565	-0.0628648588978757	0.414226537006131	-0.243524965938066	-0.666070308367668	0.638389125940081	-0.704328509215255	-0.566520628127049	-0.689703634151897	-0.729291152673487	0.296586854618479	0.422081827254051	0.142191584297183	-0.177145920628171	0.0865592120918733	0.156853739716541	0.563492790106959	0.19426367611796	-0.448355611798808	0.0148350178350457	0.998652293831567
GO_CEREBELLAR_GRANULAR_LAYER_MORPHOGENESIS	-0.0367650559365271	0.2126804566494	-0.091054290401721	0.257087299823013	0.107662614072803	0.511339874165202	0.0794653848452209	0.302837092093169	-0.277207794425242	-0.107742761744181	0.0663981809753887	-0.420369056422773	-0.134587814311437	0.167749359550693	-0.0125601423531663	-0.327939553385347	-0.0256484128457164	-0.414143274119321	-0.283764445292894	0.274562553771725	0.0150734906050919	0.998652293831567
GO_TASTE_RECEPTOR_ACTIVITY	0.453433522666821	-0.308496780805226	0.0492169166946121	-0.341869448374138	-0.430244472150669	-0.427709564200581	0.368704229010813	0.00518601686596235	-0.184670514005841	-0.118880722702878	-0.548905780088583	0.00445648359511727	0.416718992290812	0.13505813489641	0.215561091423045	0.111586351026832	0.0286704829417457	0.208275475096334	0.345225465423429	-0.318124659322143	0.0156078471899605	0.998652293831567
GO_LONG_CHAIN_FATTY_ACYL_COA_BINDING	-0.125609316175998	-0.346881231880043	0.140760422884386	0.266420105987633	-0.47904344135078	-0.0541994614377528	-0.210320253387303	-0.0376597609535227	-0.406143912591692	-0.364536014141601	-0.0136986521952821	0.162241182304852	-0.0777848439769136	-0.527659536577958	0.24870357053382	0.319545265197101	0.396328575026335	0.640088861516664	0.373542448603858	-0.340140373532284	0.0157739529508045	0.998652293831567
GO_CRANIAL_NERVE_STRUCTURAL_ORGANIZATION	0.0545786745147824	0.205568064558646	-0.320163693780506	-0.154971639282174	0.0582845711023571	-0.310588217821705	0.0278966525638476	-0.220754270152543	-0.267951073683875	-0.0814238493566606	-0.0991295547409059	0.0113449291120533	0.0341251929634754	0.0456720377748253	0.361216040448088	-0.0675416035423632	0.176143132530071	0.10120803693892	0.364629528219895	-0.22913641963096	0.0159577746109605	0.998652293831567
GO_AUTOPHAGOSOME_MEMBRANE	-0.265275442734213	0.0290119532042468	-0.181414821120397	-0.055462175322591	-0.0625633470620974	-0.442032285222245	-0.111684962033683	-0.112989851495668	-0.228925538251563	-0.162204690689204	-0.120921986070752	-0.221454270492177	0.0230710083253764	0.101230925628357	0.16558990287333	0.187121465670196	-0.251410905307967	0.333818539262056	0.230580521081109	-0.226928684452596	0.0162260566692707	0.998652293831567
GO_REGULATION_OF_CELL_PROJECTION_SIZE	0.111225863062935	-0.0300941429102743	0.191979537883562	-0.000522643803906958	0.143438457784246	0.112950820140868	0.125227544378373	-0.115831501789646	0.0798885554501713	0.0851739811286968	0.00732734375096888	0.0483898504760393	-0.287644515100663	-0.0960511112783818	-0.24476832715139	-0.209755242859679	-0.0759402698955828	-0.156909888880073	0.0629279368861699	0.184583838255081	0.01631531952793	0.998652293831567
GO_INTESTINAL_EPITHELIAL_CELL_DEVELOPMENT	0.397745475073905	-0.0554146650341109	0.488090205787602	-0.456532971605144	-0.156608209858592	0.457575022053611	0.071234519803928	-0.208490358061818	-0.277670523096416	0.250179045229958	0.571992487367939	0.231752294172474	-0.583503944292722	-0.155950589611678	-0.212399103084344	-0.638805211205035	-0.0322604223007818	-0.387130176727451	-0.419272366846838	0.373068919774398	0.0165624241108433	0.998652293831567
GO_14_3_3_PROTEIN_BINDING	0.168163570712027	0.128786176055603	0.00985583391679956	-0.0884153277785046	0.293395697459529	0.152126518749962	-0.0380315532823531	0.244267739444982	-0.0764219746022996	-0.360044854350448	0.236073277282487	-0.124001929184728	-0.286910926617343	-0.213109545043729	-0.286004595921564	-0.11442105612365	-0.287565728597843	-0.093132934172094	0.0680559810571066	0.228023169426188	0.0167408181287005	0.998652293831567
GO_RACEMASE_AND_EPIMERASE_ACTIVITY	0.564897196716736	-0.230886608147339	-0.0813868457381013	-0.427173531799407	-0.146612833320761	-0.0652907792799756	-0.241599618880624	-0.218370954425185	-0.58621063839954	-0.0278996512432471	-0.455496806100302	-0.00297332530128827	0.401179122243807	-0.132998190790009	0.409826458495386	-0.27949841771763	0.106688474734401	0.359544231023893	0.445930273472573	-0.337646971053573	0.0168425455390411	0.998652293831567
GO_TRNA_WOBBLE_URIDINE_MODIFICATION	-0.309087014908536	-0.27943683486559	0.295250292300673	0.00494302273043001	0.235532457003402	-0.498741593180656	-0.341413300935552	-0.384848973405689	-0.321315274326975	-0.366692454483808	-0.19423887668721	-0.509761689565432	0.188446738726689	0.287925643501169	0.411586982218829	0.441036164829593	-0.279661541662135	0.282842632892556	0.358592225509288	-0.343993944625366	0.0169869567549668	0.998652293831567
GO_SYNAPTIC_VESICLE_PRIMING	0.0798488858319641	-0.365773811110889	-0.426861454752196	0.0484150854861958	0.0221272677369387	-0.0256188848732	-0.0349036071392719	-0.204461986216339	-0.231109268021779	-0.302474617057547	-0.214086305505495	0.20428134274529	0.229659462957429	0.173288320075133	-0.221101125084524	-0.264291203548255	0.385460052379891	0.140393314704808	0.160405475639162	-0.251457290949219	0.0170185632763792	0.998652293831567
GO_NSL_COMPLEX	0.100434519122821	-0.227773327154977	0.135605925598756	-0.0883316837127287	0.237358688831479	-0.576033898522048	0.0122007014540109	0.18013981827389	-0.730458072563211	-0.372903347964458	-0.707735182566127	-0.173244263458617	-0.211049794142894	0.564626626650519	0.254182278228899	0.628454818059136	0.0454651899799571	0.153768473269998	0.310570903269102	-0.381823675273158	0.0170245222003208	0.998652293831567
GO_POSITIVE_REGULATION_OF_TRANSFORMING_GROWTH_FACTOR_BETA1_PRODUCTION	0.273751476311935	0.346310437597693	0.0413406968464786	-0.536489941845056	0.160495170868317	0.360738124010564	0.0776670587714188	0.118253763868731	-0.130613406560143	0.0333944103380932	0.0860621539337748	0.281460469900199	-0.488299471288947	-0.298103617614483	0.137494240606319	-0.168789806577223	-0.534215922077896	-0.336814646787735	-0.560301458534257	0.321483544196008	0.0171900555366635	0.998652293831567
GO_DENTINOGENESIS	0.119291456374061	0.448964712341962	0.282267843465373	-0.515133955841673	0.178066141953653	0.393067370507367	-0.300055272467307	0.422101586684111	0.279134804157075	-0.330965175900062	0.463258799879071	-0.082041722453333	-0.389013724874261	-0.212204144475954	0.0161767889314633	-0.336718777600517	-0.464673037469342	-0.013959959739949	-0.152179273142262	0.335235668730622	0.0172379369155915	0.998652293831567
GO_CELL_MOTILITY_INVOLVED_IN_CEREBRAL_CORTEX_RADIAL_GLIA_GUIDED_MIGRATION	0.152702379096229	0.145381145421065	-0.480352657024352	0.525250747844399	0.512016761049876	0.027847315065347	-0.107843568537699	0.330228080409049	0.366754521348532	-0.334317245622255	0.170635906906287	-0.330209373669242	-0.130439438734742	-0.535321747838392	-0.641144641915209	-0.229264086379036	-0.263259884390778	-0.0981342095069391	0.336983051325644	0.355285462839176	0.0173808310831244	0.998652293831567
GO_REGULATION_OF_INTERLEUKIN_10_SECRETION	0.189095337353706	0.560676535324796	0.207496292187163	0.0136462113314897	0.136535426652672	0.422542916912306	0.374932223620053	0.199968740526638	-0.574267120271498	0.0190184988433377	-0.0248931241216457	-0.524880054861795	-0.0193039395469363	-0.0295183364776335	-0.439575477249444	-0.318209250043551	-0.262529642296654	0.359618253427054	-0.345538256564908	0.336105900529826	0.0174379114442235	0.998652293831567
GO_REVERSIBLE_DIFFERENTIATION	0.128210022110729	-0.226497991656817	-0.653586530788407	0.233826384108177	0.0604296761649512	0.143015861341229	0.0403700446859479	-0.400641215830222	-0.147704263185973	-0.574080406658589	-0.190756746302685	0.623616622523869	0.0877874181132795	-0.110703223730135	0.290201621783734	0.113217923054961	0.0974465805644203	0.104500743703939	0.130135407723976	-0.311335856354679	0.0175272867636957	0.998652293831567
GO_INTESTINE_SMOOTH_MUSCLE_CONTRACTION	-0.114965021292565	-0.245127830456393	0.0902044543170516	0.0328014794287511	0.275655035447634	-0.280506377994278	-0.181862173635712	-0.496773829506944	-0.479098112647598	-0.25627936136244	-0.271622033653684	-0.0972184178903926	-0.272770683583675	-0.0209623537919902	-0.0530768579070294	0.179770183310495	0.595770706355096	0.444718017749764	0.254679885923913	-0.30409778923497	0.0178298451404545	0.998652293831567
GO_DICHOTOMOUS_SUBDIVISION_OF_TERMINAL_UNITS_INVOLVED_IN_SALIVARY_GLAND_BRANCHING	0.5615375608754	0.70240844605769	-0.55918469832526	0.0907722086682309	0.0261768423281281	0.230875992844201	-0.213398789048279	0.153145827235561	0.616144286814333	-0.490985118046833	0.238791281930098	-0.453186104347736	-0.160181570294435	-0.197659718388492	-0.604212661299741	-0.399345950154583	0.0140708433967292	-0.532136731222828	0.117562960519083	0.400184647504298	0.0178770530163235	0.998652293831567
GO_OLIGOSACCHARIDE_CATABOLIC_PROCESS	0.200840471898402	-0.206762713079548	-0.465148236751525	-0.341781697657927	-0.181441159363137	-0.291131238604301	-0.395784878223624	0.131381879611131	0.0736817565931813	-0.338049035775327	-0.232061854254002	-0.365728701861265	0.274245853231276	0.0189938227480192	0.403067308071277	-0.207145018641399	-0.159244358089897	0.614652816666018	0.651473046872261	-0.339812682997871	0.0187113477624692	0.998652293831567
GO_REGULATION_OF_PROTEIN_AUTOUBIQUITINATION	0.358013948056151	0.135415622324909	-0.661263361632712	0.7509347644394	0.548287083255229	0.305418488401896	0.0222072191645891	-0.00273297575063092	0.386192434618557	-0.0333435616602755	-0.199025868041988	-0.484133501694023	-0.516798943401982	-0.494928246049377	-0.731764092341648	-0.273543956858657	0.155175055714229	0.0150682199536033	0.242715570133623	0.407399308924858	0.0189484348218259	0.998652293831567
GO_RAC_GUANYL_NUCLEOTIDE_EXCHANGE_FACTOR_ACTIVITY	0.03076134864769	0.0905360944325554	-0.000853206122292394	0.205983935532217	-0.0939538496996032	-0.0719960351142565	-0.0894172404968054	0.338646799397626	-0.127908913704478	0.14552441046733	0.314863136743572	-0.454005859568716	-0.163470164566512	-0.243019397565324	-0.486684127245103	-0.254751388104811	-0.221254224726058	0.0876661482183704	0.254372228572569	0.252614846312612	0.0190026907125591	0.998652293831567
GO_NEGATIVE_REGULATION_OF_B_CELL_MEDIATED_IMMUNITY	0.0822898109292668	0.0172661950592549	0.0784450882312338	-0.435863129588157	0.36056375991073	0.608113394340626	0.0784014192243393	-0.0241631332493538	-0.16731306463317	-0.432683680574979	0.45157085152143	-0.29670089610291	-0.181608262969696	-0.35818508404223	-0.304112218921952	-0.457556334269183	-0.537016401333725	0.230541693141621	-0.293619084013804	0.330839120034096	0.0191126957005917	0.998652293831567
GO_PROTEIN_MATURATION_BY_IRON_SULFUR_CLUSTER_TRANSFER	0.141880536807021	-0.299184667709937	0.101744537233944	-0.383028232855338	-0.487804354086141	-0.491760168624228	-0.114134197276876	0.376853203193295	-0.586850391026579	0.12570060019983	-0.663308383570727	-0.327278232390656	0.558723923646891	0.213201635799532	0.593967810625026	0.402066626865358	0.422335767243545	0.105496616056974	-0.43349460495521	-0.399140308108318	0.0191391429369876	0.998652293831567
GO_PHOTOPERIODISM	0.181593554029555	-0.0705860034023661	-0.191744758716527	0.219124316202743	0.350618839415692	0.268954345579775	0.167422549409918	-0.0237352112744547	-0.311798664687103	-0.181619117885355	0.14039038817616	0.0058307708492526	-0.301818665570145	-0.272669432399202	0.0305476994676225	-0.452262170809715	-0.360879371143716	0.0171658590823539	-0.284669933183288	0.25221897244954	0.0196026087178647	0.998652293831567
GO_AMYLASE_ACTIVITY	0.0349971403008278	-0.360119382980636	0.15382168522603	0.0606971974533227	-0.00913005767459774	-0.391014298705539	-0.0664633443233079	0.499537643534069	0.753563258842013	0.558329584383231	0.547264499247321	-0.204141928861927	0.313872715649557	-0.639813174828635	-0.64624319321582	-0.596556889317616	0.015899852879634	-0.062020745334697	-0.0885095900051911	0.400392203247767	0.0197111692804311	0.998652293831567
GO_POSITIVE_REGULATION_OF_OXIDATIVE_STRESS_INDUCED_INTRINSIC_APOPTOTIC_SIGNALING_PATHWAY	-0.208830790810354	0.156544651604217	-0.125921288970591	-0.561323277799691	-0.0334340434046986	0.584781918619377	0.244533776870878	0.0445231605889722	0.69553107201038	0.438635273771663	0.214191189074308	-0.266996461983009	-0.787962832775917	0.355835295266206	0.397664161619807	-0.519853516243799	-0.505789119889072	-0.479347923086192	-0.533117371704093	0.424194302149914	0.0198053964198563	0.998652293831567
GO_POSTSYNAPTIC_CYTOSKELETON_ORGANIZATION	-0.0363958949689573	0.490590467428463	0.0344815925276421	0.0832809702710473	-0.139595555994478	0.36663999774018	-0.186107264421017	0.449621869766921	0.0641912323722736	0.254145761094656	-0.194665015596152	-0.232908358970332	-0.226493226066983	0.164451585722777	-0.385473017828423	-0.0523462143675689	0.0370005365906126	-0.168500633633513	-0.467426957865695	0.274297323095171	0.0201596564739293	0.998652293831567
GO_POSITIVE_REGULATION_OF_NUCLEASE_ACTIVITY	0.458746275843281	0.660996522245805	0.448197069175317	0.136765165683565	-0.239191029008563	0.379564929853764	0.247231823817123	-0.0893662982554549	-0.431905252216969	0.334215679609854	0.0268328825960777	-0.759017256801816	-0.669914178673083	0.585454411194915	0.344323940398922	-0.460841126796989	-0.663339615634523	0.0474177860734974	-0.555224373608581	0.442036894398575	0.020698299699922	0.998652293831567
GO_INTERLEUKIN_10_SECRETION	0.137177119210756	0.573696803219183	0.152447676683631	-0.00620018202581307	0.0239486744569318	0.412551560632039	0.416279008604536	0.134679617455184	-0.549299211428113	0.191793645951768	-0.127951026359854	-0.520904701811623	0.165063839668181	-0.144056990534255	-0.428796126765221	-0.151210756606235	-0.316801245184795	0.167244871726065	-0.314375040973114	0.316536217573784	0.0210504735073884	0.998652293831567
GO_LABYRINTHINE_LAYER_DEVELOPMENT	0.136524689995561	0.22746282633641	0.0677613143849695	-0.0135851600443382	0.0602525177354696	0.0878797379994888	-0.0612245720511166	0.0099375020375444	-0.255352611561058	-0.0556126780762141	0.0624039678096739	-0.313301736777071	-0.376536007199426	-0.170559000450289	0.0436730264879937	-0.306779381911994	-0.182692562838237	-0.0217249943965055	-0.0436388710940049	0.195667444164841	0.0211955687029877	0.998652293831567
GO_PYROPTOSIS	-0.108408292169522	0.269644383006504	0.100733547962249	-0.495308267928567	0.268412809292899	0.606339000172744	0.157875753461848	0.000251082919833778	0.00535454356670106	0.186323995963857	-0.0935537206874306	-0.60896553049863	-0.145600642928545	0.214035472536953	-0.612818049984173	-0.309088741095402	-0.0989165080103873	0.0191914057256513	-0.32385537003221	0.314858139677762	0.0212500445137941	0.998652293831567
GO_AMINO_SUGAR_BIOSYNTHETIC_PROCESS	0.0451089413381045	-0.212177802344831	0.286939977230327	-0.435693033490072	-0.37284776028606	0.0295205988878394	-0.442968246100009	-0.0642387835739699	-0.354676818890425	-0.233702889498553	-0.324561111633167	-0.0346334588879755	0.170750239814181	0.449618769881299	0.369934254725384	-0.0867569690955462	0.0483701969651021	0.0842994826947613	-0.305624281797293	-0.276021772774836	0.0212713340310596	0.998652293831567
GO_ASTROCYTE_PROJECTION	-0.0155266561369386	0.00665482610032764	0.00727405224241126	-0.0881373924349416	-0.264949791000284	0.427314157553384	-0.167806864712922	0.395871369954456	-0.000627711867721592	0.34921431307078	0.450925364571998	0.153414781607704	-0.435371009169728	0.170630402919414	-0.345862472358424	-0.36228793307044	-0.182067165956979	-0.115720169556342	-0.358392117066225	0.284475657362336	0.0214554360916351	0.998652293831567
GO_GLUTAMATE_BINDING	-0.0817761737125585	0.356492427130855	0.180539116552628	-0.348873332670881	0.000815280926829975	-0.0213285467101327	-0.221960452275716	0.10905528757525	0.206127846810097	0.316801276915929	0.596149245124617	-0.583839524468669	-0.621657563088639	-0.122712764196456	-0.12794109502438	-0.132712762132352	-0.192334194796153	0.3661983465067	-0.33117895210016	0.31754885690496	0.0220193956668377	0.998652293831567
GO_ALANINE_TRANSPORT	-0.0258053680846132	-0.140735444266931	-0.528771941656757	-0.368858952568856	-0.392189336609909	-0.186338089624768	-0.0597983734025484	-0.44311178911912	-0.243636675068588	-0.00942781730563841	0.318433445165592	0.0714553797897939	-0.135968736899476	0.273950291298135	0.622448499142417	-0.33316355697828	0.263401265842762	0.204791633533347	-0.09954864975819	-0.297533524159235	0.0225696903486734	0.998652293831567
GO_NEUROTROPHIN_TRK_RECEPTOR_BINDING	0.30428969924134	0.255665140031993	-0.101055527635843	-0.127874087455381	0.447356084303268	-0.221660742201907	-0.380209716354176	0.0575390536508141	-0.18616778514903	0.502949711775932	0.173992116592787	-0.526668925366155	-0.736851306539783	0.078800300064901	0.355010720048828	-0.394109170425323	-0.487799634175259	-0.240557946495765	-0.250033299889129	0.341169243919919	0.0228013132323548	0.998652293831567
GO_PROTEIN_SIDE_CHAIN_DEGLUTAMYLATION	-0.669509267696978	-0.407632244582724	-0.586558929159201	0.673260657481155	0.246242038584352	-0.45822885972734	0.333750119898157	-0.122622184090281	-0.715272993600624	-0.457372808806566	-0.171502316446059	0.545659996808199	0.482967276445198	-0.0129593292793313	-0.758583525787596	-0.0661827779610586	0.640348225180388	0.875948531837752	0.582517462629534	-0.498527826861054	0.0228394287814066	0.998652293831567
GO_PROTEIN_LOCALIZATION_TO_PHOTORECEPTOR_OUTER_SEGMENT	-0.541701491224132	-0.489914657691098	0.163366403519113	0.473810395138851	-0.00627724401933427	-0.47362192133238	-0.00407505657282747	-0.469801609994276	-0.632098677741019	0.0505629243398038	-0.396473850940973	0.668120233327663	0.579218670556555	-0.666783970439016	-0.406327160332797	0.0985316309645393	0.458103003507081	0.777504068974798	0.391523336119276	-0.448961207177333	0.0229222055690807	0.998652293831567
GO_SERTOLI_CELL_DIFFERENTIATION	0.24750571182017	0.263608947784894	-0.0850082002445247	0.21448632922008	0.0482452802253725	0.46928558474873	0.201491520659236	-0.0907094273651879	0.0170016000465487	-0.165924899179477	-0.240908892466949	-0.230184658508836	0.0541586424934691	-0.327103345590585	-0.418421919069797	-0.260707313895859	0.111023181467405	-0.190644954717694	-0.0476080068193633	0.243601824580057	0.0230280998227972	0.998652293831567
GO_OPTIC_CUP_MORPHOGENESIS_INVOLVED_IN_CAMERA_TYPE_EYE_DEVELOPMENT	0.0232137023564865	0.553865986368189	-0.367128668560742	-0.10694630887823	-0.112467211435866	0.00799044572808855	0.26779073422133	0.0461249125316361	0.0887687067215638	0.646679214985756	0.221785867572986	-0.678873078852232	-0.578921223752712	0.349478433822439	0.194797497097227	-0.260214252259041	-0.44754813389621	-0.211252536346388	-0.192173089528306	0.343513514474512	0.0233386089993173	0.998652293831567
GO_FERROUS_IRON_BINDING	-0.15271942951105	-0.354251696393669	-0.352531562301266	0.373978495967199	0.0869855550866261	0.0789732195015491	-0.211686579793316	-0.126213497626432	-0.536832780791472	-0.310810774227429	0.00837959602927912	0.124011393488464	0.0707900309950287	0.0142440855607771	-0.0697693335986905	0.041896024274623	-0.0447022986584496	0.556791442253233	0.447992022917022	-0.278722984909454	0.0234256873634668	0.998652293831567
GO_REGULATION_OF_BINDING_OF_SPERM_TO_ZONA_PELLUCIDA	0.627071560074324	0.4811902743721	0.10205428232088	0.0188932389036771	0.162735911268517	0.50872937238463	0.22985940798756	-0.390079675036634	0.0671705395764254	0.160564375943599	-0.692969528522232	-0.640393395942042	0.108968739752533	0.0825997223800546	0.158233456953964	-0.462644483074125	-0.426129242848824	-0.601961004848243	-0.345174774799844	0.38174169182812	0.0234499050309908	0.998652293831567
GO_NEGATIVE_REGULATION_OF_FAT_CELL_PROLIFERATION	0.2467548351506	-0.103630267978448	0.625784640558212	-0.140262563948385	0.352715766137626	0.592955209874736	0.490718018599069	-0.471398492426775	-0.494641073911982	0.0359698590959572	-0.149361620993409	-0.255262901152516	-0.314921304220343	0.168489490285592	0.134984984541488	-0.702906537421218	-0.333907793304581	-0.55902912130653	-0.482575998464602	0.382741539462812	0.0236545659538838	0.998652293831567
GO_RESPONSE_TO_UV_A	0.398701758183527	0.470208748489356	-0.187700215778048	0.339516663085191	-0.157000460403654	-0.089923282161154	0.0928970361609534	0.0260772857912132	0.146867720908626	0.158215542388883	-0.0455384672802474	-0.42791768539743	0.124983651180899	-0.133102399014467	-0.585414472098054	-0.573814206206668	-0.291003593233832	0.563554907531632	-0.4876120697785	0.331047308775657	0.0236611339703434	0.998652293831567
GO_POSITIVE_REGULATION_OF_HAIR_CYCLE	0.0572257972662517	0.37364817972111	-0.0885138877028222	-0.342009655392692	0.156326868583569	-0.0521905911637663	-0.0896108190915185	0.24635608279236	0.259798116192742	0.0106466811169678	-0.164831406019648	-0.186368252441338	-0.248197677395936	-0.0953577375500916	-0.0589798050168773	-0.264015568810414	-0.252745684305565	-0.217562112129947	-0.121035845547998	0.213882414154548	0.0242552375969795	0.998652293831567
GO_HYDROLASE_ACTIVITY_ACTING_ON_CARBON_NITROGEN_BUT_NOT_PEPTIDE_BONDS_IN_LINEAR_AMIDINES	0.318904323380568	-0.136194207772811	0.339511833204364	0.041135454891511	-0.00966093076014038	-0.128614283712728	0.346373659521727	0.0187958828344423	-0.0110469790614872	0.393989615430914	0.0383838897015646	0.14236392387355	-0.47326243494602	-0.331344908315978	-0.482062174007784	0.137775992282685	-0.13784943569967	0.075300183537045	-0.113853244088835	0.258009990139528	0.0243284477573539	0.998652293831567
GO_NUCLEOSIDE_DIPHOSPHATE_KINASE_ACTIVITY	-0.426988725704229	0.129558084965286	-0.0343360533686895	-0.3201353174094	-0.178923131078472	-0.288368770834752	0.0256803960473638	-0.411678920891068	-0.226690290350271	0.241890535064281	-0.424304366095454	0.229873415706404	0.120589809687729	0.11704719438472	-0.120535735939227	-0.0834341069179866	0.315817409643193	-0.0162627250925757	-0.0278012205721885	-0.240938715081181	0.0243330330923055	0.998652293831567
GO_IMMUNE_RESPONSE_TO_TUMOR_CELL	0.0791876497115888	0.179550155907354	0.288386272348238	0.040499303086287	0.165000938101507	0.412444248725749	-0.0360911958242571	0.231240193089799	-0.109238740848273	-0.417391689205943	-0.0348433802978974	-0.49097544540301	-0.0625920952371432	0.410347606399928	-0.244080198699037	-0.375912010583522	-0.208670594864587	-0.268822982084532	-0.390145528543989	0.276469474744636	0.0248539342241692	0.998652293831567
GO_MICTURITION	0.0817338270705524	-0.671898938816487	0.0338949416591207	0.180730050764144	-0.207743063214747	-0.330330149739565	0.210083349192531	0.0636590184506595	-0.444557115933662	-0.299516854912768	-0.20720513063018	-0.25769849811964	-0.0371730858061851	0.421180148394986	-0.00637275597806045	0.487187812017411	0.309022892372065	0.376412066271633	-0.040315341597005	-0.301180410704437	0.0250194746401097	0.998652293831567
GO_NUCLEAR_OUTER_MEMBRANE	-0.226376992131791	-0.0356885661380718	-0.196823588735585	0.219940735410966	-0.0454905947612326	0.0838241447835925	-0.188679363467518	-0.189731152346088	-0.255167790427483	-0.359640394138356	-0.120526096078228	0.0519420001231941	0.173694680019105	-0.104742360945333	-0.156021393927035	-0.0174402130400401	0.405996741267631	0.251027879241745	0.173863095872553	-0.21677729521555	0.0250731366142568	0.998652293831567
GO_CCR6_CHEMOKINE_RECEPTOR_BINDING	0.172737317955712	0.346269847639127	0.643868429887522	-0.680317592979072	0.0361141047354931	0.938152946092785	0.176364750942838	0.520796780592055	-0.321848443125971	-0.303207840115636	0.539693500772696	-0.431173594283726	-0.494732443310135	0.169503460920285	0.114500626828451	-0.558015628478275	-0.65744386038181	-0.542293567929263	0.311108294423516	0.449125048335238	0.0255998942146991	0.998652293831567
GO_AT_DNA_BINDING	0.110420749261368	0.0389539328143196	-0.263219987471867	-0.156457232094862	0.228798687094258	0.416080849189066	0.472211856405738	-0.0842702303832517	0.0836015816339591	0.186060232241954	-0.0499240697212406	-0.240875939633207	-0.586058359990305	0.15808913779601	-0.00876726110219142	-0.372185329791213	0.24405796760849	-0.349118937454541	-0.371213124006634	0.280055014364376	0.0258514024271897	0.998652293831567
GO_ADP_BIOSYNTHETIC_PROCESS	-0.0855823160673338	-0.399820803488882	0.194404004213015	-0.404200018922013	0.0987024973038679	-0.24601885915997	0.0667933984047542	-0.725767073571672	-0.0166952248947849	-0.171331645736776	-0.441085816215109	-0.0335013775785273	-0.151556695916589	-0.0711233055242005	0.727481147624397	0.103265892280743	0.175723677815599	-0.0487963035501444	0.136766917286182	-0.298473572066946	0.026074857870706	0.998652293831567
GO_NEGATIVE_REGULATION_OF_GUANYL_NUCLEOTIDE_EXCHANGE_FACTOR_ACTIVITY	-0.0927390135778988	0.373096241171515	0.196173984488305	-0.127623947757118	-0.213178496375404	0.494041147150547	0.352625965213549	0.507698060088879	0.287041570782447	0.0071549059245592	-0.504784722656586	-0.395904149111241	-0.381560952534523	0.706576099309314	-0.457360792870937	-0.37713896098201	-0.0339615376467269	-0.610238602643106	-0.567168735385416	0.380913403478789	0.0260911586195914	0.998652293831567
GO_CELLULAR_RESPONSE_TO_ALDEHYDE	-0.0642405911107984	0.345305845701838	-0.402413570063058	-0.265832803166594	-0.430999000575112	-0.148967851523287	-0.389670365320178	-0.427016483444619	-0.433408520970689	0.357001146375388	-0.45808266043517	-0.451309427217554	-0.0410273335617668	0.442823248658887	0.393522617590535	-0.111828400312167	0.310546844642872	0.292173847040573	0.0564053128880763	-0.322170143673662	0.0261691501278049	0.998652293831567
GO_NEGATIVE_REGULATION_OF_PATHWAY_RESTRICTED_SMAD_PROTEIN_PHOSPHORYLATION	0.313172434270724	0.132913050982439	-0.0720959356991945	-0.0169855414798623	0.406803962065269	-0.144752190287476	-0.244197517171913	0.0922442489425366	-0.0190018758529994	-0.262961775506783	0.364665684295063	0.117192266213256	-0.19172859122132	-0.554620532823144	-0.0619055901428519	-0.393866845826213	-0.0203491182727477	-0.388518742070795	-0.167806832923002	0.257682729706789	0.0264712420871249	0.998652293831567
GO_CIRCADIAN_SLEEP_WAKE_CYCLE_NON_REM_SLEEP	-0.343248677148222	-0.1792664736837	0.1129856471668	-0.003802183277437	-0.191542436213984	0.0869611937289069	0.326108671061275	-0.387340046147638	-0.146246902146375	-0.45756071245738	-0.402610357020614	0.231100469092476	0.416007327984402	-0.368045454810411	-0.147561519467977	0.208005202289513	0.541887053474912	0.569181922858974	-0.122120158069216	-0.310198880522572	0.0268345498617008	0.998652293831567
GO_NUCLEOSIDE_TRANSPORT	0.00418463896100404	-0.126428309663049	-0.274313070405989	-0.42724434127841	-0.658004880110785	-0.117426128860793	-0.155756639623143	0.0910354772897191	-0.525253616764797	0.238062661504148	0.155731180674076	0.338947992244059	0.00860297923831277	-0.612321731901842	0.155361866307289	0.298992732592856	0.562699485406366	0.162508719208735	0.422302687309149	-0.330356207507708	0.0271770879337527	0.998652293831567
GO_GAP_JUNCTION_CHANNEL_ACTIVITY	0.439724720565014	0.266943763318829	0.268195222173935	0.08221968416579	-0.185151991151735	0.317048494061904	0.0974270563572083	-0.209129540079652	-0.583216525587171	0.280592463539997	0.309346519013441	-0.0244735752959322	-0.356977678376751	0.0885188451483702	-0.259803925578707	-0.305903570639451	-0.246449617234635	-0.385438119878431	0.0191522333617226	0.282467368459687	0.0275634143702062	0.998652293831567
GO_GLUCOSAMINE_CONTAINING_COMPOUND_METABOLIC_PROCESS	0.260743413718325	-0.171525961631004	0.0764445934869585	0.0542233660994902	-0.131109297514126	-0.191343231536051	-0.201161451624351	-0.344100669207803	-0.473990159479399	-0.208872948402049	-0.312001873915188	-0.110317786982112	0.190861003386255	-0.180396035295233	0.250630489227226	0.077382375210301	0.106993505791802	0.225211196432627	0.026407352776348	-0.222682350750692	0.0279061053521114	0.998652293831567
GO_HOMOCYSTEINE_METABOLIC_PROCESS	0.402972116833619	-0.468228401030638	-0.0635691068243578	0.0363811511155375	-0.341997163106009	-0.321919851276447	0.100728735743144	-0.487414387404975	-0.228620511776863	-0.196228353076296	-0.490719465081187	0.390906675186608	0.407690223758002	-0.580518666478804	0.336461291797424	0.472284328291419	0.0917671251075179	-0.036845602599111	0.00309226650682756	-0.322751544822096	0.0283021212251504	0.998652293831567
GO_POSITIVE_REGULATION_OF_DEOXYRIBONUCLEASE_ACTIVITY	0.191061478217709	0.788411027643298	0.529819560183979	-0.0530021274625738	-0.138103111369069	0.0810132413570006	0.322784270346676	-0.0591395844407786	-0.318418104308057	0.353117132525551	0.137866706077814	-0.809615022154051	-0.542614655896832	0.658137627766402	0.292856241085881	-0.477617550743137	-0.724020413687801	0.169757426856888	-0.626168701057903	0.424266129958051	0.0287370955841205	0.998652293831567
GO_SUMO_LIGASE_COMPLEX	-0.615416522828562	0.204365441975573	-0.256200184270261	-0.368441926115311	-0.0524991807508873	-0.0462449507278641	0.0771069348503334	-0.0132697755125828	-0.438245885503163	0.00745189493430526	-0.394216154394035	-0.251629765345661	-0.0189779160393684	0.728224529297741	0.501923544874924	-0.2673962644598	0.0830120657313909	0.266101441141578	0.0513884185760976	-0.308908966571427	0.0287980193122868	0.998652293831567
GO_PROTEIN_DEGLUTAMYLATION	-0.491881618816382	0.0076283293962171	0.0464004240257296	0.471759199578459	0.149923459410435	-0.470747548819785	0.232295915903381	-0.379596741865327	-0.619240584929873	-0.228870283032783	-0.182874196523179	0.209823759589955	0.239130856323422	0.112118285172193	-0.436098400154655	0.0337024390490186	0.439400144267494	0.541489107815303	0.520667173779016	-0.340729502155046	0.0288334127623492	0.998652293831567
GO_MITOTIC_SPINDLE_MIDZONE	0.116665686733564	0.637093986508391	0.20350290470253	-0.393049902533103	-0.366182589640906	0.270433507413693	-0.190759051111329	0.311433367537915	-0.101409599884787	0.438698481837531	-0.00487522182838104	-0.581061055992891	-0.218381952572847	0.336128395151958	0.12938457872186	-0.497026602396586	-0.240768005852403	-0.444708006322551	-0.499917415447913	0.335821173519387	0.0289688571594862	0.998652293831567
GO_SPONGIOTROPHOBLAST_LAYER_DEVELOPMENT	0.155518317706399	0.0581727550572335	0.10895730754	-0.314020777643091	-0.0899478486888764	0.38556245076298	0.289685513028594	0.207837898855542	-0.130068854016699	-0.057546113052001	0.212158454695201	-0.220142972762447	-0.462811818993235	0.447180483022715	-0.0297670546877117	-0.699302705878388	0.0436934721498045	-0.506363047145669	-0.34130475593096	0.29622130950508	0.029083535050769	0.998652293831567
GO_CYCLASE_REGULATOR_ACTIVITY	0.238476308102583	-0.223476717387377	0.206338463426494	-0.371964481511708	-0.285693688704482	0.43007541791165	-0.206231031017189	-0.349023736031743	0.0512023152263474	-0.322522425580538	-0.0996804645202415	0.0283463620325447	0.319216966459573	0.222573694736307	-0.0787618737161399	0.0612223279389707	0.251127575117106	0.340831086910554	0.203120123483685	-0.253232263787253	0.0294671753686818	0.998652293831567
GO_EOSINOPHIL_ACTIVATION	0.0623024263933978	-0.306350086294656	-0.3415204086165	-0.113716335451821	-0.188316687887741	0.0488244719046534	-0.607523301396468	0.223166372452265	-0.441486139806796	-0.292850709411524	0.230080293563662	-0.323858179438455	0.271725989225231	-0.00237336291095266	0.437243926867732	0.39387171949135	-0.269481310254862	0.167758318439789	0.486131579526386	-0.302162799168416	0.029497168511547	0.998652293831567
GO_POSITIVE_REGULATION_OF_MITOCHONDRIAL_TRANSLATION	-0.0326269448140425	-0.125434481618972	0.340699311883585	-0.407201320635618	-0.379387296947232	-0.258774099236432	0.137821659303694	-0.421904989546452	-0.334810565267688	-0.103025300115022	-0.580799621121385	-0.337967250127906	0.456263166837811	0.377117858525401	0.577686168555117	0.123697700652842	0.00735754242642744	-0.0509035599532448	-0.256205676521805	-0.308989257264382	0.0295232130135383	0.998652293831567
GO_KERATIN_FILAMENT	-0.025093679809329	0.210765322372872	0.443024011740233	-0.00600863599643062	-0.239757764777075	0.164378715740519	0.182124274746592	0.122354229154814	0.382216064322854	0.14774568933896	0.271316104619484	-0.167193619412994	-0.191361465133415	0.27190335665218	-0.157216025922998	-0.286287564178428	0.157968056722297	-0.183553322298407	-0.022049717107296	0.222502363171564	0.0295862712280303	0.998652293831567
GO_LAMIN_FILAMENT	0.534872979215155	0.584905254321348	0.259142360357157	-0.714721076609605	-0.128717966268131	0.702835900727074	0.580732431540842	0.039665511798133	-0.0877378203012637	0.219737567851641	-0.477759796916483	-0.172085961435588	-0.358893572931707	0.448252236723952	0.252768377368392	-0.56790938084114	-0.613459964943123	-0.708027536904446	-0.755130320024892	0.446852160438648	0.0297944736177812	0.998652293831567
GO_NEGATIVE_REGULATION_OF_INCLUSION_BODY_ASSEMBLY	0.356769836050777	0.391533226586658	0.231255060809306	0.375656552035916	0.055244077720658	0.589058272928881	-0.533765606645874	-0.0822142791894807	-0.139039046353639	0.225829548981129	-0.482678146375616	-0.508282074126831	-0.575554119851287	-0.0434067348390878	0.0691187398006622	-0.325373836724015	-0.106322767425816	-0.0310282061823205	-0.363303347788633	0.325305361260231	0.029932864594377	0.998652293831567
GO_RESPONSE_TO_STEROL	0.0836016551913136	-0.059239162298704	0.096250800425732	0.0975086611228795	-0.0208946015294331	-0.000774817491222907	-0.0640308171491401	-0.307612358848197	-0.478796548717601	-0.379896172286435	-0.129764339967509	-0.014753939928985	0.242935018776292	-0.0710793383556569	0.172627275898614	0.0125595294434636	-0.010248741548898	0.269547718219409	0.232780133898525	-0.210082111736556	0.0299855944236236	0.998652293831567
GO_MOTOR_LEARNING	0.14225316655765	0.653714007881016	0.740102514305479	-0.617562851056811	0.396577880996238	-0.494046430883218	0.107642900679504	0.707817378992673	0.304869054707565	0.482673853422667	-0.474823009065127	-0.288893363211774	-0.0135033699972516	-0.338386439693315	-0.541549052901852	-0.378921191458599	0.00778603791848564	-0.124089158955678	-0.0787098365904358	0.396734975637451	0.0305661349409695	0.998652293831567
GO_INTERMEDIATE_FILAMENT_CYTOSKELETON	-0.00686911997876483	0.191285237411497	0.157541045416862	0.036725962548148	0.114046644971367	0.0321859612010847	0.0551594958500569	0.0528562076622345	0.195827052321249	-0.0342016311572521	0.181307119543028	-0.182919860261584	-0.215865421361113	0.0975295156868554	-0.103610740845028	-0.161410579282071	0.0455810789875266	-0.00893233663642902	-0.02416939089134	0.157939623715353	0.0306582261015854	0.998652293831567
GO_INCLUSION_BODY_ASSEMBLY	0.345032056102465	0.288448935993669	0.0148553589685191	0.100215813409784	0.0127456720644747	0.515422738876228	-0.303910647414882	0.0392874864060228	-0.0115304103764575	0.0268631507204223	-0.457212977150405	-0.533154615355857	-0.518589775894144	-0.0404322925752768	0.141916655584611	-0.24482547720615	-0.0372369482405102	-0.164306218700309	-0.397877893091947	0.276151245921297	0.0306755443698853	0.998652293831567
GO_PHOSPHATIDYLINOSITOL_3_KINASE_COMPLEX_CLASS_III	-0.193853268548445	-0.202374584557546	0.0108280740006454	0.00991930960957096	0.435364826544392	-0.267640028992041	-0.167891078655588	-0.456312461230369	-0.292795081187311	-0.778264121063644	-0.419977884428927	-0.483258270653963	0.0558412024683322	0.486219158128176	0.511918669433643	-0.0299588718983654	-0.126011789547711	0.614187119011474	-0.00465982601332227	-0.339216155548693	0.0311531502091594	0.998652293831567
GO_IMMATURE_T_CELL_PROLIFERATION_IN_THYMUS	0.543627126622732	0.055253722970366	-0.405978160823813	0.379864518366174	0.36034994525215	0.147711200911371	-0.388283226593043	0.204268833547592	-0.0907343699749641	0.0885274243544637	-0.0816403749217468	-0.022129271979868	-0.0743012721530279	-0.76189613153055	-0.485996015771325	0.0786248397258824	-0.43485556611945	-0.0700624709039706	-0.0778881650367463	0.304969064876703	0.0312652249287437	0.998652293831567
GO_VERY_LONG_CHAIN_FATTY_ACID_COA_LIGASE_ACTIVITY	-0.131238393492861	0.212934714345897	-0.0789212366975229	0.25901495524989	-0.208072307513005	-0.0649154630530265	-0.052919847545585	-0.363304017510964	-0.331499966180996	-0.503398532987191	-0.542177103960951	-0.235698851358656	0.351301183069309	-0.0625641231285475	-0.459794476935999	0.168773150120917	0.55673946285811	0.588729519601967	0.321238257986234	-0.317635715217241	0.0312693880819808	0.998652293831567
GO_DOUBLE_STRAND_BREAK_REPAIR_VIA_CLASSICAL_NONHOMOLOGOUS_END_JOINING	-0.112462607777636	-0.220853729094015	0.333457353134997	-0.331829695600744	-0.431901998457849	-0.0250572977332814	0.667076632067157	-0.118124784132066	-0.65278022171462	-0.389637520604935	-0.594491600828423	-0.0898129178510139	0.447141564570096	0.216602909248556	0.108631436044847	0.371079909183913	0.355994002472912	-0.108531803557456	-0.0136457927631169	-0.331532910758721	0.0320885295968617	0.998652293831567
GO_MITOCHONDRION_LOCALIZATION	0.344609836610107	-0.100098104720151	-0.0758695216911215	0.0359202932131993	-0.104951654596764	0.0483330091863577	-0.21369826884871	0.229147574419028	0.11993007616385	0.12263985643873	-0.214202192598865	-0.248973576494044	-0.268883954772741	-0.14768539313729	0.0428551512948291	-0.33486121138914	-0.0939403582925745	-0.165004045236107	-0.185596012014024	0.192693984421106	0.0321630206177249	0.998652293831567
GO_POSITIVE_REGULATION_OF_RESPONSE_TO_TUMOR_CELL	0.0225428530703707	0.209956201461082	0.465064086787448	-0.177323978972588	0.286417961696715	0.4435856719764	-0.04185223771451	0.306516456911264	-0.170058117114917	-0.530976338796212	0.232644996623211	-0.617425416595566	0.119488467910646	0.382328438944029	-0.178554675764376	-0.418354867069942	-0.245973066292057	-0.397895869637845	-0.407935039536073	0.31567821313499	0.032366873504581	0.998652293831567
GO_MESONEPHRIC_TUBULE_FORMATION	0.175384295831939	0.436459246073892	-0.375329994049342	-0.284532247027515	0.572191606645956	0.288110106117795	-0.124172920077502	-0.312366179637076	-0.260333915783296	0.462692471233828	0.186278838220859	-0.287223899937427	-0.0274612881488607	-0.52991142628722	-0.325893670356532	-0.217674186468771	0.152764440605567	-0.271537539864777	-0.3765341429888	0.304923173958083	0.0323941330963537	0.998652293831567
GO_NEUTROPHIL_EXTRAVASATION	0.284115260122496	0.640816240412069	-0.283278482364327	-0.212835724858931	0.350849616819182	0.245545560750706	0.323426002786361	0.292981051391065	-0.35269639554426	0.0327939909249741	0.0467161332961109	-0.355179417484769	-0.655456930722669	0.29092791383181	0.258313413557022	-0.237829948069241	-0.225605573185651	-0.294745933541189	-0.287376544863991	0.312772150626694	0.0326940974164965	0.998652293831567
GO_CELL_JUNCTION_MAINTENANCE	0.415813766544637	0.491329927109988	-0.259551294983292	-0.0485510436009749	0.275457002546397	0.191740188002553	0.0921797265792398	0.290183503676922	-0.127961183499889	0.11085710899166	-0.339754154117451	0.260642136995328	0.000315764535056579	-0.478306774429477	-0.170706474386982	-0.430699515032384	-0.0562887694781236	-0.0347095870255213	-0.553449806459657	0.282149791546564	0.032698956484715	0.998652293831567
GO_REGULATION_OF_OXIDATIVE_STRESS_INDUCED_INTRINSIC_APOPTOTIC_SIGNALING_PATHWAY	-0.302431652844767	0.19506031093878	0.195836654048386	-0.393406210819904	-0.152317146646843	0.398307162973547	0.0102523251978227	0.322936034522714	0.168508039347449	0.339714168956536	-0.12288832112853	-0.365431184146192	-0.583555578766406	0.266146308446177	0.166504353297938	-0.426165614570908	-0.276318627158774	-0.210794867443532	-0.388532057858163	0.287229441665454	0.032836329633802	0.998652293831567
GO_CALYX_OF_HELD	0.18145375507513	-0.349201873062163	-0.386161760966797	0.0175086307110657	-0.000932056708836532	-0.157240096095036	0.0446336429054636	0.0759167785831786	-0.446290523320748	-0.004994435284812	-0.301608350199343	0.158647607146688	0.0505670516884832	-0.104664313389606	0.0622979401951363	-0.14979412616906	0.217150773591567	0.312597016184022	0.260018214331182	-0.221481273934838	0.0328775494809158	0.998652293831567
GO_REGULATION_OF_SYSTEMIC_ARTERIAL_BLOOD_PRESSURE_BY_ENDOTHELIN	0.188998473259004	0.26413262384599	-0.561763153264776	0.224113383669772	0.661006510645701	0.545799745001	0.062469845472793	-0.39513455844057	-0.33235507616601	0.0602235676290152	0.656678872581081	-0.185403196915053	-0.431267898061513	0.109055730079731	-0.689334108340712	-0.401953647064505	0.233043848131862	-0.168103021304602	-0.377873186523516	0.363904001748243	0.0335262794622688	0.998652293831567
GO_LYSOPHOSPHATIDIC_ACID_BINDING	-0.315523684170746	0.291194116077879	0.352790716261317	-0.682876938302869	-0.149311215926979	-0.677133610026751	-0.191160541324591	0.348509842736294	-0.673401743340695	0.22993195777311	-0.553322719649461	0.341045650979691	-0.486215211242586	-0.262086893687762	0.461924100186272	0.226045710295557	0.660875068034584	0.279247757004639	0.500629844325173	-0.398847236863627	0.0338589331901503	0.998652293831567
GO_NUCLEOSIDE_TRANSMEMBRANE_TRANSPORTER_ACTIVITY	0.00419433205492903	-0.194235084894536	-0.182876103735204	-0.487341354507358	-0.607687493563161	-0.128975302593092	-0.378921950691184	0.0910954646985235	-0.46885343416417	0.276636468699364	-0.0110155329362515	0.106035451825112	-0.0760370517482373	-0.710200419589201	0.206664029686759	0.333019707681322	0.609027309281932	0.10914938704049	0.586229595003408	-0.335302364023347	0.0339027225121946	0.998652293831567
GO_POSITIVE_REGULATION_OF_TYROSINE_PHOSPHORYLATION_OF_STAT_PROTEIN	-0.00319431990027721	0.107318851706619	-0.237716756781355	-0.0261753986388726	0.144312209762673	0.447815694190356	0.166761942333689	0.120862562919119	-0.136717557748914	-0.216856244119682	0.281919666557157	-0.126798772768819	-0.246733686609233	0.150914514375915	-0.186920196340825	-0.202580505639859	-0.213243512373745	-0.144298421077334	-0.217499277225005	0.207334132232864	0.0340407547927289	0.998652293831567
GO_MULTIVESICULAR_BODY_MEMBRANE	-0.074509083373247	-0.0145662057291798	0.03964405392412	0.108081153961096	0.050095139311692	0.341925710079451	-0.201539941302805	-0.136379700433435	-0.088012550802759	0.198733351953294	0.0125447153037792	-0.364633716589857	-0.124270786733297	0.0981733902599961	-0.408225641303072	-0.188257880084359	-0.278426012896932	0.0180384695028256	-0.146364278147322	0.19570186544373	0.0340839942335132	0.998652293831567
GO_REGULATION_OF_GLIAL_CELL_APOPTOTIC_PROCESS	0.398476221124386	0.0985871035945484	0.129251653983584	0.227437705066102	0.0735811473955327	0.271841576243459	0.113034411303301	0.383757915302933	-0.149021417652925	-0.433007528971305	-0.231988793098264	0.135045705652554	-0.195719776641395	-0.102509081314577	-0.380024070673908	-0.32892866381784	-0.334064044400308	-0.421488942943514	0.198470514698676	0.258829567138344	0.0349277286709033	0.998652293831567
GO_RNA_POLYMERASE_II_PREINITIATION_COMPLEX_ASSEMBLY	0.035681064372196	0.0861919646241859	0.181148221869477	0.107976069449458	0.0314716251421099	-0.0356710987138345	-0.169131569238991	0.121151371244537	0.088129872335709	0.247996973558376	-0.304113580037365	-0.336881453946475	-0.503883378032394	0.0850815985427832	0.306786533477051	-0.29590861257332	-0.431950778906576	-0.13375498405873	-0.241770121762496	0.229565232803507	0.0349363708580637	0.998652293831567
GO_POTASSIUM_ION_ANTIPORTER_ACTIVITY	0.177372871871293	-0.254292738121878	-0.34129766563759	-0.326621456334526	0.0542266299652198	-0.208136648056455	-0.233571415715192	0.0234536391328931	-0.0802420521821658	-0.101344157608267	-0.0422867625012812	0.386500380503594	0.119365916860073	-0.310335273563149	-0.318993036504283	0.328297282152009	0.154734720967893	0.334273342434534	0.225165136965773	-0.236034218289596	0.0349810441373558	0.998652293831567
GO_REGULATION_OF_VIRAL_INDUCED_CYTOPLASMIC_PATTERN_RECOGNITION_RECEPTOR_SIGNALING_PATHWAY	0.145982845910803	0.504827184040082	-0.0558209776454839	-0.0968431048236621	0.0400777803844042	-0.200250622581487	0.0336505365575307	0.0369912174413494	-0.0752551039056842	0.0978065096244231	-0.0289079039771593	-0.417062892697057	-0.324823625752288	0.334433133710841	-0.0533154660357769	-0.259036781018057	-0.385886214784698	-0.286087937208078	-0.140553281493544	0.228110575071206	0.0350659332421352	0.998652293831567
GO_QUINONE_METABOLIC_PROCESS	0.0626908206444365	-0.21831889130333	0.0501288990866102	-0.0865901941183635	-0.338606374734842	-0.312930000290294	-0.162453201489743	0.00780038296118976	-0.0907432654313572	0.155213368279354	-0.415946782938096	-0.310038846686301	-0.0214501075985392	0.11453442619426	0.26868709976865	0.0663408376589819	0.206503539594772	0.297471542894654	0.0896735086720077	-0.211670271819987	0.0351388134221892	0.998652293831567
GO_NEGATIVE_REGULATION_OF_OXIDATIVE_STRESS_INDUCED_INTRINSIC_APOPTOTIC_SIGNALING_PATHWAY	-0.251056560459342	0.111577831381925	0.228038599492255	-0.301666411381999	-0.144462325589416	0.283925077710963	-0.0621250746964909	0.378502972090336	0.111648376689545	0.301384066358419	-0.291529159491108	-0.280930963507127	-0.535254635500765	0.120463914487287	-0.028959597000348	-0.405487132963134	-0.135173890688206	-0.074694058183922	-0.415347956651716	0.252535530192363	0.0352156887395862	0.998652293831567
GO_SORTING_ENDOSOME	-0.27705057400339	0.624599725788304	-0.452096822639206	0.495683360762472	0.528270365155584	0.343722740508328	0.159206784785393	0.108587525094081	-0.0506725288226325	-0.0745127403607201	-0.00205640792674525	0.228118889467882	0.0541730923536941	-0.778613895914342	-0.560947161690033	-0.405791146468237	-0.0492194367669941	-0.212139930591134	0.0595513298928915	0.335715935041031	0.0353348554550385	0.998652293831567
GO_NEURON_INTRINSIC_APOPTOTIC_SIGNALING_PATHWAY_IN_RESPONSE_TO_OXIDATIVE_STRESS	-0.437740048920035	0.528263114894071	0.183778211807473	-0.590278823522627	-0.137793605795537	0.284800149380478	0.0422380918534404	0.544070343533155	0.386458188859251	0.420502075593948	0.077211595288454	-0.318284272593152	-0.733770735880003	0.409046713715885	0.455684742991803	-0.671663068700152	-0.442834852945526	-0.590405231738965	-0.318664387064596	0.394680413160663	0.0354244873987669	0.998652293831567
GO_C_TERMINAL_PROTEIN_LIPIDATION	0.555014407996152	-0.398912420719115	-0.540131639612809	0.207263914360446	-0.627806217462312	-0.428605538914161	-0.546240459840678	-0.0314247833502582	-0.209285802849426	-0.283580816455497	0.0370715016907004	-0.347885641171445	0.455513138872118	0.107333651717092	-0.186376796313364	0.432618158793904	-0.287318384258465	0.496601382968651	0.513284544922617	-0.354029243773839	0.0362049683776167	0.998652293831567
GO_PERIPHERAL_NERVOUS_SYSTEM_MYELIN_MAINTENANCE	-0.0789841977383873	0.172856781801331	0.165911832591505	-0.0828077061447402	-0.111334990686683	-0.113600332211236	0.196352768374551	0.153197600171037	0.361131820944967	0.310812283998237	-0.371322034604731	-0.654855614416689	-0.480879268956492	-0.0083494296490256	-0.445353133872753	0.0497664307891214	-0.234727706701805	0.0765605533689628	0.0684413362043791	0.25842131565391	0.0365281833135485	0.998652293831567
GO_KERATAN_SULFATE_CATABOLIC_PROCESS	0.0582522813101712	0.00372360369292499	-0.437429128909074	0.0228115972617313	-0.0761079894990614	-0.509510665760565	-0.079677236328162	-0.320665836243116	-0.608752954267436	-0.116317429350024	0.187919500654471	0.138253928602114	-0.338036746399259	-0.290876263123853	0.261500543221599	0.114154998901501	0.240172788853224	0.482237352855225	0.187241613194233	-0.269854141325656	0.0366659654191621	0.998652293831567
GO_POSITIVE_REGULATION_OF_MITOPHAGY	-0.0431606232660344	0.501976842662043	-0.198976706329328	0.217336977173462	0.0601614570730902	-0.0938743202351859	-0.055271790347402	0.663235295999246	0.119773044793471	-0.189542956683246	-0.403212495503653	-0.45668266346286	0.314553821699068	-0.156387951558954	-0.43937717005517	-0.420182244631574	-0.509405446050752	-0.314931069775857	0.0199348245197667	0.297895621536038	0.0368524034816821	0.998652293831567
GO_REGULATION_OF_EXIT_FROM_MITOSIS	0.0360520276268977	0.537809501992088	0.0923079527279887	0.169760743983867	0.0661016876484455	-0.328364337922957	0.233037499578608	0.106604696879074	-0.343098617961635	-0.110234794318426	0.0650801546103655	-0.466422745825607	0.0282157611756756	0.0361716225497694	0.0101543336722544	-0.249939302442276	-0.346146734799001	-0.25541421363913	-0.27304539924416	0.237285745259452	0.0370284659476639	0.998652293831567
GO_NEGATIVE_REGULATION_OF_RESPIRATORY_BURST_INVOLVED_IN_INFLAMMATORY_RESPONSE	-0.535540201441794	0.729681518484358	-0.402529614620808	-0.512257030066971	0.233214061503189	-0.207621314559366	-0.41283882907909	0.251587943031405	-0.470725377204837	-0.0551446062239512	-0.579137882877914	-0.279084740787552	0.338987755513341	0.471080505703817	-0.110577327643016	0.500174532141619	-0.357090877905437	0.656791689998118	0.452118066247041	-0.387350980686289	0.0371882788721066	0.998652293831567
GO_GLIAL_CELL_PROJECTION	0.021490420240714	0.128005399690889	-0.197671406590277	0.168547649806133	0.0619842095351226	0.381488608159132	-0.152085492559435	0.210858206588994	-0.146393754716594	-0.160593928127293	0.28961951016475	-0.23387413005955	-0.366294132431793	-0.0759841640061488	-0.168948836739561	-0.232747848502527	-0.0806672338655923	0.122738407641006	-0.143971306188569	0.202491330263832	0.0372477898299075	0.998652293831567
GO_RESPONSE_TO_SODIUM_ARSENITE	-0.297253968235567	0.639685730012873	0.525028005214227	-0.104169090342098	-0.553949344451296	0.667447926770835	0.701506930466733	0.140098258640861	-0.346337012742548	0.283763739322905	-0.278139005317318	-0.358328099714955	-0.253638912965038	0.536404853514717	-0.0333545397330911	-0.489305503035453	-0.45265019879128	-0.604285581765303	-0.570393541881467	0.403437774122812	0.0372530215278434	0.998652293831567
GO_RESPONSE_TO_PH	0.150033388400473	-0.0978243157890446	-0.333198961510847	0.0203806164195335	-0.0641707577306679	0.18275051507709	-0.0470340909976692	-0.0130584874686535	-0.291110330527264	-0.337580399253122	-0.277773008482606	0.187057020799811	0.322983807790709	-0.00177630213399838	-0.0695208542969148	-0.0248657506285689	-0.0836204903918755	0.187825059760589	0.284952171671288	-0.201159862990723	0.0374375499417102	0.998652293831567
GO_POSITIVE_REGULATION_OF_PROTEIN_IMPORT	0.227887718041032	0.297806518747747	-0.071579355446365	-0.23458917018116	-0.0255415401179955	0.259140699974778	0.334962140060798	0.034988588933007	0.050212404362307	-0.119172286107131	-0.0725455518891681	-0.427186055760004	-0.362939916292187	0.31862908408389	0.112921645054101	-0.118791558013766	-0.329293411734174	-0.297549490198802	-0.264758464068978	0.233081945082408	0.0377862101753595	0.998652293831567
GO_RNA_DESTABILIZATION	0.141162428440382	0.119168301321618	-0.243621356747955	-0.195366524306984	0.103000219461319	0.217356689559081	0.143821834116821	0.219541320410439	0.0147803615954193	-0.124684542653278	-0.0728678083669012	-0.203079338398135	-0.368424523304412	0.085389900534516	-0.221770579905862	-0.175250949553762	-0.36511855124761	-0.116118325146204	0.0548930253405944	0.192984092512833	0.0378259989615277	0.998652293831567
GO_NETRIN_RECEPTOR_ACTIVITY	0.257496435258393	-0.14128628423848	-0.582634407965294	-0.0570872648519075	0.155110095286566	0.460686906139458	-0.318203964848685	-0.345030233711598	-0.72778993210116	-0.647647359460695	0.137618984783902	0.565364284732629	-0.298915260612576	-0.172317862659017	0.656178201252259	0.336304828837281	0.112793239837172	-0.0946744865071278	0.463719330652664	-0.360489900415251	0.037851680977327	0.998652293831567
GO_NEGATIVE_REGULATION_OF_TRANSCRIPTION_REGULATORY_REGION_DNA_BINDING	0.0137826808534013	0.0216670510173878	-0.106707582147044	-0.0773465750368627	0.0355797993882757	0.123496678262182	0.0983313499596205	-0.013929725085258	-0.0642292207863687	0.352525954907631	0.0837679553241125	-0.103527569448629	-0.272078628188269	0.141006396288362	-0.0916005690545298	-0.15451372954789	-0.28183497481345	-0.0516933471621028	-0.206460502914827	0.170036808028538	0.0379965549272688	0.998652293831567
GO_KINOCILIUM	0.482572142835257	-0.604698319725751	0.151540821198164	-0.0990296281870165	0.165256578734696	-0.370179788274052	-0.258344703742358	-0.191631783950446	-0.216868741165203	-0.214673070304094	-0.52540015733994	-0.0208081296878936	0.376550169300085	-0.229070543562456	-0.0409760160915157	0.342401853404835	-0.100961221212996	0.223663340073992	0.611213153862875	-0.298111271208206	0.0381900959956743	0.998652293831567
GO_NUCLEOTIDE_BINDING_OLIGOMERIZATION_DOMAIN_CONTAINING_2_SIGNALING_PATHWAY	0.215575749439825	0.211476096041034	0.237200261234643	-0.483090014537926	0.171866768255439	0.741511988272024	0.134512784167464	0.146696681170122	0.0786401836507231	-0.557405828983283	0.279117781436488	-0.511953087164492	-0.506103916648857	0.273737835414324	-0.389123607227511	0.0130361984601598	-0.581010587967758	-0.0601444154089495	0.00954091754143985	0.325920987433983	0.0384155570705982	0.998652293831567
GO_CARDIAC_MUSCLE_MYOBLAST_PROLIFERATION	0.170836476771351	-0.396235130793205	-0.37617418239045	0.173264030320276	-0.26424552910369	0.0286356395221551	-0.167499531972321	-0.349852912220542	0.146964800055474	0.0759940257248988	-0.105071629367833	0.210309610438707	0.292813063367849	0.0858185793405812	-0.25778982167596	0.106548182038049	0.075731913863894	0.33470048285774	0.160479201192259	-0.222747669014607	0.0386192657896143	0.998652293831567
GO_REGULATION_OF_RESPONSE_TO_TUMOR_CELL	0.147628240943279	0.320447848607787	0.211817314125163	-0.122925714343196	0.0738057052026145	0.481012988261432	0.0850055477144328	0.297604661144446	-0.208284709179176	-0.450121489554968	0.124537244108885	-0.578092509474049	0.141837637885861	0.434227701778544	-0.158373532550571	-0.546166560635398	-0.2413325110179	-0.282691097070693	-0.412177122034844	0.292666693415399	0.0387288831292833	0.998652293831567
GO_AGGREPHAGY	0.258511010263151	-0.131561917529934	-0.63299524071727	-0.0649870648380973	-0.00313089190526647	-0.19218193525726	-0.277829037407248	0.0725786513303308	-0.240859972904128	-0.188431461635553	-0.277963813644279	-0.104558000754426	0.45679568110497	0.567867191502074	-0.179588778050676	-0.0296995481439574	0.169801767151466	0.0270053207711859	-0.106965664191018	-0.252705125650571	0.0388428048092266	0.998652293831567
GO_ANDROGEN_CATABOLIC_PROCESS	0.405252156545435	-0.100020218236884	-0.304760093241042	-0.209133473316213	-0.573606070602498	0.458815826736494	0.421634769384291	0.415902342461286	-0.165323308341099	0.533899590711725	0.53806102378404	-0.400593290467264	-0.224915000820128	-0.124720048787225	0.141820307358972	0.0102216848191899	-0.413939065830973	0.0147713565932617	-0.654721178779729	0.33566599956974	0.0389345391277008	0.998652293831567
GO_REGULATION_OF_AUTOPHAGY_OF_MITOCHONDRION_IN_RESPONSE_TO_MITOCHONDRIAL_DEPOLARIZATION	0.0663466716386577	0.409924366834086	-0.0533991258773837	0.277009625295848	-0.0220511835003911	-0.000842339438581419	-0.0851819492104049	0.567338987663203	-0.139108975646189	-0.11641762884891	-0.239083560997507	-0.532680298905693	0.151895047400935	-0.042357527323961	-0.356428526778962	-0.595226506448709	-0.46004381833358	0.127958688308554	0.0112382460570093	0.272367849540544	0.039181932026455	0.998652293831567
GO_MITOTIC_G2_M_TRANSITION_CHECKPOINT	0.011512838990403	0.280681153861346	0.209883817227101	-0.294975919933735	0.101189273804108	0.324949015564649	0.341140681214198	0.149672906288125	-0.296936630474806	0.104011602117403	0.0270262923085108	-0.545877061901462	-0.320721888770736	0.431131334080963	0.33625428362914	-0.272872893902477	-0.557705395900862	-0.309633634072124	-0.360820782634425	0.287135757749207	0.0392352574070493	0.998652293831567
GO_POSITIVE_REGULATION_OF_RIG_I_SIGNALING_PATHWAY	-0.0140276356857689	0.448229226003573	-0.00607087081809668	0.0542560928876072	0.171560535651464	-0.227074075261884	0.197111558768191	0.193753288321607	0.177621327583932	0.517579467173922	-0.628465671273524	-0.472454805395387	-0.40526140399314	0.512045565015712	-0.318810313512096	0.0291232308079033	-0.499909968727506	-0.523117852598612	-0.206236567029035	0.315984422915477	0.0394827121977342	0.998652293831567
GO_DISACCHARIDE_METABOLIC_PROCESS	0.291195245429207	0.200241493495082	-0.0974277792159125	-0.141180639789765	0.266585671065256	0.453391070056295	0.166736906654528	0.103998127739186	0.200793126296448	-0.12508728223923	0.0840446962859475	0.000593428761864578	0.151733804407913	-0.31416029541082	-0.592951636802706	-0.48208598422749	0.287392947827554	0.237909596281751	-0.368489295285415	0.26257905528565	0.0399394264200431	0.998652293831567
GO_NEGATIVE_REGULATION_OF_PROTEIN_LOCALIZATION_TO_MEMBRANE	-0.105997241844045	-0.0699333390210402	-0.254914969234871	-0.0612230963136002	0.0839346951722518	0.132180320107047	-0.144505141264656	-0.231181326136434	-0.465933559027834	-0.21712070934662	-0.111698289218356	-0.171782985795389	0.0240903117764682	0.0159130144588692	0.0373941057964017	0.00794255845766406	0.000651016702158225	0.224507105040443	0.269956833207432	-0.182574236421702	0.040151203901127	0.998652293831567
GO_BRONCHUS_DEVELOPMENT	0.534763098708212	0.462417220453085	-0.0645346454856979	0.119573599846583	-0.005679385264801	0.0308047831566575	-0.086664092718346	-0.0790367777327442	0.308268904043455	-0.326982097958501	-0.0725805358279539	-0.420716390504182	-0.0426165347775861	-0.298484282119429	-0.482218479251031	-0.518504902580598	0.462170023824234	-0.401339721419303	0.0161376711349643	0.28527385616343	0.0402095333505386	0.998652293831567
GO_CALMODULIN_DEPENDENT_PROTEIN_PHOSPHATASE_ACTIVITY	-0.596177927044882	-0.0302258968679686	-0.69893324535222	0.735955607751563	0.589371340548754	-0.522045942697687	-0.556374549996882	-0.429325540052291	-0.570004085454176	-0.310477055311959	0.123317088639641	0.380404771456218	-0.540496729305403	0.431056856923042	-0.407453525957065	0.556870870476414	0.319338594416375	0.489676297377955	0.591662662821288	-0.433534311670476	0.0406498417092959	0.998652293831567
GO_KERATINIZATION	-0.0464259937637486	0.298791277468832	0.394064084877354	-0.0665954812675677	-0.151493637507484	0.223915719336551	0.0540957775758954	0.103942675049639	0.133463645011249	0.270077250432827	0.315537456761289	0.0246244747364109	-0.13624073384572	0.15334152611439	-0.0436066863002877	-0.276801377977291	0.12343682626848	-0.124769715375013	-0.117524979020847	0.188726471718152	0.0409335700005181	0.998652293831567
GO_SPERM_FIBROUS_SHEATH	-0.21662542711573	-0.579872416438703	-0.228869324872498	0.253002623769436	0.0329706615917498	-0.356763588166789	-0.547163976954342	-0.663832688125114	0.532805160590256	0.0387395267691958	0.0122065664409004	0.343674880986347	-0.058045221106576	0.11777989116451	-0.188860028547139	0.459417477344288	0.511518370280758	0.571821623856736	-0.317743875020205	-0.33661837918908	0.0409893496965505	0.998652293831567
GO_NEGATIVE_REGULATION_OF_VOLTAGE_GATED_POTASSIUM_CHANNEL_ACTIVITY	-0.187007733265658	0.0636164320767854	-0.106317567006608	-0.00107367619799476	0.0524400229693967	0.168181408559597	-0.193605063428131	-0.375307288000889	-0.533490390707909	-0.0348925733814662	0.0347729871479849	0.305215003306605	0.191319756356597	-0.183178655017767	-0.118367947619181	0.22108842814691	0.162822523131141	0.472416715127692	-0.0651140996705322	-0.224428255582446	0.0410999255264455	0.998652293831567
GO_POSITIVE_REGULATION_OF_METANEPHRIC_GLOMERULUS_DEVELOPMENT	0.433107432967038	-0.0516869748823616	-0.519519885578305	-0.360147980936678	0.283882198046708	-0.166454053578972	0.0400513268710218	-0.655995584153571	0.334367677345126	-0.391830029202072	-0.155252216027928	0.399961405686277	0.13321264233527	-0.640167367359021	0.0257834526971348	0.570770261023728	0.795641856161848	0.446786820107209	0.287110637379115	-0.362340017061217	0.0412606643835302	0.998652293831567
GO_SELENIUM_COMPOUND_METABOLIC_PROCESS	0.543010775863266	0.3479240505873	-0.364273602470675	-0.583130507478485	-0.629711032962959	-0.156700398876063	-0.357253013381409	-0.408120542096941	-0.463248883611011	0.681625653501539	-0.614098757284542	0.296113534434941	0.284873282376326	0.186442629134916	0.623294629265015	-0.19889395332799	0.273003448900536	-0.220143597028899	0.308515595649297	-0.376330356012788	0.0414393195636781	0.998652293831567
GO_GANGLIOSIDE_CATABOLIC_PROCESS	-0.322199695722214	-0.119533486548613	-0.35796725196656	-0.641812486090759	-0.448716792737014	0.243095159265171	-0.311944381049678	0.117708416475403	-0.131382669788261	0.216358957377572	-0.294866702128466	-0.777455695009858	0.476913718094223	0.535297674765542	0.663191465962993	-0.460047592986569	-0.0923787528865588	0.695267808993162	0.583994707121137	-0.389576183385251	0.0414445251510425	0.998652293831567
GO_CEREBELLAR_GRANULAR_LAYER_FORMATION	-0.0501946637925413	0.249984577462146	-0.292770766709203	0.612053552902675	0.18469098560218	0.527998790790561	0.324388749780741	0.261277768738161	-0.224771521672844	-0.362240497571938	0.142294248788617	-0.374719839394649	-0.0978477083421906	-0.103717564429081	-0.252834014295782	-0.323935968403083	0.346643787293042	-0.248146410678507	-0.165089436186495	0.277247823788098	0.0416504084977627	0.998652293831567
GO_CAMP_DEPENDENT_PROTEIN_KINASE_ACTIVITY	-0.126852322458256	-0.229883565142759	-0.235176684143432	-0.334870056688309	0.188867764653232	-0.261811304334131	-0.429567479999065	0.317427496547405	-0.562674994727591	-0.144619816058799	0.394887334792748	-0.0081278235096533	-0.149190299820677	0.136335076607724	0.464171805734872	0.139988713921908	-0.0854624384284256	0.205165728649123	0.388774922800041	-0.265936381431542	0.0419735415588865	0.998652293831567
GO_CELLULAR_RESPONSE_TO_PH	0.199403197069689	-0.12904337166239	-0.206144166680544	0.025550761903589	-0.257859413820095	0.157479365314066	-0.133474137064372	0.044249076948288	-0.161286004595754	-0.418945828017973	-0.276091615604927	0.101407994039429	0.268815215926918	-0.136816713702405	-0.109757142408251	0.146011565655639	0.002988258480771	0.259889199118871	0.199555199261486	-0.196617345792959	0.0422544951134536	0.998652293831567
GO_PYRIMIDINE_CONTAINING_COMPOUND_SALVAGE	-0.0439101345243425	0.669467663880642	0.34729745517148	-0.388168461849712	-0.0472391502399659	0.0732295905491367	0.160537345683094	0.0714790714899559	0.167073403873075	-0.268971564805553	-0.0975422427500178	-0.663279769336864	-0.170819199570753	0.461725526439271	0.11860257689624	-0.432174625729712	-0.460400782996376	-0.445572287719512	-0.388608182141154	0.30604338633602	0.0422615788508389	0.998652293831567
GO_TOXIN_BIOSYNTHETIC_PROCESS	0.320305543667887	-0.487653969722541	0.0683362306354142	0.545892444737974	-0.497816416394285	0.0904439094942747	0.294617465363997	-0.746860222147544	-0.169115238594203	-0.678033395248417	-0.626813640722812	0.047099008794814	0.160898800934161	0.222461625655582	0.414508789551021	0.235234650747603	0.379582154357533	0.311815915268467	-0.319996225315862	-0.352968525356461	0.0422716444829341	0.998652293831567
GO_REGULATION_OF_LIPOPROTEIN_METABOLIC_PROCESS	-0.0600491545302522	0.251813332039764	-0.286883803324854	-0.084718351431288	0.0668727822063475	0.0452272461329167	0.0324272160601812	0.521185354907526	-0.413616977993302	0.35227560891369	-0.0321682211146458	-0.0188611596145631	-0.488172174699837	-0.0720518001672844	-0.0240970257965194	-0.373092764005589	-0.130079872524092	-0.308429610570166	-0.187933348511615	0.23600926783767	0.0422857296940251	0.998652293831567
GO_NADPH_BINDING	-0.185760709519662	0.130410357388631	-0.0454228438633354	-0.159768325013229	-0.220694028387584	-0.395775700671064	0.442013899205433	-0.487868709993931	-0.383284924159996	-0.114464486795392	-0.295721758299067	-0.422449377230359	0.128734114100397	0.191406144472426	0.423668401360058	0.0497546675721975	0.170738289653785	0.434105689698255	-0.110534793913409	-0.264208549246823	0.0423025448784698	0.998652293831567
GO_EXTERNAL_ENCAPSULATING_STRUCTURE	0.512712353680466	0.550264253690133	-0.1789374642737	-0.365089032299795	0.15767269759277	0.47741219835678	-0.383385495824605	-0.132555760876597	0.432386117525934	0.547969911582241	-0.604847578410577	-0.390799707282371	-0.258271629038275	0.330397197428818	-0.2826302226797	-0.448098542108828	-0.332541077519586	-0.462523923654993	-0.175774981992575	0.344676015468943	0.0425176948595	0.998652293831567
GO_REGULATION_OF_POLYAMINE_TRANSMEMBRANE_TRANSPORT	0.361984779835431	-0.0731991007572958	-0.744319059332071	-0.423717598054968	-0.398561801896886	-0.142473197806767	0.0517609430624451	-0.0183903571898637	-0.310510623624088	-0.0192718010929376	-0.690424292486573	0.245880867916305	-0.438342066006045	0.371725561795595	0.633132450622613	0.00911257012337741	-0.188376054076514	0.493716462708237	-0.242088011903251	-0.329424505315137	0.0425678925739131	0.998652293831567
GO_CCR1_CHEMOKINE_RECEPTOR_BINDING	0.404487664736867	-0.0751214338250461	-0.460369364647622	-0.698361376882	0.0451982717052466	0.68544094429467	-0.517217006800314	-0.524658428168781	-0.578025520382432	-0.196273985283699	-0.0982273802564558	-0.156990748414656	0.215574255986389	0.733248794024066	-0.504178547306395	0.0157079053111146	0.463114539470754	0.514328861890431	0.331563360255822	-0.384557654062151	0.0425833888086585	0.998652293831567
GO_NEGATIVE_REGULATION_OF_VASOCONSTRICTION	-0.096040591705623	0.0297941512100066	-0.467449671096802	0.12444347769417	0.449328218047679	0.544341698268062	0.383101766860626	0.241558314459259	-0.558207309126971	-0.215246345872551	0.598289633273314	0.0396756376848763	-0.565522529241094	-0.425824206610938	-0.00423322157928085	-0.690914001108121	-0.410716072470417	-0.0458852936321922	0.153236086161276	0.337765072100502	0.0428685493860014	0.998652293831567
GO_CALCIUM_DEPENDENT_PROTEIN_SERINE_THREONINE_PHOSPHATASE_ACTIVITY	-0.301794942223508	0.048920325338928	-0.483409603221972	0.630943843947319	0.550843543101116	-0.458784348617997	-0.552155639552783	-0.303978409490643	-0.671114250721537	-0.107310118436537	-0.253424331682712	0.140752945625089	-0.433876547806571	0.421255276594055	-0.188632134901244	0.340735593553762	0.19495730723191	0.545270821743761	0.483471651473614	-0.36083403978569	0.0436847688998495	0.998652293831567
GO_VITAMIN_D_RECEPTOR_BINDING	-0.0999352819589414	-0.0199523645171131	0.105120852972577	0.216531584199841	0.143124870585555	0.452546296080683	0.306647216750248	0.348944168235499	-0.240850418926743	0.060677040852835	-0.430462300524347	-0.452960289780255	-0.315010304751154	0.334608861252607	0.153897917409414	-0.217936884097986	-0.167885777243002	-0.403845908442876	-0.433964190677101	0.264468132382212	0.0438642633301664	0.998652293831567
GO_POSITIVE_REGULATION_OF_ATP_BIOSYNTHETIC_PROCESS	0.344220532115057	0.0289867157380339	-0.121842883015277	-0.325728795914652	-0.0142348308696305	0.402970931545853	-0.274390995983874	0.18300716487757	-0.0538097216334791	0.156005422829779	0.0931908361450686	-0.0997721318665721	0.128384528618926	-0.393025675765622	-0.227465912670844	-0.439450140827777	-0.197032085652218	0.0238184464775476	-0.25977357627577	0.221073602662059	0.0442448484458733	0.998652293831567
GO_ENTRAINMENT_OF_CIRCADIAN_CLOCK_BY_PHOTOPERIOD	0.162168294659318	-0.0499670510683169	-0.238759145137043	0.279852112100867	0.483036479166868	0.340756017999602	0.295217509047773	-0.196352735909092	-0.357441173069256	-0.312689021987531	0.198016004471098	0.0993509723145397	-0.356252993657492	-0.362016740159637	0.0976146890682929	-0.455281763797855	-0.326668996945572	-0.0970220332265523	-0.214047572623616	0.256684853994331	0.0444007079146306	0.998652293831567
GO_NEGATIVE_REGULATION_OF_INSULIN_SECRETION_INVOLVED_IN_CELLULAR_RESPONSE_TO_GLUCOSE_STIMULUS	-0.22812661264403	-0.438033583943085	-0.284464170273205	-0.227961784843654	0.223737924378142	0.211130555417298	-0.0175873234385124	-0.467150673227163	-0.0118922162541849	-0.326868718471205	-0.415175051771211	-0.338698233287205	0.280162695129111	0.292300581044671	0.477275229256902	-0.356640089658289	0.0526153710791717	0.122785197323706	0.103185148281183	-0.259340660584412	0.0444440111206943	0.998652293831567
GO_REGULATION_OF_DNA_DEMETHYLATION	0.304528245198627	0.713100770875416	-0.251856326519296	0.527426320579299	-0.13314797536617	0.244377858423568	-0.344695035144501	0.641051206849494	-0.55778362468876	0.218158090640447	0.0111516804505584	-0.360071935296109	-0.317672483821618	0.357327026811188	-0.183116879385753	-0.466386308305077	-0.393829109174733	-0.496399335086829	0.118286330639983	0.342488401365885	0.0444744459511101	0.998652293831567
GO_C_ACETYLTRANSFERASE_ACTIVITY	-0.0197562651951851	-0.318219218692536	-0.643907587053347	0.332653628997839	0.265632904432099	0.471429634200608	-0.491814472152665	-0.437872353755692	-0.696109359949616	0.184143001475808	-0.714211860367747	0.193374355225636	0.128475355254095	0.305518952104851	0.399166380084432	-0.389673709505976	0.584867480479731	0.218835488625766	-0.0895010611979466	-0.356885809502954	0.0446379987936986	0.998652293831567
GO_URETERIC_BUD_FORMATION	-0.0947371723082193	0.700290339609232	-0.620059669397652	-0.587209731946649	0.423306330327061	0.156675873592573	0.085506036814587	-0.293515033219303	-0.189520390058917	0.67901809090431	0.265468413464207	-0.561983107514203	-0.245697053661511	-0.3163829309493	0.0260102165912344	-0.206483307750234	-0.0400243978966906	-0.482000110004422	-0.541985958662843	0.343815884665653	0.0448277916791256	0.998652293831567
GO_POSITIVE_REGULATION_OF_CARDIAC_MUSCLE_ADAPTATION	0.0667219503267463	0.347383967798921	-0.217688712082511	0.0825627484107032	-0.0528535629555745	-0.0197743219762264	-0.535843739661116	-0.469967316423083	-0.0872502863796367	-0.130964438010087	-0.0159656883156466	0.374532343992471	0.146332925919199	0.122336724580613	-0.446626432507316	0.122596496053824	0.328530996980269	0.532043190320139	0.124453299910715	-0.256992161271468	0.0449154100616518	0.998652293831567
GO_POSITIVE_REGULATION_OF_T_HELPER_2_CELL_CYTOKINE_PRODUCTION	0.250423585646478	0.117941011449286	-0.675240373174284	0.0984149572034549	0.573414444789533	0.295572238405471	-0.00949278419613003	0.134547533511518	0.34270284890944	0.0154411832726561	0.105399648835964	0.109106631631265	0.181126604185007	-0.13577668088721	-0.639618078787731	-0.250797763778186	-0.650553006430708	-0.161161286902159	0.0958048731557684	0.295040342536143	0.0449944608822021	0.998652293831567
GO_PRE_MRNA_INTRONIC_BINDING	0.492621129948497	0.0424543589962479	0.202975688544573	-0.0517442163729875	-0.0188269905132609	0.11004122126194	0.241539621941084	-0.298211015176295	-0.0217639581727816	0.0609300811399797	-0.304313414941369	-0.360600810451124	-0.492446570254728	-0.179929857962092	-0.105521714941839	-0.373649545007895	0.453459499885407	-0.158909419839343	-0.494339598511681	0.255419752740469	0.0452949303571455	0.998652293831567
GO_EMBRYONIC_PLACENTA_DEVELOPMENT	0.182481624689525	0.264102642594523	-0.10148314198744	0.0334004451560909	0.116649820316691	0.135633710673887	-0.0567261839835689	0.0325027702665648	-0.276505670146654	-0.10519351432531	-0.0138599739433921	-0.22867851863582	-0.386998805911038	0.0370704828465786	0.0193329295308217	-0.314696116526212	-0.143931202467744	-0.115365271018323	-0.119084986508555	0.175725984205461	0.0454457511278673	0.998652293831567
GO_CALCINEURIN_COMPLEX	-0.360994696634146	-0.357624867583102	-0.361945758491788	0.254970967086477	0.625625086696143	0.0616081512931955	-0.714021774990315	-0.204964469718781	-0.780690088376618	-0.57480120841442	0.146769964565499	0.138778973625058	-0.325937578305941	0.245900755174252	-0.400282305872269	0.173398772518464	0.310911231819363	0.591004792614613	0.553534850549992	-0.366919931476156	0.0454998667903531	0.998652293831567
GO_MAINTENANCE_OF_ORGANELLE_LOCATION	0.370308450275318	-0.301885324616555	-0.463575715609769	-0.16278883560467	-0.065856687126626	-0.318169786793078	-0.38386535449683	0.149432506697144	-0.344917214273829	0.00342507156358809	0.107425936311374	0.036282743455762	-0.166466390483724	0.402698639521064	0.414144600278521	0.00155401768139865	-0.27044703089955	0.436238298875918	0.18069803426856	-0.257562132603056	0.0455069859838819	0.998652293831567
GO_N_ACETYLGLUCOSAMINE_METABOLIC_PROCESS	0.0898661010322318	0.00853609035585051	0.0588525180527154	0.15279776403839	-0.0262310057419812	-0.125559448624916	-0.392493954354033	-0.289957767186719	-0.524095814654721	-0.329781890658585	-0.20274991281895	-0.19656085357887	0.0548338652095025	-0.0492345130726436	0.186920745337627	0.0278437641361336	0.0875874875963499	0.218055394735504	0.123606776742028	-0.200342248893724	0.0460388918980551	0.998652293831567
GO_ARRESTIN_FAMILY_PROTEIN_BINDING	-0.109550135080545	-0.199385082991411	-0.338156733055198	0.407335004638186	-0.337594336596971	-0.459985324054678	-0.342232603676308	0.177321236094917	0.265847037644517	-0.374782057158437	-0.579251949807493	-0.116847989528604	-0.142897544423912	0.35716908071909	-0.0534720650466006	0.453328586965451	-0.380498293283813	0.504976685684632	0.440301050912738	-0.304615161185638	0.0460569078773777	0.998652293831567
GO_CELLULAR_RESPONSE_TO_TEMPERATURE_STIMULUS	0.233081356902148	-0.218409765753679	-0.314823508093996	-0.611481787867486	-0.630778356523814	-0.564264137746826	-0.38358734441854	0.512213659794	-0.279586699190594	0.243739187088964	-0.0986761282015254	0.238888788967666	-0.481456570045757	0.614406686462364	0.625847352189968	-0.0174596791711505	-0.203237763427097	0.552027963385618	-0.0248982733971586	-0.355066951667043	0.0460954480718655	0.998652293831567
GO_REGULATION_OF_HIGH_DENSITY_LIPOPROTEIN_PARTICLE_CLEARANCE	0.420743924025125	-0.417759911732077	-0.27663332221629	-0.151706309634548	-0.279897938982986	0.64342480378121	-0.444630338220576	0.179486615489484	-0.123092446645078	-0.210935614913886	-0.219766760235429	0.48091471957662	0.652577254674268	0.517915028636281	-0.0192903647145358	0.157414836360787	0.312987722031237	-0.215650702191261	-0.0673920924012557	-0.307504304726977	0.0462485109047002	0.998652293831567
GO_HISTONE_H3_K4_DEMETHYLATION_TRIMETHYL_H3_K4_SPECIFIC	-0.651720669485314	0.521126697935936	0.437083470801924	-0.528021182568404	0.23635714349354	0.459265473967071	-0.0970841931616171	0.536103504826025	0.27434290113289	-0.119874910152124	0.0834048168920796	-0.196146448855468	-0.731751355360874	-0.410460980366518	0.657458672657127	-0.182445772272981	-0.718661221065297	-0.228092381637567	-0.367685732075778	0.37685797543417	0.0465274070969413	0.998652293831567
GO_TYPE_B_PANCREATIC_CELL_PROLIFERATION	0.173271373515179	0.0421930389989345	0.138300753793333	-0.0216530875987687	-0.0979315979311984	0.193217369777722	0.254215716810761	0.0490888901148286	-0.351735653035039	0.0445270533821175	0.158703083769489	0.0474478635363964	-0.380670055733291	-0.135894874171605	-0.105608629339483	-0.496112875894104	0.159913660797851	0.0462744670772399	-0.368196340868724	0.207032842765134	0.0466316112286482	0.998652293831567
GO_BRCA1_A_COMPLEX	-0.0624659727414551	0.478655609342131	0.178261952452188	-0.610523338046881	-0.399438070580697	0.468100132323178	0.573577020681766	0.372935399446385	-0.366903964844502	-0.0484925052388903	0.492579783098508	-0.25373163194215	-0.54524663328972	0.539629704566899	0.251156957045898	-0.37779865341307	-0.602189763024713	-0.641228188167008	-0.6632375090606	0.384424900650715	0.0469007260993599	0.998652293831567
GO_RESPONSE_TO_ACIDIC_PH	0.300612931563417	-0.154645872468052	-0.253353880143834	-0.298903465861351	-0.227939981109964	0.206266091226884	0.0484085583520419	0.0292156230098188	-0.232633968786408	-0.319774280312226	-0.257589899948704	0.209462375883776	0.297637165259849	0.0557171742161793	0.172689857635336	-0.246555420410356	-0.191761691228631	0.240728132535981	0.387699094892832	-0.221187371959792	0.0470558336162792	0.998652293831567
GO_EMBRYONIC_CAMERA_TYPE_EYE_MORPHOGENESIS	0.519662337587084	0.066284542518782	-0.416049049764786	0.0835747885994224	0.0986478599726737	0.166439115117957	0.0687069389677838	0.206633234562154	-0.34782154483146	0.15273521826993	0.178806976176084	-0.273702276740541	-0.310798185093986	-0.203241895910744	-0.101541111534414	-0.208419407717132	0.0307672154540446	-0.0688341906430936	-0.0175612927398466	0.214859158313498	0.0472943688337574	0.998652293831567
GO_SNARE_COMPLEX	-0.0277382643119168	-0.0978616210676654	-0.192584945239527	-0.0124306053362254	-0.0979878692026611	0.0196902938218221	-0.164861951824434	-0.0885010897192888	-0.332622474237107	-0.219583286405351	-0.218447464724488	-0.194688495698389	0.249502527895536	0.134247408651419	-0.056616166467976	-0.0549254769419735	-0.00670471434777789	0.0533383852403821	0.0745386708713284	-0.155102815422759	0.0473055316755157	0.998652293831567
GO_POSITIVE_REGULATION_OF_MRNA_CATABOLIC_PROCESS	0.160018482632703	0.0456959526889081	-0.249234752407205	-0.101224802766657	0.175172431826831	0.107115176672417	0.0987655479807939	0.247515684715303	-0.0546264367501654	0.00389435222198689	-0.200783138462578	-0.155865233908338	-0.403618013504214	0.0206628814454331	0.0132974862960019	-0.183497629370043	-0.288179105225358	-0.112969608833163	-0.117817773159806	0.174617328928103	0.0473914544445641	0.998652293831567
GO_REGULATION_OF_GLUCONEOGENESIS_BY_REGULATION_OF_TRANSCRIPTION_FROM_RNA_POLYMERASE_II_PROMOTER	0.213730614135482	0.417443830626359	0.268470373664544	0.591232504931117	-0.000229280782235275	0.104026409489235	0.186428085327554	0.13417025548199	-0.389485279358099	-0.510987112314877	0.192517524092319	-0.571229273215782	0.0672883897014497	0.0148286124364627	0.0227581945270761	-0.57798042301582	-0.182324330239573	-0.420735618391892	0.20408421880923	0.290169953700278	0.047632615945876	0.998652293831567
GO_FERRIC_IRON_BINDING	-0.149816635381245	0.0454834110710585	-0.250293855397978	-0.450075734585914	-0.419292475899369	0.473883364486165	0.101471591034071	-0.182080740815031	-0.69586581615896	-0.106114265697764	0.0478723737868398	-0.459080193968249	0.388209551677879	0.458270787349944	0.478871364774177	-0.435663970787724	0.0184584912343455	0.722234631626765	0.353182216245342	-0.334635703728889	0.0478658356828013	0.998652293831567
GO_HISTONE_DEMETHYLASE_ACTIVITY	0.141920798913759	0.352253525114094	-0.172849731595431	-0.0435554852729372	0.0203056806033687	0.213174163723533	0.194195367017999	0.0614229111761551	-0.165724582089814	-0.239511808318815	0.187360180067756	-0.51551057428697	-0.494958837813743	-0.164555362881436	0.14914422386358	-0.205293346845056	-0.16323013250524	-0.0889759330591114	0.152958152893966	0.216211000814675	0.0485661995901805	0.998652293831567
GO_REGULATION_OF_ANION_CHANNEL_ACTIVITY	-0.251112861953115	-0.339249141952353	-0.782441506796372	0.156447093599734	0.145430374448349	-0.238929129473603	-0.109296473913244	0.192759099346894	-0.492275304650706	-0.0395547776431767	0.190606796519628	0.109322925163168	0.351769827385928	0.377537552312567	-0.304266476827859	-0.491973560023358	0.415947118288354	0.361471846965199	0.498933991541662	-0.307353433325068	0.048628312279902	0.998652293831567
GO_ENDOPLASMIC_RETICULUM_MANNOSE_TRIMMING	-0.0577923710103151	-0.143321296341518	0.299034334119015	-0.331632817497159	-0.332415113669377	-0.0580134247241864	-0.430718278199607	0.0589634477665707	-0.415136619060146	-0.157573134539363	-0.0227751657629877	-0.234694847519748	-0.0733412093608292	-0.106294132553654	0.461028576303531	-0.0450115498844644	-0.0074080442817076	0.243587386642413	0.491238648076912	-0.235809052420449	0.0490089911376494	0.998652293831567
GO_IMMATURE_T_CELL_PROLIFERATION	0.571276713357228	-0.0352440302482168	-0.14040487813037	0.170520373833295	0.370549809664176	0.339717344517866	-0.365705592798614	0.115899894951104	-0.0895604043065065	-0.181735551195505	-0.205273854839979	-0.207565028517578	-0.121843824009541	-0.489434989978428	-0.496222753723124	0.01253392899286	-0.448875789106868	0.0367688750629473	0.073466659005965	0.255150235720992	0.0492190931661196	0.998652293831567
GO_DETECTION_OF_CELL_DENSITY	0.101737035824723	0.28511506472725	-0.132796351466405	-0.0867616561410266	-0.056746265277202	0.166663222240952	-0.0224368139724521	-0.0407125483634687	-0.115177105529832	0.00212217830731942	0.133623921232818	-0.050014992654471	-0.287447564980251	0.0132685319004168	-0.142064989744052	-0.368999419817824	-0.391401953065582	-0.247216947259868	0.19491830874113	0.181199940322124	0.0493975226171712	0.998652293831567
GO_POSITIVE_REGULATION_OF_OLIGODENDROCYTE_DIFFERENTIATION	-0.057831576108564	0.435315635671956	0.0201948698311413	0.0160466418860619	0.00488482546006125	-0.00163991548284628	0.0665448545846579	0.235093544260977	-0.163678678544715	0.1162110849215	-0.287835448977044	-0.0515705047139832	-0.0751462283310677	-0.340759886227766	-0.28594460842922	0.0107036276708148	-0.15882258468459	-0.00321586618565783	-0.299472282079032	0.185374526850125	0.0494224795070471	0.998652293831567
GO_LEUKOCYTE_MIGRATION_INVOLVED_IN_INFLAMMATORY_RESPONSE	-0.0309085299663859	0.432380430509302	-0.314636344643987	0.395202964535269	0.393027703664188	0.597745097626502	-0.15021768940411	0.0880086644935699	-0.14820073071019	-0.40153896332365	0.256356268069556	0.0529933680899818	-0.477527903320215	0.0905456162969575	-0.521128573965397	-0.222391443857675	-0.345900723850515	-0.131352257254872	0.128643429479597	0.279830162943228	0.0498808114795141	0.998652293831567
GO_PHAGOPHORE_ASSEMBLY_SITE	0.0147025979204579	0.0338690436973432	-0.0652060105800282	-0.0119085646985219	-0.172593272284868	-0.427131210446977	-0.0809290538361945	0.000329177223448912	-0.444861596585979	-0.394267566802902	0.00648810831827604	-0.43821357474548	0.131548790303148	0.15395775142913	0.296715782873271	0.0366312821558465	-0.0751971767240545	0.1847591746747	0.282492182414792	-0.211723899100028	0.0499493926564228	0.998652293831567
GO_FATTY_ACID_CATABOLIC_PROCESS	0.132816377777343	-0.15267512333722	0.0608584218529753	-0.0112787467930693	-0.263051889390496	-0.325987878918409	0.0574708122692088	-0.270460849828896	-0.00332503883801552	-0.136645133473912	-0.338840658369826	-0.0960194401611166	0.334665596383015	-0.166776369892501	-0.0464137934303896	0.0816909694150355	0.172094976347485	0.200533916536745	0.0693104172291893	-0.182373939239825	0.0502712841066804	0.998652293831567
GO_MITOTIC_G2_DNA_DAMAGE_CHECKPOINT	-0.0695155223931049	0.256833329628151	-0.0218446906444375	-0.14749275991754	0.201949194398622	0.131256551218541	0.264309483606341	-0.000595639509652607	-0.219236853253674	0.000846394374541731	0.109604534170947	-0.505548552228232	-0.177788113311794	0.303350337916892	0.17568707659914	-0.194042176666476	-0.63378685374612	-0.227189348876273	-0.189477366697154	0.22710974023341	0.0503083847649492	0.998652293831567
GO_HEPATOCYTE_GROWTH_FACTOR_RECEPTOR_SIGNALING_PATHWAY	0.223465795057341	0.433681954852345	0.112672273429283	-0.287167307892638	-0.244781789159336	0.250210807244712	0.161890284286595	0.0302890471301531	0.202180510129007	-0.393267087736088	0.072783619914794	-0.290184081604936	-0.0591368118620022	0.0201547780226646	0.111173265694844	-0.226989611061573	-0.185661019646292	-0.353113801867219	-0.383631653640034	0.22201071765522	0.0506123432611849	0.998652293831567
GO_BETA_CATENIN_DESTRUCTION_COMPLEX_ASSEMBLY	0.58552732871456	0.563231741237535	-0.564866170846781	0.483086248001392	-0.0766014364223638	-0.148241113961705	-0.391216464532429	-0.285963833191125	0.391069870398185	0.467843285146989	-0.209688331067599	-0.263810071927516	-0.600485791018367	-0.448784779499771	-0.331177560702704	-0.339055766278765	0.111275041496028	-0.0416552663322562	-0.0678472932917935	0.321709151714998	0.0506968190615893	0.998652293831567
GO_PROTEIN_DEMETHYLATION	0.153803526254932	0.324357175821669	-0.278172110315211	-0.0241502136633931	-0.0206663948598735	0.266636566619122	0.322411650640065	-0.000225250556836643	-0.124195330829947	-0.211557581244366	0.108029535214378	-0.439488945032791	-0.483795154170144	-0.183940646604935	0.167316271471611	-0.0761789171775282	-0.106973120108297	-0.213065441206979	0.0216530314588393	0.211242894542236	0.050735105523566	0.998652293831567
GO_AUTOLYSOSOME	-0.105477839745773	-0.120349192576047	-0.322108754038064	0.261369368738633	-0.57985851821474	0.213144412874248	-0.176039955203453	-0.651227181905963	-0.343848024371493	-0.141347814751084	0.0344256713316979	-0.295653882335053	0.528079960890819	0.118358664454071	-0.427968712463331	0.158433839809644	-0.135026051338582	0.486098939215505	0.534311842280241	-0.296403673051622	0.0515165848212744	0.998652293831567
GO_CELL_DIFFERENTIATION_INVOLVED_IN_EMBRYONIC_PLACENTA_DEVELOPMENT	0.283077829047968	0.386092563629505	0.349626307936781	-0.358421201541802	-0.155441006576155	0.146240724570942	-0.143107024515562	0.115176605551881	-0.110173106281874	0.244128217336631	-0.128491426306584	-0.381616439240381	-0.414790230357143	0.387760811788272	0.238022228914915	-0.361988327222197	-0.366914057254392	-0.304531046297219	-0.415183042415697	0.259560329383365	0.0515696732440534	0.998652293831567
GO_GLUCAGON_SECRETION	-0.0357028052698899	-0.201940150921927	0.326258074156082	-0.243142047370146	-0.0301797144805617	0.256847475145638	0.00887318528673556	0.420575608154513	0.238781784083923	0.531708497393261	-0.0242433392279771	-0.248553214225866	-0.339456897440361	-0.0652532301933193	0.455371448997891	-0.724969331926782	-0.310896800434278	-0.412039252023884	0.279124854081134	0.284273740800197	0.0517049937330851	0.998652293831567
GO_BITTER_TASTE_RECEPTOR_ACTIVITY	0.475805931754096	-0.504168837043224	0.184370664965253	-0.559708356581991	-0.300618366444382	-0.453203673652755	0.522229843704488	0.119828106156269	-0.0728348621836391	-0.280624931752161	-0.575096940734304	0.26531476206789	0.252886724331004	0.312676648081174	0.196521798919369	0.15957721977453	-0.09080910647702	-0.10025411739685	0.314637318192887	-0.295093580646837	0.0518862541579592	0.998652293831567
GO_EMBRYONIC_BODY_MORPHOGENESIS	0.470405683739097	0.159749981152906	-0.509943923000826	-0.180897843178632	0.121287666094286	-0.373203259233879	-0.113832893560777	-0.0194460942828591	-0.382871968877754	-0.367593573833692	-0.400136646771774	0.428138589620297	-0.061012955799857	-0.534762264059449	0.182402374198673	0.386135295747196	0.545537614325172	-0.107250960422941	0.357498721756888	-0.294720608443829	0.0519388088858542	0.998652293831567
GO_NEUTROPHIL_APOPTOTIC_PROCESS	0.28723217582097	0.0620250928783392	-0.316449304517469	0.152457830677593	0.0400871801964081	0.603908511115491	0.485339788039037	-0.46956894553532	0.108896889600898	-0.392071393859268	0.0201305883425117	-0.131881674907114	-0.548509377332579	0.0446207147871044	-0.549061162208541	-0.311930183427919	-0.00987122956722972	-0.0135342401488368	-0.259793935457874	0.275403173556436	0.0520531646283946	0.998652293831567
GO_NEGATIVE_REGULATION_OF_NEUROTRANSMITTER_SECRETION	0.590214364186519	-0.286348122087671	-0.612338972008352	-0.0734036055417902	-0.238399200452866	0.58861992880022	0.0327021311902028	0.579969644310439	-0.253037161041432	0.398576870733457	0.369763755028275	-0.189008718543442	-0.528350783228813	-0.0286441836039116	-0.39078000919598	-0.113967427023831	-0.339003034843754	0.0312913322330488	-0.120433370598043	0.309527445543045	0.0523079784332946	0.998652293831567
GO_OXYGEN_METABOLIC_PROCESS	0.0830107337674093	0.0659904541771645	-0.0433558782667346	0.488199272110802	0.266978931086819	-0.193979248462519	0.422824916862988	-0.26767781717749	-0.140088447363527	0.271691977560671	0.140340503221406	-0.462025610119568	-0.211192450134392	0.0807241099796759	-0.104236016243103	-0.32609864054365	-0.386092891367988	0.469111474455709	-0.283989845423701	0.252423656176171	0.0523138557664443	0.998652293831567
GO_REGULATION_OF_SPONTANEOUS_SYNAPTIC_TRANSMISSION	0.361962466300607	0.634511357601198	-0.689090301105648	-0.0398621594743939	-0.291932844085477	0.57262593522072	-0.193070575320068	0.505655267094418	0.712418165240368	-0.0220153059445231	0.482140500593931	0.306644115861481	-0.854933875217075	-0.349726678997736	-0.597067754769558	0.396069554464685	0.0356643245499282	0.00792512833762132	-0.622980455351076	0.394650023878501	0.0528558610229558	0.998652293831567
GO_HEME_BIOSYNTHETIC_PROCESS	-0.143238046061051	0.238855637910512	0.220166497419564	-0.109579468015858	-0.500636967237561	-0.307253668364136	0.0155145484608467	-0.332501471021958	-0.374402729178404	-0.0117442275300793	-0.373828755435545	-0.30936630820258	0.118962617663054	0.107207019394221	0.239522696455904	0.00662502731034878	-0.0797885136219492	0.332628415042096	0.130835901486972	-0.220932779582251	0.052874532128944	0.998652293831567
GO_RESPONSE_TO_CELL_CYCLE_CHECKPOINT_SIGNALING	-0.354432539201316	0.35922508203132	0.237753585814335	-0.463575381624904	0.444779908618011	-0.0137820096119846	-0.187232666829737	0.202468140204911	0.241103168072105	0.253855680495318	0.0593734530267006	-0.217013946173401	-0.540555093911839	0.370489575748519	0.571913959086869	-0.487765877115083	-0.639790964540328	-0.560109691753096	-0.577986413163841	0.330969253840935	0.0532617948818761	0.998652293831567
GO_REGULATION_OF_CARDIAC_MUSCLE_CONTRACTION_BY_REGULATION_OF_THE_RELEASE_OF_SEQUESTERED_CALCIUM_ION	0.137875232934344	-0.512715678796498	-0.630907307057702	0.221517160568928	0.475708067764444	-0.0201402572698797	-0.231107222060031	-0.0849195930972841	-0.274157180469818	-0.327391771232309	-0.398399787869501	0.208973474559997	-0.0777068621611074	0.0183652261323835	-0.511218605878138	0.240971904060733	0.421718634927756	0.505582456937739	0.364836055697753	-0.295952861587849	0.0533039184176535	0.998652293831567
GO_HORMONE_CATABOLIC_PROCESS	0.142236964305343	0.158925965535422	0.0595036758985167	-0.16986539036995	-0.192432716097659	0.163641327036203	0.369151516256127	0.0444338370695981	-0.459526318022719	0.0881562501258653	0.378716218109503	-0.410508295286154	0.0348139428598737	-0.090538899709203	-0.19610254569907	-0.526576581953041	-0.139090187467335	0.138309147231003	-0.182437138723671	0.224510986193109	0.0535757187478507	0.998652293831567
GO_SODIUM_INDEPENDENT_ORGANIC_ANION_TRANSPORT	0.0764061562782625	0.0249666779872777	-0.180883973696686	0.149942949316601	0.17892030445872	0.146913314974621	0.367209998682127	0.071430622645968	-0.291479691648214	-0.0105940755513604	0.570387162921694	-0.194561715205228	0.139044411967515	-0.386849431363025	-0.242207309408361	-0.000459727928194931	-0.211618733612006	-0.0147967017160646	0.0415125524094109	0.209034758799632	0.0536482235488277	0.998652293831567
GO_SARCOPLASMIC_RETICULUM_CALCIUM_ION_TRANSPORT	-0.0148296972895275	-0.426290390995758	-0.326258352607373	-0.0909118358648907	0.389621450642081	0.12922292102897	-0.124028955246686	-0.192184683893117	-0.290285277497621	-0.174435403885531	-0.257595944862891	0.106173595415329	-0.0165870469902535	0.0352805267845671	-0.201585277117388	0.0022730371818431	0.241701879656002	0.448241002688253	0.0617326122569565	-0.209924352186445	0.0539572509108451	0.998652293831567
GO_REGULATION_OF_ENDODEOXYRIBONUCLEASE_ACTIVITY	0.444465577514401	0.604750581964651	0.224486971658038	-0.0548993336923151	0.0831993490891019	0.207120782374163	0.275564597895178	0.00574044358048259	-0.398427124274171	-0.0805160091362925	-0.0622727601559695	-0.801894282912297	-0.657002648920072	0.464574709774323	0.352636478599615	-0.363955405206627	-0.353306023583732	0.121838018564999	-0.428112231493472	0.321717498312364	0.0539814902888174	0.998652293831567
GO_GAP_JUNCTION_CHANNEL_ACTIVITY_INVOLVED_IN_CELL_COMMUNICATION_BY_ELECTRICAL_COUPLING	0.574303836914348	0.64887750462168	-0.243872701695217	0.285312114510145	0.132510933450352	0.390629258162054	-0.200429370165761	-0.13187767545397	-0.661507519253857	-0.128079509672473	0.303900487859889	0.372910343967935	-0.448585953455608	-0.131776891063667	-0.522057572405631	-0.324680629458468	0.08407908956678	-0.53378449881485	-0.369424825374302	0.322325786154925	0.0540832336948185	0.998652293831567
GO_REGULATION_OF_EPITHELIAL_TUBE_FORMATION	0.268054997400689	0.360640445825941	-0.44662050397639	0.0383677919628639	0.231679859753376	-0.368286797959487	0.12198623014658	0.0196298684018726	-0.0535373207103413	0.299031372890012	-0.194111587920345	-0.387749334403806	-0.246877506252791	-0.252837509487246	-0.165191292755504	0.111165219983908	-0.0199378862030503	-0.188631842680447	-0.457953328303616	0.226168444632344	0.054207495970764	0.998652293831567
GO_MODULATION_OF_EXCITATORY_POSTSYNAPTIC_POTENTIAL	0.270686438223937	0.310449287716873	-0.252234003042019	0.145831727754482	0.240932984666115	0.131686544316636	0.0505320427324858	0.00617693114810949	-0.152883939095575	-0.438408518452515	0.233787125924201	-0.235622506902372	-0.330626540743357	-0.154783196954713	-0.280352514217633	-0.29606276278303	0.000366388576325066	-0.0135246933444366	0.0642545808303782	0.205480871318966	0.0542090069345429	0.998652293831567
GO_CUL2_RING_UBIQUITIN_LIGASE_COMPLEX	-0.0935004659852734	0.0924667099757782	-0.320473962178341	0.0306073926442971	-0.0577343734640518	-0.293619272578705	0.0826528293976795	0.0726181198024094	-0.284862153487008	-0.0952470967020195	-0.402974242136767	-0.0936961629686895	0.148971892820618	-0.0197603601391656	0.0327041203463116	0.0902799966624052	-0.156802538598518	0.275052247635011	0.24050659620233	-0.180117566241583	0.0544305006348965	0.998652293831567
GO_UDP_N_ACETYLGLUCOSAMINE_BIOSYNTHETIC_PROCESS	-0.0263103408720637	-0.272839127999134	0.119634790588888	-0.560014961535816	-0.32343968097807	0.0561483378309178	-0.369735744590474	0.162129865980857	-0.223348828833056	-0.337309100580614	-0.168775205076565	-0.205166177101561	0.193177635733886	0.490023456779119	0.331422689105589	-0.0962925453820928	-0.06369010762821	0.0241695561409304	-0.252730507712755	-0.229328795088693	0.0544633095860796	0.998652293831567
GO_POSITIVE_REGULATION_OF_EXCITATORY_POSTSYNAPTIC_POTENTIAL	0.201275427983402	0.357468478057284	-0.235900197253284	-0.0572557914103949	0.157305099426645	0.107142385151201	0.125760252893509	0.0493764667696364	-0.161985258774062	-0.460084868408278	0.4068017754027	-0.254295344716309	-0.390395097385176	-0.261136395807668	-0.299219450558081	-0.290740840072776	-0.0163852997520376	0.019479893157805	0.0986457771142792	0.218792551101437	0.0547295345323974	0.998652293831567
GO_CCR4_NOT_COMPLEX	0.077895160204353	0.0071733639905866	0.0380658588865125	-0.0804443120268364	0.081039245979879	-0.0851687021972994	0.181579359738206	-0.261754015642926	-0.252815951181044	0.140091206767977	0.213460113407156	-0.163648186269695	-0.431304609272245	0.165630415753978	-0.299965453365598	-0.197523395809129	-0.536138502802418	0.181700855323947	-0.303368000831132	0.203451775834179	0.0548740897630283	0.998652293831567
GO_POSITIVE_REGULATION_OF_SENSORY_PERCEPTION_OF_PAIN	-0.200708716766455	0.77503079359483	0.187769756415181	0.328624600218219	-0.576908228725976	0.373832672416499	0.108329764968667	0.469907405733252	0.278739949212664	-0.05898045257924	-0.538106979755927	-0.505527803725798	-0.14678482886064	-0.0989231492013482	-0.36559450541275	-0.169564957388725	-0.418878948597432	0.440087756983546	-0.52842720573404	0.328522665672304	0.0552053370573716	0.998652293831567
GO_SULFUR_AMINO_ACID_CATABOLIC_PROCESS	0.591589121131913	-0.374511646676691	-0.360185796085341	0.282862637407425	-0.141416847208091	-0.220095562105416	0.176968135311498	-0.464001955592403	-0.23691610969411	-0.481890681459124	-0.420409874457352	0.317756792281322	0.419927562568734	-0.494105404542688	-0.0478068544399977	0.512727714485905	0.270971182599267	0.0053679463205909	0.206371044469256	-0.298720209733953	0.0553111262892588	0.998652293831567
GO_PRE_MIRNA_PROCESSING	-0.217836007289908	0.0945633555131304	-0.257625671975035	-0.223830800074169	-0.557172710242289	0.041722083021157	-0.485467715756129	0.348277232646054	-0.346934066996624	0.386238943076792	-0.486665244402665	-0.378202943594023	-0.0148235110260184	0.273808962711624	0.290067873087043	0.244944048395375	0.179093700700247	0.0176422444237835	0.254470882976707	-0.263350666525677	0.0554183662932632	0.998652293831567
GO_ACETYL_COA_C_ACYLTRANSFERASE_ACTIVITY	0.513932951070008	-0.25482552330574	-0.217709096080944	0.0135613136435085	-0.240152582073579	0.263898465481795	-0.403847798753148	-0.604012072590412	-0.694662680419395	0.0952752200229537	-0.66374240481991	-0.322739364800846	0.238984223776822	0.328803353846929	0.485993080583512	-0.718023177448373	0.584880344888097	0.312967240938482	0.334496519403256	-0.3549688419962	0.0554399608868965	0.998652293831567
GO_CEREBELLAR_GRANULAR_LAYER_DEVELOPMENT	-0.104146960238171	0.252918542570111	-0.170296000500002	0.238887553100169	0.167449216887415	0.306633234064409	0.172782147984317	0.245858247998034	-0.298341374950993	-0.17777354647754	0.105848605635483	-0.321571808538184	-0.27294972060998	0.16481409893702	-0.0704283042841594	-0.0732220411161764	0.090367761575213	-0.316957382364792	-0.272379054122456	0.201297139594824	0.0555327933002859	0.998652293831567
GO_NUCLEOSIDE_SALVAGE	0.125804995258105	0.515843499923505	0.182171152914016	-0.441024730676179	-0.142917954487513	0.0667388511574541	0.233338782124159	-0.0325224487672119	0.235603645328897	-0.047386981081384	-0.358654862932382	-0.591625863026018	-0.247244933108626	0.449860764291111	0.173239755786935	-0.459371820351839	-0.459024392062579	-0.483124415734114	-0.389659471357944	0.281504610469154	0.0559214065572397	0.998652293831567
GO_CALMODULIN_DEPENDENT_KINASE_SIGNALING_PATHWAY	0.237328494942103	-0.483916465531759	-0.659321010400008	-0.0567373021754004	-0.276897464933093	0.365455211171756	-0.488376595829588	-0.096583665765049	-0.279737823128184	-0.0526165000932793	0.118498870864263	-0.40269692432604	0.262603642425335	0.111800489326314	0.285349199724573	0.247413081257815	-0.249150399647701	0.530935893481662	0.228718011398795	-0.278953828830389	0.0561879445052325	0.998652293831567
GO_MITOCHONDRIAL_ACETYL_COA_BIOSYNTHETIC_PROCESS_FROM_PYRUVATE	-0.359868787590867	0.0490762829375991	0.0821366249485627	-0.271570240501517	-0.626429702622554	-0.339156170020401	-0.110196789403049	-0.0597376474339129	-0.257165048038642	0.491137919917079	-0.741804444668309	-0.490692741174067	0.680431251832972	-0.216149286758462	0.374458266069321	0.327312543423347	0.0296815713874008	0.313754616489369	-0.0900159465265322	-0.310968261840738	0.0563368451971391	0.998652293831567
GO_ENDOLYSOSOME_LUMEN	-0.620527947467058	0.0260968197799324	-0.342037174514253	-0.701774614474105	-0.592998138075316	0.659343558892548	0.0567249532607142	0.630433650053503	-0.905283591853934	-0.119123637645609	-0.0587795306637733	-0.408657789216231	0.291018918104811	0.605736372115004	0.352303323176939	-0.0314351677330543	-0.218110505718308	0.426832493419756	0.745754015609946	-0.399332539534162	0.0565867797774268	0.998652293831567
GO_REGULATION_OF_INCLUSION_BODY_ASSEMBLY	0.350215040581159	0.416912458360896	-0.0473220124345805	0.258067361831601	-0.0214042381759873	0.464666880342594	-0.483275552496142	0.000583236598853898	0.0832010936646101	0.0442911919269886	-0.466385071449833	-0.476955188205566	-0.58410563973573	-0.0220066434254639	0.0161383168176046	-0.0759703223393825	-0.131382079778029	-0.0278237987301355	-0.310269285149909	0.256051410863796	0.056832389274206	0.998652293831567
GO_MONOCARBOXYLIC_ACID_CATABOLIC_PROCESS	0.149819520364695	-0.139272371642689	0.0260798026856247	0.0126166205163312	-0.246335268426532	-0.282903531275102	0.0356567905409898	-0.239673143995003	-0.0228636450074614	-0.0553308924486106	-0.318949166740253	-0.0832743102131438	0.321092254924719	-0.196411302309958	-0.0490073381479303	0.0873648214160887	0.17610658685599	0.223176188156338	0.122147403756691	-0.173436132184669	0.0568730505545807	0.998652293831567
GO_GLYCERALDEHYDE_3_PHOSPHATE_DEHYDROGENASE_NADPLUS_NON_PHOSPHORYLATING_ACTIVITY	-0.114470483696119	-0.304876308041691	-0.121329483941157	0.410668281810275	-0.602568120326649	-0.45986437386602	0.0858610149831779	-0.687071089214171	-0.215763992292789	0.269256207219766	-0.0830855767978401	0.301986738985619	-0.268999959734113	-0.176196423019298	0.198005999083983	0.243031563349821	0.439277340048925	0.267387530410888	-0.126869605694794	-0.275452345580081	0.056977906156765	0.998652293831567
GO_ORNITHINE_DECARBOXYLASE_REGULATOR_ACTIVITY	0.361992741669512	-0.101506653469749	-0.753163234113666	-0.334779335772523	-0.355834670715226	-0.301245982530778	-0.160385492209057	0.0430038696787499	-0.301399676104268	0.255474281424004	-0.548784748025315	0.378234795865315	-0.138912239725654	0.0204250255262678	0.633146376333625	0.190053026170553	-0.397215409516206	0.246294834264189	-0.200609735352614	-0.291120620574622	0.056987071213069	0.998652293831567
GO_EXIT_FROM_MITOSIS	0.130429845029547	0.473627411137443	0.0537543099761181	0.0520013406638382	0.00997936845600031	-0.211437940274848	0.416574715162463	0.162535361898881	-0.375090022501747	-0.185820171351051	0.0102578201460796	-0.494320163750813	-0.170635394852193	0.221457267731906	0.0851154807640269	-0.340683012337341	-0.380420046166409	-0.178559218524944	-0.185669308937383	0.229265393903937	0.056999984023853	0.998652293831567
GO_POSITIVE_REGULATION_OF_INTERLEUKIN_10_SECRETION	0.244216767830943	0.444068400317818	0.0380662449408394	0.229563365387783	-0.000571893627809655	0.335831325780493	0.486135751193305	0.263547983275641	-0.599722827392215	0.190274472946378	-0.177014409025572	-0.645179421850975	0.0252652206870071	-0.269638305407716	-0.510895648831823	-0.0492079301101213	-0.246658472771895	0.66175175308118	-0.348496387426477	0.30510014286318	0.0572506196158905	0.998652293831567
GO_EMBRYONIC_CAMERA_TYPE_EYE_FORMATION	0.0873173886233739	0.484962355354812	-0.359040473802016	-0.383503872660276	0.0717523251234674	0.124199808450333	0.347143084905319	0.12563520598701	-0.376829413091665	0.610392299834214	0.483555573598759	-0.592402671421993	-0.587524032218432	0.397629464251901	0.382578622285717	-0.324764809389008	-0.238838103355544	-0.378591748012546	-0.341983025313991	0.320994699926131	0.0572583128391119	0.998652293831567
GO_REGULATION_OF_NEUTROPHIL_EXTRAVASATION	0.516210628189312	0.761040077979136	-0.265359072701722	-0.378585379250134	0.280847206024793	0.115946493757239	0.0891719863681632	0.16254670633022	-0.460943087429601	-0.0826079128303383	0.161703902274028	-0.310369049983545	-0.746011741690087	0.366752888824654	0.104591541433351	-0.379670530090142	0.0224786331008396	-0.328675333351935	-0.635834088979838	0.32015780542946	0.0578607724322774	0.998652293831567
GO_INTERCELLULAR_TRANSPORT	0.379107577002425	0.559211683969458	0.308686828079875	-0.477169311405291	-0.290764893102947	0.733959542583933	-0.0611034203978054	-0.295151837823903	-0.566711315551696	0.203440211337886	0.44061569790159	-0.125600470226806	-0.510998641550729	0.159405677988301	-0.635603904408817	-0.531950487358345	-0.145824103617807	-0.262792616291988	0.0804336350756537	0.331536433125501	0.058540352643916	0.998652293831567
GO_THIOREDOXIN_DISULFIDE_REDUCTASE_ACTIVITY	-0.470275693041098	0.0993224338637577	-0.374109888396059	0.228933460126237	-0.35498617775369	0.37561678940051	0.181850418980205	-0.145602515881707	-0.390379068678583	-0.415136928971617	-0.321956394578614	-0.239111080019061	0.480275585656271	0.137152446626091	0.314928102002147	-0.0554173463804313	-0.154693711676135	0.391129582542068	0.036618915767146	-0.25810790862664	0.0585984214688228	0.998652293831567
GO_REGULATION_OF_RIBONUCLEOPROTEIN_COMPLEX_LOCALIZATION	0.297911817348147	0.226256555967418	0.517444188389243	-0.231445530523972	0.208638676003182	0.542645115577377	0.681171306161866	-0.0135930101935207	-0.440013985556686	-0.30315778702703	-0.622276608375743	-0.38650229536971	-0.212323620404528	-0.367558286149497	-0.409625524219893	-0.509081067718545	0.313927039128841	-0.201440781377887	-0.137218417021361	0.317235208938871	0.058610674770214	0.998652293831567
GO_REGULATION_OF_HYDROGEN_PEROXIDE_METABOLIC_PROCESS	0.313502769559248	0.07072024295443	0.134046744356627	0.194677966996223	-0.0950692166825724	0.254375808023823	-0.146551763740148	0.0518434488065025	0.204546089677584	-0.309116056952942	-0.0730235063121446	-0.202113027637162	-0.17305675135913	-0.237471663832586	-0.343087362762851	-0.280691411456541	0.136251701552807	-0.12821989630891	0.15760912058396	0.188388550192245	0.0588663501383168	0.998652293831567
GO_REGULATION_OF_TRANSCRIPTION_FROM_RNA_POLYMERASE_II_PROMOTER_INVOLVED_IN_MYOCARDIAL_PRECURSOR_CELL_DIFFERENTIATION	0.345514520684104	0.250421197243312	-0.507667305742407	0.141540915854997	0.382150914082282	-0.204267169040753	-0.0789228824870647	0.0332255067158339	-0.641615447699818	-0.688141601784444	-0.395277141556963	0.064041375388342	0.0563675562607206	0.270192779238203	0.0405123412002694	0.0224215013145583	0.30969074888103	0.118051305076724	0.309613128853889	-0.272773932365892	0.0588889789287661	0.998652293831567
GO_MYRISTOYL_COA_HYDROLASE_ACTIVITY	-0.257934102895726	0.637656539377005	0.123108969717263	-0.264131859901234	-0.0630863138046325	-0.282102970504069	-0.168989627997172	-0.396870772420818	-0.49673326503516	-0.259237688160325	-0.307842122791216	0.157086536319057	-0.0063816007583983	-0.00529664262234922	0.0199604479352538	0.0192451437126375	-0.19060660504916	0.245033484708907	0.430471156128092	-0.241522009539126	0.0589613308782632	0.998652293831567
GO_RACEMASE_AND_EPIMERASE_ACTIVITY_ACTING_ON_CARBOHYDRATES_AND_DERIVATIVES	0.599198880155467	0.135730914492161	-0.187758448950831	-0.451025643123821	-0.346873844541155	-0.128696540677686	-0.477307552393758	0.253632482652585	-0.698712311801653	0.22768959867617	-0.556346015607669	-0.157414899640646	0.528541865501444	0.210650326990836	0.243747877500103	-0.294200772105603	-0.00685457637894582	0.428322344679505	0.353315874022152	-0.311487912445668	0.0591203135478274	0.998652293831567
GO_HYALURONONGLUCOSAMINIDASE_ACTIVITY	-0.767280388765189	-0.16453456616028	0.556215198066065	0.625336219670185	-0.0470609451033654	-0.00501484658532411	0.122464174271641	0.140543168921643	0.610696937369816	0.361577319869933	0.161634444854558	0.238652072048765	-0.087415115894797	-0.39150353379597	-0.748317736680289	0.571216087419942	-0.396187644697973	-0.497564742363178	-0.334600591176767	0.350676670316141	0.0592110724671135	0.998652293831567
GO_ESTABLISHMENT_OF_ENDOTHELIAL_BLOOD_BRAIN_BARRIER	0.602287473881192	0.539838321790267	-0.644997574613785	0.310839665860652	0.307588595071577	0.0963508665983754	0.143738234829219	0.663418717297017	-0.171254459321475	-0.260573864797701	-0.234063263584362	-0.21862904095308	0.516353041075346	-0.357620484064159	-0.704192360110036	-0.448875714480813	0.138128412895397	-0.257902530439343	-0.397229024258652	0.339261663724734	0.0592603338941991	0.998652293831567
GO_EMBRYONIC_SKELETAL_JOINT_MORPHOGENESIS	0.394710487496676	0.0962565183199427	-0.071866094902279	-0.15048294982199	0.384604705739275	-0.307100053288154	-0.0673982577510526	0.327850589240713	-0.0839947585486032	0.359078881721724	0.48829103171802	-0.38937222719735	-0.0524724799401783	-0.510118111418052	-0.382855405150788	0.0642224098420915	0.274893943636436	0.159126587919579	-0.161314195981268	0.249277102961125	0.0592623402447352	0.998652293831567
GO_LONG_CHAIN_FATTY_ACID_COA_LIGASE_ACTIVITY	-0.455560731739617	-0.00486286478408207	-0.276262175189166	0.118721345988602	-0.0781347867924843	-0.0646951363622699	-0.0573817565117358	-0.223057172937679	-0.178576563713702	-0.163181623882947	-0.18738615675565	-0.319326264856369	0.422438344328938	-0.0309695587957074	-0.220684770923747	-0.154103557811984	0.319330174498445	0.521602295228465	0.0547808438280747	-0.216895040248899	0.0592783648259649	0.998652293831567
GO_GUANYLATE_CYCLASE_REGULATOR_ACTIVITY	0.189536547765806	-0.0281034533597947	0.209834986662105	-0.466581649355808	-0.15670847777318	0.538307481209683	-0.359658463445794	-0.406079102084016	-0.133288636035058	-0.339897141630943	-0.0671998307720988	-0.212210358975765	0.426339914098459	0.224953387326466	0.128583574140639	0.0553672168482887	0.147211641393003	0.0121037777896689	0.444308156826427	-0.246044685391726	0.0594317362293216	0.998652293831567
GO_CELLULAR_RESPONSE_TO_UV	0.0186885707589881	0.262255926380018	0.0445105304612455	-0.0265584111843893	0.08627409462875	-0.0646383347238328	0.314433322674149	-0.118913615098467	-0.162750361257339	-0.141572557715936	-0.0628496891612965	-0.340546739347387	-0.158040126902016	0.0761552664043555	0.0568786708417362	-0.27972583484428	-0.297826672518821	-0.0468008944538614	-0.262121249693015	0.170037945360697	0.0594343350187701	0.998652293831567
GO_NUCLEAR_TRANSCRIBED_MRNA_CATABOLIC_PROCESS_DEADENYLATION_INDEPENDENT_DECAY	0.348183997128556	0.0845579558646157	0.126580814977954	0.0961223972459467	0.526415862153043	-0.0206154488729425	0.251424745498221	-0.161088496763505	0.0415337962360091	-0.344604911372674	-0.0887078593950307	0.450337051746641	-0.561085565026475	-0.651818885963839	-0.491262482163514	0.303180242237252	-0.0757405674565945	-0.267315661502658	-0.292436595306183	0.276431703629439	0.0596920618311124	0.998652293831567
GO_REGULATION_OF_ASPARTIC_TYPE_PEPTIDASE_ACTIVITY	0.462868176758199	0.26812255710451	-0.312778852966953	0.0790701516762262	-0.217131637686969	0.368997147137066	-0.0596080338571359	0.293174356576884	-0.38573492845069	-0.10860210193922	0.115618350913839	0.154250027140974	-0.376176149637735	-0.346658650693698	-0.157147093747524	-0.264316790799474	-0.209212301590869	0.0676615238003874	-0.349476202173412	0.230952198827737	0.0597106533276996	0.998652293831567
GO_OXIDOREDUCTASE_ACTIVITY_ACTING_ON_THE_ALDEHYDE_OR_OXO_GROUP_OF_DONORS_NAD_OR_NADP_AS_ACCEPTOR	0.157547448504172	-0.17714154598468	0.0570212850203945	0.0280974169548918	-0.35250486131755	-0.259782663260778	-0.220663047268497	-0.370441813788328	-0.364426908509915	0.18840509901999	-0.0876451263190421	-0.155349394147795	-0.0944094955741614	-0.204265074484692	0.171158721677066	0.114098352640258	0.289572556934825	0.273995019996739	0.158469631022421	-0.196571036753477	0.0597206959506034	0.998652293831567
GO_GASTRIC_ACID_SECRETION	-0.0235403519217168	-0.25074228301081	-0.0852369499863562	-0.028614038985329	0.00453582895686891	-0.0651400258823462	-0.223753557268064	-0.00762690275145073	-0.312431576473436	-0.099354770205063	-0.239794689699025	-0.0432996543705982	-0.138486275584969	-0.0694067841070845	0.103201187764614	-0.100891569804871	-0.0838861862916376	0.517457163247263	0.248910265157497	-0.175263342544616	0.0601261146795624	0.998652293831567
GO_PHOSPHOTRANSFERASE_ACTIVITY_PHOSPHATE_GROUP_AS_ACCEPTOR	-0.130428648033325	0.104858005301388	0.0489065975993933	-0.290452880570107	-0.0507582328510903	-0.290816643076165	0.000542063216800837	-0.369518248492742	-0.0465387263623726	-0.0686136076920428	-0.272156879793746	-0.0794136194004542	0.0255495499693723	-0.0830850494878568	-0.0652608045290257	0.0991823432034143	0.272107285547436	0.0520667764856937	0.0603007504034849	-0.159269740456191	0.060489614038192	0.998652293831567
GO_NUCLEAR_PORE_NUCLEAR_BASKET	0.152629882622732	0.252966680190995	-0.108185338438995	-0.194600709670111	-0.0341421609050721	0.00195418390506735	0.394067269871858	0.458917056351789	0.00212961632213055	0.0517847956399054	-0.363543621581464	-0.376689372764252	-0.450943950863595	0.484043558856787	0.382083474055529	-0.391571243725468	-0.359146924323341	-0.569059262377831	-0.527823140929081	0.281954508150619	0.060691265835056	0.998652293831567
GO_REGULATION_OF_ADIPONECTIN_SECRETION	0.604862301353589	0.588207474263153	-0.451640400972809	0.217277763514229	-0.149734377666733	0.338917532851487	0.0109115640433861	0.503690919394122	-0.076523304445317	-0.210757380826588	-0.458539123553861	0.181933245697326	-0.133391502569692	-0.514978811968362	-0.240442130653713	-0.463081705781026	-0.14189217867541	-0.0625691385399152	-0.254865281773723	0.286994844210761	0.06074602666931	0.998652293831567
GO_CELLULAR_RESPONSE_TO_SODIUM_ARSENITE	-0.31031481616553	0.61315452305439	0.333777407754626	-0.106564845707956	-0.57897692191213	0.769515011547477	0.667806734594619	0.0777499783788338	-0.388555077909068	0.318730896390237	-0.24518158343653	-0.418035412272279	-0.182852883868773	0.584463769167243	0.0901321764085313	-0.537771425468768	-0.497102357749023	-0.572567502488057	-0.591166154357523	0.370261683518487	0.0613008430258043	0.998652293831567
GO_POSITIVE_REGULATION_OF_NEURON_PROJECTION_ARBORIZATION	0.615102096524244	0.294480089740233	-0.168695007604547	-0.0943507868958773	0.309274079765902	-0.66821907617757	0.402354124751107	-0.0238592384781456	0.175897692096726	0.203247735444317	-0.112664074325565	-0.448016222095931	-0.31642633012283	-0.300479764040795	-0.39322624370576	0.282611941049267	0.155597564214339	-0.170989808139685	-0.328935349788399	0.274761902473345	0.0614841838262923	0.998652293831567
GO_NEGATIVE_REGULATION_OF_HYPOXIA_INDUCED_INTRINSIC_APOPTOTIC_SIGNALING_PATHWAY	-0.320323040956968	0.504798656858601	0.172715393904871	0.328971645241003	-0.443963284881644	-0.0368580807554028	-0.2997851543488	-0.166355880389826	0.214843452900549	0.356250310627214	0.604061999530599	-0.00452497859765227	-0.45435105315999	0.186685589575095	0.0811740798992984	-0.131931179838404	-0.559661277904961	-0.258483214559967	-0.438094461489883	0.280521586348667	0.0615360556261059	0.998652293831567
GO_MULTI_CILIATED_EPITHELIAL_CELL_DIFFERENTIATION	0.42345439212781	0.402052584128484	0.0780866075289216	-0.498578008414274	0.213621165664476	-0.491480421631383	0.360388395740634	0.0867826916348432	-0.0549422936057401	0.110693259798809	0.369516306860487	-0.599484908505393	-0.644926009497978	0.41974171969392	0.00935330078626256	-0.678938845249902	-0.0642602864475789	0.258867830601576	-0.5257998599625	0.319053125943887	0.0615372284478225	0.998652293831567
GO_REGULATION_OF_DNA_DUPLEX_UNWINDING	-0.509592483480591	0.630350741873002	0.404605740205669	-0.435276078421058	0.094759934543774	0.191729645525412	-0.045249224033261	0.28241271700454	0.376777897600233	0.438060965712188	-0.0322761929498807	-0.663995149986246	-0.300891248719585	0.752315641413764	0.155446672364099	0.121848425350772	-0.544205649292769	-0.676355161604919	-0.757109864729607	0.366054988589655	0.0616727039582683	0.998652293831567
GO_PROTEIN_RETENTION_IN_ER_LUMEN	0.514879277734619	0.144152767601692	0.461427132565361	-0.396013545056541	-0.609123103647279	0.052011701790303	-0.13245201980801	-0.00224393326191949	0.51112098664077	0.348012595393447	-0.0819436009554826	-0.17534313261802	-0.160278315466382	-0.505091314220568	0.496203797747064	-0.252687484738877	-0.336436133742565	-0.578959883304013	-0.305578651094294	0.300892140497612	0.0618650122651875	0.998652293831567
GO_REGULATION_OF_LOCOMOTION_INVOLVED_IN_LOCOMOTORY_BEHAVIOR	0.0772052604528219	0.213944792697839	-0.177184364035877	0.141862308137763	0.0889808142030642	0.55007682827976	0.657807464842424	-0.0661433029163112	-0.151949919004762	0.292522573989075	-0.383485823508576	-0.0530341751026101	-0.545623941883038	0.142837754513824	0.0349532831594513	-0.595821258406538	0.250321187754579	-0.499740883933527	-0.0410894576671666	0.276457562185375	0.0618806062680815	0.998652293831567
GO_CORNIFICATION	-0.0649918478127087	0.28315624117922	0.457590326815565	-0.0680452580133841	-0.259909286479174	0.209676215497616	-0.0424614336282543	0.0156657946713035	-0.0104377277667533	0.256291817712307	0.323215612294378	-0.00960062007532472	-0.231900688948693	0.135586258603329	-0.107778332140445	-0.376857328759629	0.0779340913094068	-0.0511213593552684	-0.171870248941728	0.191928342581282	0.0619725413418336	0.998652293831567
GO_NEGATIVE_REGULATION_OF_DIGESTIVE_SYSTEM_PROCESS	0.0370571125747589	-0.170209119817037	-0.122817449991057	-0.382668002422471	-0.2998404493357	0.0182128915832218	0.110679196059444	0.0549684076907341	-0.255781194135758	-0.0934091521322343	-0.0559526506796285	-0.251508118397437	0.323091326963848	0.311208358169414	0.269472897466685	-0.0517922048945361	-0.134582289465296	0.356730382659313	-0.117739158014748	-0.193542913911426	0.0623988570447388	0.998652293831567
GO_G_PROTEIN_ALPHA_SUBUNIT_BINDING	-0.221514448558599	-0.0282562928400883	-0.317304209445032	0.0157369644267087	0.181268852694307	-0.2169333117633	-0.124639554095208	-0.0229079998536399	-0.303523691555724	-0.167448168139307	-0.157461128813163	0.113672612266945	-0.26614964041548	0.0207907574108576	0.163398967067401	-0.33657128784016	0.381340295697036	0.288526219960984	0.177076165946907	-0.19166805562027	0.0624864896141838	0.998652293831567
GO_ACTIVATION_OF_PROTEIN_KINASE_A_ACTIVITY	-0.0827681165175912	0.125968865565208	-0.423191943203544	0.387622635871566	0.38186302628249	-0.359696149932448	0.0630131813917102	-0.244729968565479	-0.203413328310043	-0.412873617562733	-0.33814339405986	0.194112210518925	0.135846380243381	-0.324224070126913	0.227181163500907	0.250491439384805	0.105759321289766	0.339283828259409	0.153172859644053	-0.235780056047539	0.0624902053005206	0.998652293831567
GO_REGULATION_OF_ASPARTIC_TYPE_ENDOPEPTIDASE_ACTIVITY_INVOLVED_IN_AMYLOID_PRECURSOR_PROTEIN_CATABOLIC_PROCESS	0.519428386679755	0.299801518805728	-0.343200875206982	-0.0617142913100512	-0.225509176558408	0.369478381421855	-0.0582605391604314	0.253958791035139	-0.392016120581945	0.0154547883679607	0.34235569580452	0.171757930161006	-0.474801810748584	-0.358609539057852	0.12637894969604	-0.319144638816773	-0.0776102472929804	-0.0916815720023386	-0.482756271584931	0.253742632619178	0.0625232114487345	0.998652293831567
GO_MAMMALIAN_OOGENESIS_STAGE	-0.0578806419011668	-0.437988956566196	0.100652276901264	-0.207869016742811	0.198519339065604	0.656439914748647	0.559855375260904	0.127224613622168	-0.131490440034525	-0.435633190938239	0.536722169676604	-0.0609343651469142	-0.181974192383507	-0.00338294129141825	-0.420304681924594	-0.644511288373005	-0.472702665141847	0.113416013611171	0.00219959087602759	0.29111990195742	0.0627319795448382	0.998652293831567
GO_INTRINSIC_APOPTOTIC_SIGNALING_PATHWAY_IN_RESPONSE_TO_OXIDATIVE_STRESS	-0.275174470997112	0.178833470584131	0.0673970147977912	-0.331215595509261	-0.186356524378055	0.402581408195435	0.224569763668876	0.258844241950675	-0.0136357611928501	0.00197011252881041	0.0508956807462467	-0.4036818243936	-0.380990773296825	0.388671625598648	0.148720205775724	-0.397776053954708	-0.323175821084852	-0.285749689637301	-0.32977889721039	0.232398275379475	0.0628868575934618	0.998652293831567
GO_TRIGEMINAL_NERVE_DEVELOPMENT	-0.108994153608317	0.417531337231456	0.0577932332250819	-0.219666472326967	-0.18205364469388	0.111112646527549	0.380436702744232	0.0910799507945211	0.21587313627542	-0.115617396726795	0.128358770216436	-0.337706757305047	-0.107738543062881	0.28253902570485	0.166744841802462	-0.301223735158503	-0.222118669060991	-0.49202327651713	-0.139055121942354	0.214354971229607	0.0630224190457958	0.998652293831567
GO_SHORT_CHAIN_FATTY_ACID_CATABOLIC_PROCESS	0.112598656506072	-0.422215587636172	0.321520369373582	0.180538142806135	-0.672063319156712	-0.238969363776052	0.0828064313626134	-0.307292955123751	0.164292178251566	-0.454982497088532	-0.318507932771019	0.364152395591748	0.488220413820244	-0.251215982253872	-0.150151931951007	-0.157556536331696	-0.0690627465021625	0.325275479373949	0.548939629209997	-0.278441078960766	0.0631629144201007	0.998652293831567
GO_REGULATION_OF_SUPEROXIDE_DISMUTASE_ACTIVITY	0.58971144541211	0.500153954429424	0.433195834786536	-0.570863024543936	-0.421535367126889	0.36816850542366	0.725003569688033	0.0990586786309934	0.79992522213435	-0.00890736342055914	-0.905625934721469	-0.600598222925135	0.316826071108158	-0.215894542952715	-0.244371266351112	0.302200316609252	-0.317318683878462	-0.64502507257746	-0.71516414002152	0.411125967232011	0.063235767937962	0.998652293831567
GO_PRESYNAPTIC_ENDOCYTIC_ZONE	-0.0882384455689194	0.741214860787425	-0.164163480661147	-0.272692321625926	0.554181655960858	-0.012421415666548	-0.0790527048196189	-0.023953244430052	-0.477147226934929	0.0489144472524773	0.276026641851345	-0.565871546224436	-0.425281305001633	0.0267167981614576	-0.0928345351876682	-0.177883790612554	-0.319966334219721	0.048157093491368	-0.236507332862638	0.263631029615611	0.0633643301237487	0.998652293831567
GO_RELEASE_OF_SEQUESTERED_CALCIUM_ION_INTO_CYTOSOL_BY_ENDOPLASMIC_RETICULUM	0.12391154003784	-0.426897841742798	-0.379644289757549	-0.00258385702891978	0.418317313377579	0.071409377587026	-0.206803777838659	-0.0879137485688453	-0.308848158118954	-0.238609167574182	-0.355225029675066	0.131337586607691	0.0507503707489066	0.0508068912331123	-0.397638896006311	0.0385887889776466	0.330056845173423	0.392319995993597	0.204610621758109	-0.226730174588275	0.0633665569381094	0.998652293831567
GO_METANEPHRIC_NEPHRON_TUBULE_MORPHOGENESIS	0.284356108925864	0.295939859895542	0.292283804620072	-0.176868316462332	-0.466200290668605	0.0498730570282313	-0.0686246935861651	0.378544700115777	0.0564351861521463	0.531049209787567	-0.301633150247911	-0.165632131119189	-0.163009271684237	-0.665167274480178	-0.611187316218345	-0.30503693805777	0.182804922565751	-0.286962221849891	0.392222082038822	0.282305607287919	0.0636092856426407	0.998652293831567
GO_REGULATION_OF_METANEPHRIC_GLOMERULUS_DEVELOPMENT	0.222623968893551	-0.0516881117342492	-0.198168803321845	-0.421103401509326	0.0514119593695546	0.122313867810415	0.00712936860395127	-0.640862124212887	0.448626494528612	-0.394281357132136	0.130930806011723	0.340472784358737	-0.0959039181090878	-0.185454661540866	0.26265538999052	0.349313500818172	0.623017402519414	0.187136726849454	0.0579153753259582	-0.258127468907686	0.0636866236459458	0.998652293831567
GO_RESPONSE_TO_TUMOR_CELL	0.144696098526354	0.00214429256952933	0.17512525622814	0.0505579470595824	0.00136155461219975	0.127028748127028	0.179568469574085	0.222706446837619	-0.165094029644635	-0.257749532999431	-0.0812789234388244	-0.369912658047741	-0.0494480566717276	0.288064660635305	-0.276741481693235	-0.123301415679092	-0.0910346619264492	-0.136471154546022	-0.398772050361254	0.180980859327336	0.063690639069471	0.998652293831567
GO_REGULATION_OF_NITRIC_OXIDE_MEDIATED_SIGNAL_TRANSDUCTION	0.345402789849433	0.267433642118659	0.0513267552935738	0.032710474244433	0.227671626304383	0.318476978352801	0.136827757442636	-0.235793603956166	-0.234538996797629	-0.0467918529938136	-0.251663338520161	0.521284303256851	-0.537482229249881	-0.567361809229454	-0.367932065088965	-0.407591164832295	0.29000348938043	-0.342728403897428	-0.267034484253411	0.265406407429101	0.0639245932486406	0.998652293831567
GO_NEGATIVE_REGULATION_OF_HISTONE_ACETYLATION	0.0969807079112874	0.327042647470018	-0.237291666301134	-0.129203893374823	0.203228551561298	0.285764223021996	0.397893486077285	0.34935350799036	-0.189815012094724	-0.41459073457117	-0.163833369703675	-0.594414034149604	-0.135454624451863	0.135121718506328	-0.0760546456655144	-0.242072678527144	0.0202623521857847	-0.343076798061495	-0.239589747130819	0.232185120615129	0.0642147402024837	0.998652293831567
GO_CYTIDINE_TO_URIDINE_EDITING	-0.29655604768162	-0.0156199712028831	0.33178502917347	-0.481226669911871	-0.462998305212746	-0.124259340632447	-0.201178656085005	0.181597500121834	-0.110726023480136	-0.296448976313163	-0.180036724782647	-0.374465795910799	0.25117500355912	0.475475728884056	-0.189423055058759	0.57819396283042	-0.383974880600692	0.121885632517413	0.479294961867715	-0.270285484398079	0.0644009941287803	0.998652293831567
GO_REGULATION_OF_MIDBRAIN_DOPAMINERGIC_NEURON_DIFFERENTIATION	-0.0887069588989112	0.301456749659456	0.709709831952518	-0.31806293859069	-0.0246544771386073	-0.466273790135298	0.626840887616081	0.165482503098906	-0.0252584631739372	0.0175781313940195	-0.425669342771553	-0.436273596704404	-0.589896846706351	-0.228730599649132	-0.0641898041161207	-0.702145312583921	0.347418138193995	-0.133554494800746	-0.2970332110007	0.306000000740194	0.0644319979251743	0.998652293831567
GO_POSITIVE_REGULATION_OF_AUTOPHAGY_OF_MITOCHONDRION	0.0144773352275809	0.18612407979268	-0.14175512892169	0.126943004402996	-0.0941806156866253	0.0980100077811088	0.0649343206172921	0.474153533248098	-0.192628642848906	-0.194353337071688	-0.175975576795895	-0.380208925532439	-0.0244643542352564	0.212951103988713	-0.23076546058997	-0.265931951064399	-0.494177996032303	-0.155054805903591	-0.122576650395427	0.197596719038307	0.0647479277127602	0.998652293831567
GO_PROTEIN_LOCALIZATION_TO_MICROTUBULE_END	0.511443203877622	-0.240728543746161	-0.546803141410393	0.114753572620084	0.163530253190408	0.343283150138725	-0.0756186077201539	-0.270996171238404	-0.78925681833657	-0.305753644210266	-0.660874712402462	0.636951501154884	0.479364126406644	-0.260272956383597	-0.266301970352073	-0.349066708948972	0.418734033026034	0.584621320641409	0.208322808050186	-0.341273242766366	0.0653027767178003	0.998652293831567
GO_THREONINE_METABOLIC_PROCESS	0.164092298287768	-0.413332333105999	-0.204437121984906	-0.0202654899296226	-0.61269970351953	0.253748208226081	-0.117587541791283	0.459415613557292	0.219587590574329	0.256163475390962	0.603184398108876	-0.232659035673386	-0.0792284780776076	-0.270516015014139	-0.0484085147383221	-0.417012558873824	0.0623500067429987	-0.352285450535181	-0.307356926396596	0.259082293735663	0.065469448563866	0.998652293831567
GO_REGULATION_OF_VASCULAR_SMOOTH_MUSCLE_CELL_DEDIFFERENTIATION	0.312941992590982	-0.406013917546024	-0.793568581227651	0.444679030180654	0.322295644018734	-0.16762057417139	-0.220647743373345	-0.453933038977285	0.187052939309497	-0.752443156969874	-0.0159023424611337	0.704306751485877	-0.109467974413511	-0.464895920872136	0.0725608868638112	0.267787399196882	0.164081298569267	0.433195004171619	0.492747813673255	-0.33532665720955	0.0656083067552636	0.998652293831567
GO_G2_DNA_DAMAGE_CHECKPOINT	-0.0773670389181001	0.44032174771799	0.148559343404531	-0.314600746347517	0.0451969850528375	0.208127874564425	0.287428226510673	-0.0634492988037595	-0.186968019770223	-0.000995007297092815	0.0897299703402331	-0.46829120674599	-0.185874675145664	0.351505287830431	0.235963361898102	-0.244050693409579	-0.567377375805388	-0.34615356155144	-0.220506803826678	0.232960393476707	0.0656732453473114	0.998652293831567
GO_MRNA_CLEAVAGE_AND_POLYADENYLATION_SPECIFICITY_FACTOR_COMPLEX	-0.00855668954536906	0.511819616718247	0.349748108229242	-0.112853658310087	-0.120539202970507	-0.0730657476996348	0.313011733421189	0.000803572537226793	0.094896886859083	0.197723178744418	-0.502469762941602	-0.413060298298842	-0.571813738428515	0.463152105733656	0.359735153977417	-0.199182528279005	-0.427208373282262	-0.557992876288718	-0.464539618287192	0.285501774829838	0.066051170383223	0.998652293831567
GO_POSITIVE_REGULATION_OF_NEUROBLAST_PROLIFERATION	0.131861079988088	0.144180972280476	-0.263927083934049	0.0596679757969758	0.281595831500191	0.120746304453378	0.0323446026827757	0.181345245159753	-0.0976413080137363	-0.0653058277762602	0.0084632477534734	-0.157743061813242	-0.367788780562585	0.0411268833183241	-0.00303999506643962	-0.0515944691591946	0.00954584343984477	-0.238152674346887	-0.10166039896761	0.15714797163482	0.066614051093337	0.998652293831567
GO_REGULATION_OF_TRANSCRIPTION_REGULATORY_REGION_DNA_BINDING	0.129691475507266	0.0355427577039684	-0.125016056789187	-0.204337313641148	0.219824179370285	0.097121302917717	0.0525039118898931	0.079697816347963	-0.0400491622174381	0.0298991153580208	0.0361878004975611	-0.137599723243733	-0.223150165152203	0.104090926974066	-0.10713515276783	-0.226918048702895	-0.262234889655932	-0.0258010123840827	-0.0383837479508291	0.142920188150875	0.0669966251068723	0.998652293831567
GO_MULTI_ORGANISM_CELLULAR_PROCESS	-0.201335814177128	0.456010913036015	-0.0831656293638867	-0.298253530305531	0.141981373722239	0.045376412148712	0.22211254953929	0.167955645082935	0.0579612480984396	-0.143786564100612	0.0667750816727264	-0.437631930636294	-0.0546040058913364	0.272662553181715	-0.1231371959958	-0.215514166054019	-0.381447584681854	-0.316626041044852	-0.0453078574273988	0.201940022691748	0.0670224671136191	0.998652293831567
GO_CAMP_BIOSYNTHETIC_PROCESS	-0.298337036304812	-0.0741780368852651	-0.538634807889438	0.447818804409377	0.539826093838525	-0.439659565430649	-0.0725597263204914	-0.418300316447327	0.193776990561617	-0.582039134095143	-0.39089014909737	0.288840836786508	0.228800015839261	-0.544768081648138	-0.121677202823822	0.309962909476809	0.13677446243296	0.507877382053104	0.482749215493656	-0.309540567988654	0.0670970023410401	0.998652293831567
GO_ADENYLATE_CYCLASE_ACTIVITY	-0.298337036304812	-0.0741780368852651	-0.538634807889438	0.447818804409377	0.539826093838525	-0.439659565430649	-0.0725597263204914	-0.418300316447327	0.193776990561617	-0.582039134095143	-0.39089014909737	0.288840836786508	0.228800015839261	-0.544768081648138	-0.121677202823822	0.309962909476809	0.13677446243296	0.507877382053104	0.482749215493656	-0.309540567988654	0.0670970023410401	0.998652293831567
GO_PROTOPORPHYRINOGEN_IX_BIOSYNTHETIC_PROCESS	0.0155836350731299	0.343862980630034	-0.225723458946684	-0.125288589416972	-0.562284994531	-0.338891477277596	0.098433956412359	-0.332501293965955	-0.29154485342586	0.0732505350661277	-0.301412381017644	-0.325032518190277	0.290969049968955	0.34116707911742	0.0279245617132824	0.100955061492943	-0.0646996919234049	0.265163475952464	-0.0800624209158453	-0.219231342051948	0.0672677559221101	0.998652293831567
GO_NEGATIVE_REGULATION_OF_PROTEIN_TARGETING_TO_MEMBRANE	-0.571799850176475	0.0641361611279693	0.0213015193242587	0.0203889172330067	0.243223884851308	-0.551147614415106	-0.0373329477092298	-0.276647116429903	-0.433496346824736	-0.448755173000698	-0.33982661263335	-0.0244961410383167	-0.281936268842489	-0.102399781863811	-0.325156119474588	-0.135254108522642	0.115596410745954	0.705217314798407	0.555257204655223	-0.273349489139304	0.0676602550645715	0.998652293831567
GO_INHIBITORY_SYNAPSE	0.0620163040798836	0.0807644053421803	-0.364696635124069	0.263110427277729	0.291877932367365	-0.167316411679468	0.241207386218988	0.220178522329373	0.0300102651349648	-0.0348614497296801	0.19176383024985	-0.398210984936612	-0.526602735913775	-0.243619297005319	-0.0228045058089957	-0.00467439468060685	-0.0239552455782821	0.184268634569071	0.022861992997009	0.200597028541699	0.0677859354917621	0.998652293831567
GO_MITOTIC_CELL_CYCLE_ARREST	0.0833569260826025	0.230808403159282	-0.194547231857144	-0.209098696349457	0.398461154836102	0.158271282760024	0.290242314278904	0.13483530372473	-0.368108515862565	-0.0605165059338627	0.181674471621298	0.127278880597506	-0.154517947074657	-0.335830396258469	-0.207359364020613	-0.511420342745121	0.135907183586824	-0.157332262704225	-0.0863961263240342	0.207379606546022	0.0678871760801413	0.998652293831567
GO_TRANSCRIPTION_FACTOR_TFIIA_COMPLEX	-0.509351652829303	-0.467598103864737	0.248878447443231	0.496470239554925	-0.0935061257393969	-0.604005754994674	-0.54993515510945	-0.395855966911729	-0.485563710172452	0.433398744203697	-0.419913803490046	-0.407627611622049	-0.438210535964586	0.339797585851864	0.682148352489285	0.661981744199091	-0.469281530668754	0.321773334101312	0.543020504126122	-0.367562306851302	0.0680389805800796	0.998652293831567
GO_NEGATIVE_REGULATION_OF_SMAD_PROTEIN_SIGNAL_TRANSDUCTION	0.567992550610557	0.17837330837645	0.0360975531230288	-0.265388516674785	-0.0932801729487251	0.211163009777922	0.223298041393383	0.176585606450304	-0.043790964676974	0.0679680509106782	-0.532100774175031	-0.230043914058173	-0.255281847111749	-0.634400954491725	0.249402309984387	-0.300140770330999	-0.213764131439403	0.167246256653573	-0.36622326649153	0.245802398039503	0.0680532607710278	0.998652293831567
GO_PYRIMIDINE_DEOXYRIBONUCLEOSIDE_METABOLIC_PROCESS	-0.486036127748975	0.675058871830979	-0.351030825314532	-0.404262961679846	0.620423649208084	0.222030797049466	0.2786916425267	-0.484547163938373	0.300645205855594	-0.426253861537764	0.712224519420973	-0.425114582514986	-0.00104614756923835	0.235558636395896	-0.06276401986148	-0.602762797807182	-0.466988455865616	-0.453828256078141	-0.515048981198598	0.3462214842599	0.0685009803595448	0.998652293831567
GO_EXPLORATION_BEHAVIOR	0.120787183457532	0.108876864489725	-0.340911961943236	-0.0159135089231303	0.170174074723728	0.196268137357623	0.0840300553409216	0.265892020438864	0.199063810753495	-0.0344932410817927	0.104966447058165	-0.302144372829389	-0.167438974937042	0.110140163885909	-0.253260808972509	-0.261574769694317	0.254142406714257	-0.107854877048808	-0.0441325233224683	0.174582731495718	0.0685168007247313	0.998652293831567
GO_HOMOPHILIC_CELL_ADHESION_VIA_PLASMA_MEMBRANE_ADHESION_MOLECULES	0.21639120502914	0.231267143645622	-0.0859495110220515	0.246393426180548	0.325256804913624	-0.239371250921114	0.0262777040978974	0.00757600000287351	0.0904294469634482	0.0101908705355313	-0.139131151965894	0.0223761068565259	-0.283907069239778	-0.3529376508358	-0.380860496937597	-0.118979089969004	0.251518280449684	-0.0619959173076967	-0.0426665052499646	0.183597968911897	0.0685636866895924	0.998652293831567
GO_CELL_DIFFERENTIATION_INVOLVED_IN_PHENOTYPIC_SWITCHING	-0.19213828085825	-0.18822669097573	-0.346592493935048	-0.02883826089929	-0.504493553986537	0.24351792881372	0.277362732144053	-0.326928841041702	-0.46914205800728	-0.331706806049862	-0.396454035362571	0.592989194007529	0.207031297571726	0.379058971651971	0.313091341351757	-0.124378656578674	0.00997530950797865	-0.369697304730241	-0.508947377897685	-0.268175834147681	0.0685646667346376	0.998652293831567
GO_OXIDOREDUCTASE_ACTIVITY_ACTING_ON_A_SULFUR_GROUP_OF_DONORS_NAD_P_AS_ACCEPTOR	-0.419327765841009	0.136498936865567	-0.257765676760505	-0.312180999272099	-0.646113312525202	0.217765076795323	0.1356780102714	0.113874991227785	-0.437342585919315	0.0128939128475918	-0.334537123961441	-0.0543053920579262	0.174148534245758	0.475342001019322	0.353911246250992	-0.123609381939257	-0.00968301724441223	0.236996814642872	-0.381943961215854	-0.246634972396496	0.0686588409720403	0.998652293831567
GO_POSITIVE_REGULATION_OF_HUMORAL_IMMUNE_RESPONSE_MEDIATED_BY_CIRCULATING_IMMUNOGLOBULIN	-0.219520283581302	0.570743572698538	-0.635515868651551	0.515670706226596	0.384606534772541	0.645639318446813	0.528823102470022	0.680393081049948	-0.367936885293009	-0.343922628255756	-0.0163405733696123	-0.522284259399579	-0.600453308276524	-0.0943912276396984	-0.095110927269172	0.381212540714438	-0.456469752969845	-0.672060519622111	0.376301858511398	0.368828774631453	0.0687772331572123	0.998652293831567
GO_KERATINOCYTE_DIFFERENTIATION	0.0175571341405595	0.207937243289883	0.294560675390373	-0.0984447123826746	-0.129435453449514	0.180911015520558	0.000330286482365411	0.0873101994796735	-0.0594687142148839	0.180707262106666	0.276772981062174	0.0413092155662312	-0.147660579766442	0.156329082938073	-0.0990020902758347	-0.304650308261001	0.013117038677212	-0.0539265040402705	-0.15229736555598	0.15550568133295	0.0695594636419352	0.998652293831567
GO_RESPONSE_TO_INTERLEUKIN_17	0.280643910269997	0.192744361697753	0.264789614856886	0.211174683526389	-0.354489542555303	-0.323922089297705	0.330260762825904	-0.466997353955926	-0.529814481361848	-0.27539394592695	-0.225732093993278	-0.106706847627846	0.338245502010902	-0.163706305754531	0.483302882526622	0.0623002075676937	-0.0770784711099063	0.591855457010648	0.350685462808286	-0.266383706284809	0.0696619940891842	0.998652293831567
GO_POSITIVE_REGULATION_OF_MAPKKK_CASCADE_BY_FIBROBLAST_GROWTH_FACTOR_RECEPTOR_SIGNALING_PATHWAY	0.620481750967237	-0.62829200965322	-0.74298579091329	0.714480547975378	0.53068180698375	0.498072684661923	0.202089519410567	-0.636945768130448	-0.506681655270872	-0.627532719869651	-0.548517584920701	0.567711354085024	0.633645048879102	-0.0632363451867364	0.498040048498393	0.0663587374905403	0.170086880017738	0.466615296185513	0.00665085175974633	-0.395520276580649	0.0697839563471199	0.998652293831567
GO_CRANIAL_GANGLION_DEVELOPMENT	0.170906205943256	0.592590100546317	-0.724067772629654	-0.532478340112132	-0.0573663948201488	0.467415805569637	0.733367962797983	0.212914825435558	-0.101972116254618	0.0872360556382968	0.195044133591677	-0.225468192621243	-0.337677919340568	-0.253058247031943	0.0670860461024543	-0.559270685640182	0.48789897957905	-0.672479174080228	-0.419314612976473	0.333907336269885	0.0702628900308484	0.998652293831567
GO_DENDRITIC_SPINE_NECK	0.562871246009549	0.265761284607453	-0.0236500753131096	0.352892048071757	-0.150710057914195	0.321532950780533	-0.079805717446651	0.142420577473704	-0.181299871367737	-0.161812017706191	-0.525085414922937	-0.183956698378347	0.0504951087261095	-0.266840575747487	-0.436439146969959	-0.197628893190328	0.124957774185977	-0.0726508886150108	-0.56414655176539	0.24083213872132	0.0703306603758041	0.998652293831567
GO_PALMITOYL_COA_HYDROLASE_ACTIVITY	-0.364761042604925	0.534166052682373	0.011946376910131	-0.128943921343775	-0.121581980017814	-0.236513975921153	-0.159909867421512	-0.215247818210458	-0.466679345957546	-0.0392261590235108	-0.369200630092229	-0.100870281319019	0.00660457388818733	0.124260782806954	0.0119451480390789	0.173789133731945	-0.312454623172815	0.328269816964193	0.404906975949937	-0.221006650952005	0.070465359872131	0.998652293831567
GO_PERIPHERAL_NERVOUS_SYSTEM_AXON_REGENERATION	0.36033347474621	0.359851927347135	-0.0043703801986848	0.260071833006946	-0.200111002753403	0.432849914997084	0.265006444709244	0.217882886426445	0.00900155546685402	-0.211566799755664	-0.222671128117645	0.43428923132161	-0.340421770999716	0.00282518579877755	-0.537371857477716	-0.511155773051013	-0.105054233183462	0.300607906632564	-0.357829290862506	0.254380073034457	0.0704706745886454	0.998652293831567
GO_REGULATION_OF_ACTIN_CYTOSKELETON_REORGANIZATION	0.18981000580129	0.0665798015398898	-0.333735151204392	0.0267827780864458	0.324904449007071	0.147029185234292	0.381520287538019	-0.0467852948744971	-0.0093076853925524	-0.290401807728849	0.0628256491230191	-0.258994097895508	-0.161741269159052	-0.0215203782421317	-0.297735643368262	-0.257810859887254	-0.355929245443068	0.13843828346639	0.0676879613463297	0.190652675886887	0.0706372802789925	0.998652293831567
GO_ENOYL_COA_HYDRATASE_ACTIVITY	0.182524931071264	-0.224047988102422	-0.230266628466212	-0.0811104971298275	-0.456852390169783	-0.175811225611666	0.425425206853127	-0.504742840358044	0.0702294221154759	0.0943321554927737	-0.652238160217695	-0.400150951537871	0.473223738361956	-0.0499063317577619	0.114763232995478	-0.029189924140081	0.50536711979256	0.22770390427687	0.112203598609769	-0.260393436009025	0.0708427281738372	0.998652293831567
GO_SKIN_DEVELOPMENT	0.132564319080191	0.213153526767121	0.181021714385866	-0.0748524775470975	-0.102938879033087	0.056351118808704	-0.0467993803898125	0.0806439650055729	-0.121892528218017	0.142376979862927	0.0807619621146058	0.0206858558264601	-0.143691536991554	-0.0136184626373754	-0.0498289281524984	-0.25961064454169	0.0230987284976085	-0.0917114120598063	-0.181677342009296	0.13617061056188	0.0716246885181367	0.998652293831567
GO_POSITIVE_REGULATION_OF_BICELLULAR_TIGHT_JUNCTION_ASSEMBLY	0.693207812774812	0.707737942070055	-0.331313576435111	-0.0893672682815569	-0.258016119954445	0.341789928269437	0.0291476074443266	0.627737734520948	-0.0652512464315216	-0.192935584982964	-0.143280647853506	0.149835583104901	0.240891766055541	-0.644883864156902	-0.69658527517181	-0.366792600643701	-0.0926393412538712	0.194502394673885	-0.333876628544633	0.313644094027571	0.0716720719840527	0.998652293831567
GO_DESMOSOME	0.183050448274465	0.391410344878278	0.513152478019646	-0.100300675761057	-0.243647095958312	-0.161024869835283	-0.322461725680224	-0.059769219729414	-0.00185399988161054	0.254495660647998	0.2687127682959	-0.248096369122449	-0.396296250207719	0.1311509998798	-0.0953950770652512	-0.353182459277212	0.0509159900547656	-0.149175023102157	-0.104234018347764	0.211153945286715	0.071905087486763	0.998652293831567
GO_NUCLEAR_LAMINA	0.258303437084339	0.428168943376104	0.0379483726793995	-0.40120005411452	-0.41156427820025	0.341801734420972	0.324447837729086	0.00419369232967998	0.00988311013420595	0.305148812465213	-0.259744048052867	-0.388639344363489	-0.187908485420919	0.3884968034447	0.493499081107253	-0.534512860503713	-0.509810567784038	-0.505812484211905	-0.689932013903277	0.299771807577275	0.0723149902818584	0.998652293831567
GO_MITOTIC_DNA_REPLICATION_CHECKPOINT	0.181155008971411	0.249424848598422	0.458496793818771	-0.586799985461782	-0.118585231651103	0.593032033655993	0.39622963403129	0.280220946189263	-0.39311559027487	0.237243280453804	-0.135285959084093	-0.556082127943263	-0.482259963817948	0.619303470387008	0.489801897501815	-0.311356061779072	-0.695469510792619	-0.400826800900072	-0.552537663550597	0.341816143225217	0.0726595831445136	0.998652293831567
GO_LYSOSOMAL_LUMEN_ACIDIFICATION	-0.465869591119008	-0.457784098551317	0.0456998767150129	0.499454976634018	-0.430862549015297	-0.199957155847701	0.118475060962413	0.135685282733594	-0.252517927420064	-0.445667423799531	-0.551877709729294	-0.193005936845475	0.394154206050307	-0.322839514183644	0.0540659775459317	0.523212222043578	-0.365050375647667	0.586121542056265	0.172352152366533	-0.288419125849335	0.0726605338539952	0.998652293831567
GO_NUCLEOSIDE_MONOPHOSPHATE_PHOSPHORYLATION	-0.385515574422175	0.0112282016089791	-0.129451421674619	-0.089546165726222	-0.0936927978958643	-0.510494721101704	0.0831861587732546	-0.44711596267618	0.0228353015485405	0.0272223848537541	-0.0769382909415189	-0.100031859739236	0.126963484257489	-0.142515370448872	0.100975524683041	-0.0949640275111777	0.255602359079235	0.0596412119459287	0.0235707909192261	-0.173044617571273	0.0731420332764999	0.998652293831567
GO_MRF_BINDING	0.583349829539312	0.23362045526017	-0.250216693438377	0.0402285163415159	-0.411349772748726	0.289815273497635	-0.0688533638543757	0.210436350274239	-0.425716975700991	0.509116903112475	-0.133974950729675	-0.238553621434766	-0.616793493219054	-0.387448496187794	0.125984587023272	0.0404244086240625	-0.134292881912762	-0.184923193072071	-0.20884132085277	0.252960553338367	0.0732750982000038	0.998652293831567
GO_SODIUM_PROTON_ANTIPORTER_ACTIVITY	0.196783535458628	-0.247965788537621	-0.432195610850398	-0.197784179096945	0.167478379752532	-0.116976011277104	-0.40096094769486	-0.109068430071071	0.0697112798741246	0.0083101183220535	-0.177680777693126	0.344494506377462	-0.0218785785658517	-0.0736575545730235	-0.314161249398776	0.14398601924162	-0.125232383328838	0.460980923169583	0.348831801167855	-0.208179383857962	0.0736105145801642	0.998652293831567
GO_ASYMMETRIC_CELL_DIVISION	0.239766170532905	0.244695838195888	-0.239295443322549	0.0753088052443734	0.0573216062157922	0.140783223011914	-0.216552449832375	0.00455480956986321	-0.0872459661378894	-0.100238027796182	0.284597165674955	-0.36889995300208	-0.112504947287782	0.140230581352548	-0.313931489597704	-0.316357671986426	0.0138909593846891	0.0528340460251045	-0.210370188673752	0.176088194914693	0.0739191821345638	0.998652293831567
GO_BENZODIAZEPINE_RECEPTOR_BINDING	-0.22878248661917	-0.238617841576114	-0.426118217567965	0.626140660662145	-0.612281705010089	0.334049092324384	0.370384167619069	-0.126072229798352	0.060279434006703	-0.497099616621142	-0.598993789637065	0.397807987888365	0.470431551221441	-0.0785642018212974	-0.333389418400157	0.0596554560950051	0.0474286074013012	0.580154391715714	0.322939995397462	-0.304863730934283	0.0740228533177782	0.998652293831567
GO_REGULATION_OF_SYNAPTIC_GROWTH_AT_NEUROMUSCULAR_JUNCTION	-0.339525897751482	0.785264707478698	-0.700210411780799	-0.280840907204007	-0.019264510110813	0.471274754173091	0.324843286044329	0.344445765656427	0.00393101878101104	0.129038334524871	0.501498986557967	-0.46673265148908	-0.126485679644893	-0.542751410645249	-0.0797606280706397	0.0444271994465138	0.159739930751719	-0.289469046492407	-0.178538125912935	0.295896767540693	0.0741011107659708	0.998652293831567
GO_POSITIVE_REGULATION_OF_NITRIC_OXIDE_MEDIATED_SIGNAL_TRANSDUCTION	0.100750886783307	-0.0109090109308053	-0.385020621996414	0.370317454519924	-0.0729205324897948	0.0379176105748849	0.246281890737988	0.504245940829005	0.335214844242241	0.627602704309516	-0.500071481210949	0.624584863747424	0.0725914988646954	-0.736262989391296	-0.718024530248064	-0.160596608642866	0.211142147051899	-0.512726311047172	-0.493994985369921	0.328107199412949	0.0744594126681952	0.998652293831567
GO_EGO_COMPLEX	0.162608600021969	-0.188054982499335	-0.613543444400606	0.527204801626759	-0.09135418135358	0.079570397430244	0.170911443935534	-0.268572093345319	-0.842802155502633	0.164547386357545	-0.615703665788778	0.048615202323699	0.471892115238265	-0.100873637143407	0.598688102411865	-0.452303690236539	0.364600429003638	0.364169635358504	0.0922944955975545	-0.311129685525398	0.0745930075641128	0.998652293831567
GO_CYTIDINE_DEAMINASE_ACTIVITY	-0.262050885461297	0.13500188443714	0.307552650202048	-0.373544515615089	-0.279483040051287	-0.288014561298776	-0.184868623073597	0.022716295691831	-0.00712390600478591	-0.421418086742566	-0.266078758602225	-0.448729885045751	0.223769454111971	0.554354113564733	-0.231579172974103	0.528078780566532	-0.413804148483762	0.269326074975917	0.45477884343262	-0.264052579929302	0.0746175696746631	0.998652293831567
GO_O_ACETYLTRANSFERASE_ACTIVITY	-0.393702014894145	0.131580345582541	-0.709434051372071	-0.0247905045755157	-0.106550525713813	-0.0128412677104478	-0.135637328099005	0.477021891491191	-0.231253931960954	-0.30446007353765	-0.155909744204233	0.106375733108148	0.49138941045324	0.570861687677768	0.16302370352701	-0.413588066765006	0.187233293739828	0.382358626430329	-0.39013844672811	-0.270460147679865	0.0749570454910335	0.998652293831567
GO_AUTOPHAGOSOME	-0.0501482645516351	0.0606333255945856	-0.230373270353106	0.109171951123642	-0.0396518536567197	-0.304238969001407	-0.00945085820459401	-0.146358223650954	-0.34141817710469	-0.330924634662803	-0.171780460685727	-0.354128541667205	0.234044859149827	0.219937297184053	0.0620076651389077	-0.0196975056221579	-0.214239071690377	0.301306863191155	0.137326600629785	-0.178050628530467	0.0750358204741216	0.998652293831567
GO_NATURAL_KILLER_CELL_MEDIATED_IMMUNE_RESPONSE_TO_TUMOR_CELL	-0.241483423730259	0.149078897163827	0.240962492848623	-0.195951687288295	0.246481308649342	0.579718247582847	0.0921963019953771	0.515359524710971	-0.0887458044170272	-0.547355079139575	0.121132313687638	-0.547623504003436	0.00529262503372718	0.599872650433636	-0.279098004001667	-0.650302329530863	-0.260176581097053	-0.383366060167547	-0.148455616140543	0.28719965625817	0.0751432216639234	0.998652293831567
GO_GLUTAMINE_FAMILY_AMINO_ACID_BIOSYNTHETIC_PROCESS	0.2957658825066	0.395696563457808	0.000364756198707655	0.0540065831964186	-0.222201139672201	0.341642701185492	-0.364654806183094	-0.0542773806769051	0.0210060394725496	0.131736205035364	-0.0608730452559865	-0.138098389584079	-0.212986371776017	0.201284771689963	-0.0858588065369047	-0.24909218948704	-0.431618016386168	0.164213175507222	-0.555928132751804	0.212438891212399	0.0751466525075153	0.998652293831567
GO_VESTIBULOCOCHLEAR_NERVE_MORPHOGENESIS	-0.223600648138494	-0.119344550753325	-0.138175407470711	-0.19300728054765	0.353553683464523	-0.190580936014131	0.636088171560579	-0.327445735205236	-0.294457763317195	-0.635772928708169	0.0689441647410218	-0.00703838117230426	-0.151996446284912	-0.150690855601505	0.214639294237719	0.0664380463984932	0.198751371862619	0.557968886245507	0.623776531398148	-0.265690076829906	0.0751683855221223	0.998652293831567
GO_CYSTEINE_TYPE_ENDOPEPTIDASE_INHIBITOR_ACTIVITY	-0.156259952362498	0.179294574256505	0.0330669665422556	-0.225018740363952	-0.035965679321362	0.338189466352997	0.11069516271793	0.292202269327009	-0.208704702728788	-0.00335793214399455	0.116215867126059	-0.181994110844356	-0.273496246604716	0.0831503449801078	-0.233589167271439	-0.152731563274863	-0.14108348233947	-0.106290556376916	0.0248775018909595	0.162677141743919	0.0752611743449477	0.998652293831567
GO_INTERLEUKIN_1_RECEPTOR_ACTIVITY	0.0381869928892805	0.133874732339878	-0.620660260611219	-0.195189668293642	0.269319250847782	0.746013241537256	-0.598123154335277	0.520751227008029	0.268042378546324	-0.302035972526688	0.716075450479757	0.162546551589591	-0.666979502272143	-0.186090600552129	-0.461061338923418	-0.737645251467991	0.114896406657499	0.126995028606608	-0.3860466370183	0.342923551366306	0.0752951694084791	0.998652293831567
GO_LONG_CHAIN_FATTY_ACYL_COA_BIOSYNTHETIC_PROCESS	-0.263753770071779	0.0227876346050597	-0.347635200867303	0.00868295765505764	-0.0652475307769471	-0.00845427534673865	-0.220245817736783	-0.105638340529791	-0.0175755881097289	0.0293970106400821	-0.171870096386564	-0.0521735715732567	0.244134786640505	0.0407097174482281	0.203394623078971	-0.275501309239673	0.130297156983476	0.0841375292763484	0.00249223496979581	-0.150782124759453	0.0757259732000226	0.998652293831567
GO_REPLICATIVE_SENESCENCE	0.0497993899164354	-0.16996360385014	0.0731558143497301	-0.476754423893062	0.262178871864205	0.193997036694305	0.25920310969974	0.271549359972862	0.02900380003728	-0.106708493037929	0.233835970159616	-0.253551392733067	-0.630492774263179	0.0728217562844999	0.495168406987924	-0.462952710744966	-0.178013246191627	-0.462966665537123	-0.0672776300801428	0.242207744026805	0.0758646097784369	0.998652293831567
GO_CERAMIDE_CATABOLIC_PROCESS	-0.383352124460482	-0.20203112345827	-0.157125520967761	-0.138631519303871	-0.412252128504749	-0.0833431410726181	-0.0451399974535912	0.129007805548699	-0.482410500132685	0.0203310441295067	0.240226966067638	-0.191709176439216	0.2895791492837	0.000991526956825667	0.277645540724811	-0.411042558544425	-0.0780525435637789	0.504127032315712	0.28195923193386	-0.221889115297816	0.0759349670781523	0.998652293831567
GO_REGULATION_OF_PROTEIN_LIPIDATION	-0.14062699442199	-0.0363712851893995	-0.0757065874847802	0.0462889298752842	-0.113220876094866	-0.525363104251516	0.0510711768616695	0.647045308805341	-0.345637584532362	0.713214017696637	0.28110024725212	0.156327757998979	-0.583330490080508	-0.370737176392291	-0.448137769753318	-0.188312283349478	-0.2378877075246	-0.00316437120070687	-0.0989575218661931	0.267392513317936	0.0759886006537713	0.998652293831567
GO_PEPTIDYL_DIPHTHAMIDE_BIOSYNTHETIC_PROCESS_FROM_PEPTIDYL_HISTIDINE	-0.251767520298995	-0.26544371041125	0.540064400506992	-0.0259895630480395	-0.418584077063671	0.0582236890004298	-0.0602627755079328	-0.111577352338843	-0.209752766472869	-0.538749377939323	-0.10742151248224	-0.309219750678482	0.228782385404976	0.267431678228517	-0.333638610056852	0.429962518760764	0.295821075642531	0.15361275785745	0.134986112012169	-0.234945504174179	0.0760667075357454	0.998652293831567
GO_KIDNEY_MESENCHYME_DEVELOPMENT	0.327249164098312	-0.130657901069669	-0.442116876528692	-0.0770103932948484	0.434403519252411	0.0118837811166513	-0.222311944173335	0.284275459057649	0.146692032359961	0.0245792588773662	0.18126739841439	-0.122053577965366	-0.340855439388963	-0.32101339722655	-0.100265183238611	-0.023049381512384	-0.0905135979612739	-0.0507724896590761	-0.0877705394759243	0.190968836995355	0.0762680088231606	0.998652293831567
GO_SULFUR_COMPOUND_CATABOLIC_PROCESS	0.138995468860369	-0.162246920084936	-0.165078468570687	0.204574678531421	-0.0992149880748978	-0.102520156330909	-0.012634134700581	-0.222523021619297	-0.207235233853892	-0.242264384986375	-0.192885544593138	0.110249157347036	0.15188216922539	-0.309783501339536	0.0242788766112181	0.270780539723143	-0.0761133935374838	0.173884280577757	0.171745603207288	-0.161254803333481	0.0764324107336431	0.998652293831567
GO_IRON_SULFUR_CLUSTER_ASSEMBLY	-0.0939049272739626	-0.0620969698919464	0.0631050960470797	-0.0235614232332672	-0.243174777058733	-0.408305492441912	0.102782766211005	0.174228438157032	-0.263503316408601	-0.0981649733675005	-0.61365148888069	-0.203895479303156	0.23235788664193	0.0408920743858464	0.321182411348612	0.315073549214531	0.195242277440582	-0.204738464133971	-0.148323793160716	-0.20176899581707	0.0767604995274762	0.998652293831567
GO_PHOSPHORYLATED_CARBOHYDRATE_DEPHOSPHORYLATION	0.363316837915969	-0.101217440534452	-0.36716892174925	0.206961477207089	0.0715335233632536	-0.129913606284469	-0.424475276922665	-0.481872021471328	-0.61700612785208	0.0805051160823957	-0.166452800952059	0.125047113122081	-0.0175577777257644	-0.281812786126335	0.152936591145617	-0.115655332812639	0.0668122016609033	0.446980839419871	0.36123149980274	-0.234592270033318	0.0767657893162539	0.998652293831567
GO_INDUCTION_OF_POSITIVE_CHEMOTAXIS	-0.015376463416712	-0.334076847863242	-0.297524460135522	0.290468590857606	0.436892370128456	0.0132758571231113	-0.0368021076897259	-0.147994006791407	-0.421255734027155	-0.52827028133952	-0.400184989885972	0.0398921967739418	-0.452310156475291	-0.152915272522396	0.196299457097779	0.439761141089937	0.4459062038108	0.122330254534514	0.318770463082647	-0.250702974382181	0.0771825906905842	0.998652293831567
GO_LONG_CHAIN_FATTY_ACID_CATABOLIC_PROCESS	0.10132990916621	-0.310203586375667	-0.211982304171815	0.103028220820679	0.00840887549142494	0.320552210559956	-0.0443208600179122	-0.402887078653305	-0.0768972284026752	-0.246899265109865	-0.0723462491836203	0.114814484624532	0.224136033244929	-0.325244301728474	-0.334755242219061	0.312404387298048	0.479728417516021	0.482950527021011	0.204791747734698	-0.220509379947971	0.0772246898217087	0.998652293831567
GO_URINARY_TRACT_SMOOTH_MUSCLE_CONTRACTION	-0.238716543994474	-0.641121498328402	-0.413319552262746	0.616143131861112	-0.132311843097744	-0.485019106361994	0.0905570978023143	0.321342316172777	0.00298264781012603	-0.465708934050392	-0.471812560007694	0.144721061297336	-0.471834898855831	-0.00212127864974518	-0.297461975764893	0.58851489525698	0.249814182674588	0.615822863822327	0.317500101594301	-0.308299809327075	0.0774346165233498	0.998652293831567
GO_XENOPHAGY	0.617498962035604	0.332765199356738	-0.648877846461665	0.0305724584607046	0.366893084605448	-0.157613227642696	0.151920171563287	0.453953244235992	0.238209273187935	-0.116401000132075	-0.258433146140868	-0.546130424249466	-0.197333762993921	0.162019946456486	-0.256901967189828	-0.235420886260588	-0.554451764439276	0.0283821640771338	0.169371941687752	0.270670564392909	0.0775097895263554	0.998652293831567
GO_NEGATIVE_REGULATION_OF_CREB_TRANSCRIPTION_FACTOR_ACTIVITY	0.502194881815716	0.190932641114739	0.32837362660825	-0.362090115247353	0.0123076303188834	0.231073182490569	0.133841628408368	-0.617983459491974	-0.25815748187842	0.378749722305407	0.239950700714997	0.203051779266457	-0.581823105953705	-0.0415514262699943	0.479709666776981	-0.631403901984419	-0.326829983129738	-0.372071933214745	-0.512253390547871	0.293732260260237	0.0776177324877572	0.998652293831567
GO_PHOSPHATIDATE_PHOSPHATASE_ACTIVITY	0.667005530892181	0.766756616361051	-0.0725740016899908	-0.777831798920576	0.434029076033293	-0.713722290555418	0.254580245013045	0.317163602891295	0.645479524922665	0.250048770456753	-0.722741106545998	-0.520910205000129	0.225899028937266	-0.0910502110666692	-0.304580695562056	-0.419783680557311	-0.0911478138467875	-0.559292772089488	-0.455448793218936	0.372329771787632	0.0776946742397127	0.998652293831567
GO_ATP_BIOSYNTHETIC_PROCESS	0.138591436332318	0.109764827392691	0.0181366701994772	-0.316610129714558	-0.105646853935782	0.262668407386147	-0.201255164070528	0.173491180234342	-0.0175203778135376	0.0727197255241564	0.0627257958910038	-0.256078494255982	-0.0770055738373994	-0.024152877616013	0.0767857774160874	-0.29141249047793	-0.202595545574518	-0.245427240603474	-0.0776238758497036	0.155103837138569	0.0781764871537567	0.998652293831567
GO_NEGATIVE_REGULATION_OF_EPITHELIAL_CELL_DIFFERENTIATION_INVOLVED_IN_KIDNEY_DEVELOPMENT	-0.0536230431308855	0.453641879009077	-0.524901939601149	-0.626353678122103	-0.00896015103897907	-0.00834867931888944	0.382052897695249	0.663301440668776	0.13592923672601	0.150849079112222	0.56961908128605	-0.573454577632582	0.30845994576625	0.0595627602666665	-0.182526352747546	-0.470935572142048	-0.322332416424086	-0.413160915082628	0.0477737627949186	0.296345409130621	0.0781765378692293	0.998652293831567
GO_MALATE_DEHYDROGENASE_ACTIVITY	0.128742485399273	0.0686979778919182	0.146114911725444	-0.11154694168232	-0.480487712505845	-0.158093566795242	-0.43499737219127	-0.380654711884818	-0.584933019656393	0.183694892478641	-0.00980132327953451	0.274842061615666	-0.0419547494461069	0.450602823368142	0.279698135018554	-0.00742292671127462	-0.00903542549381917	0.349880540229806	-0.542627004433929	-0.242726511813848	0.0782694584710925	0.998652293831567
GO_POSITIVE_REGULATION_OF_HISTONE_UBIQUITINATION	-0.342982949716073	0.702430440998676	0.329759739597749	0.469639432140412	-0.124998390076054	-0.235186297969796	0.57530626284442	0.58360597696074	0.0279292585617615	-0.121956276484127	-0.587021877814641	-0.84471571538385	-0.477411480206709	0.567117562960751	0.236183732727807	-0.487964430328141	-0.664907071372327	0.155108325085327	-0.421748088024011	0.358339901844287	0.0783255582883675	0.998652293831567
GO_CELLULAR_RESPONSE_TO_LIGHT_STIMULUS	-0.0317671526458022	0.210688263804837	0.0322915126214623	0.00925956316871665	0.1032324967308	-0.0775392914264391	0.189227631723506	0.00619204017140759	-0.033093064920591	-0.0721190130676927	-0.152234849745248	-0.247848775081312	-0.0925731234729455	0.0272997455880561	0.0598543154443817	-0.170861538701211	-0.322308848803981	0.0347165457246866	-0.294924052629587	0.142570547074667	0.0784048318614271	0.998652293831567
GO_REPLICATION_FORK_PROTECTION_COMPLEX	-0.158821933856989	0.538452016115887	0.610673343218132	-0.659423906254589	-0.323307739696713	0.658491859062661	0.37536681052599	0.0311853155722838	-0.236319563964404	0.308599001657844	0.0266765119820269	-0.784854611958138	-0.601502589490028	0.925190268795936	0.587516927603825	-0.528417464694024	-0.655892745355307	-0.67754899147985	-0.712774513464221	0.412541984492692	0.078897988249698	0.998652293831567
GO_SEQUESTERING_OF_ACTIN_MONOMERS	-0.21962126672089	0.104033793770377	-0.171500358684438	-0.295000965918834	0.0391817288072134	-0.0811897515036323	0.332853074823053	0.292627128577498	-0.218522009232801	0.303860793071994	0.264878008004816	-0.507682766038021	-0.323577026954771	0.156902884816146	-0.182855586312249	-0.315677460969352	-0.183424587554889	0.190765549620759	-0.223585750524957	0.205605495261881	0.079109865316387	0.998652293831567
GO_REGULATION_OF_SYNAPTIC_VESICLE_FUSION_TO_PRESYNAPTIC_ACTIVE_ZONE_MEMBRANE	-0.0661310841720867	-0.546575583687717	-0.336437596799846	-0.290750350436125	-0.131030685608568	0.107613702562893	0.253791502366856	-0.0480402945801381	-0.0299164100308975	0.0227641063634483	-0.320800023056673	-0.242957523796016	0.249729085309602	0.238620496433433	0.0204790182818425	0.0445060605636832	0.535001558420584	-0.298976795993595	0.128567275722177	-0.210326848420337	0.0794315471691506	0.998652293831567
GO_EPIDERMIS_DEVELOPMENT	0.150166126320867	0.175601664483888	0.167509863872788	-0.108243964932495	-0.0862050608609913	0.0530157863872506	-0.024247968400869	0.0461855774057062	-0.132374137313226	0.130885944682793	0.0850885522002249	0.0153259810277196	-0.133406029904076	-0.031177364420341	-0.0502290367719544	-0.247542370879849	0.00467692110795007	-0.0878727466545208	-0.171576839369933	0.129305402446392	0.0795732661811138	0.998652293831567
GO_REGULATION_OF_PROTEIN_IMPORT	0.149006629522481	0.229046312525894	-0.156855342144814	-0.0204152117243337	0.124356332672257	0.225788460634422	0.130014738496958	-0.0524674498839673	-0.167523965124614	-0.0659473665284194	-0.0835412380849989	-0.420003629007789	-0.31506943316676	0.27300097162781	0.0408703432346645	-0.238967857504758	-0.119237631568272	-0.204432652820847	-0.131559864002748	0.167739687365711	0.0796642095382296	0.998652293831567
GO_POSITIVE_REGULATION_OF_SMAD_PROTEIN_SIGNAL_TRANSDUCTION	0.0297706389442801	-0.0370694133224846	-0.314911482008342	-0.0772764284732385	0.258007349043466	0.162093782425226	-0.370312455352732	-0.288638266489437	-0.409880936293666	-0.327756950193664	0.0154024868554251	0.279112410283627	-0.151301250161102	-0.309577904177787	0.0608447956710171	0.287166886946934	0.100023701339725	0.057021957838137	0.241604110074041	-0.194300172555475	0.0796804486482582	0.998652293831567
GO_POSITIVE_REGULATION_OF_T_CELL_APOPTOTIC_PROCESS	0.456347355853611	0.570361577641258	-0.410910237612085	-0.650035944479536	0.177241623425592	0.421533674707517	0.442087897023271	0.199395427019882	-0.511597030306335	-0.153287011247362	0.239480926387965	-0.447147752317141	-0.485244565856671	0.394930460836248	-0.120375989857438	-0.198462730563713	-0.424987526938912	-0.336902230238454	-0.186416022590388	0.296541090910243	0.0806337131740385	0.998652293831567
GO_METANEPHRIC_MESENCHYME_DEVELOPMENT	0.257715164327821	-0.107935820722741	-0.441525134215355	-0.180319858320894	0.383110193330782	0.227291567228829	-0.122439995610633	0.259551633847469	0.119498237392506	-0.134354046989326	0.265455142917603	-0.0486793391790499	-0.269742967571664	-0.335108652461308	-0.164124397994724	-0.0439936174425826	-0.0817834779336373	-0.0148401715425266	-0.150185146463879	0.186379683431495	0.0806430434736553	0.998652293831567
GO_REGULATION_OF_HAIR_FOLLICLE_DEVELOPMENT	0.173207401893389	0.363011489143472	-0.0336645858571921	-0.411166412664376	0.164852007324565	-0.24159137300194	0.0872356423769391	0.140033175001187	0.0739511596689475	-0.14317645698281	0.0925359549970609	-0.246890199785877	-0.0524072363282903	-0.143684515578281	-0.168326893367981	-0.288392630360337	0.112794143505197	-0.346923926546586	-0.0715412388061815	0.174783198694837	0.0807078264363175	0.998652293831567
GO_TRIGEMINAL_GANGLION_DEVELOPMENT	0.00488393964867639	0.562076044986753	-0.673338135566273	-0.387815059318762	-0.108654430997979	0.652524421131933	0.656999556977418	0.160759359946025	-0.0516339111864109	0.0913171975539911	-0.0745231393433526	-0.150159463323296	-0.390359878410301	-0.154708655993136	0.0670845705487366	-0.551088722088388	0.433820002432072	-0.702562342396009	-0.435772800642405	0.311158942491547	0.0807099658866216	0.998652293831567
GO_HISTONE_H3_K27_DEMETHYLATION	0.477848383773782	0.260750728514604	-0.364300235320006	-0.161331168930012	-0.0723397703778487	0.131540583750156	-0.172534707072619	0.433044151431091	0.218989041712578	0.110078363154506	0.071656795011859	0.267461320490231	-0.472733092044594	-0.759979698385967	-0.0141079678262906	-0.0731195166568215	0.120157596384713	-0.45504694364122	0.0920053107038067	0.246775116203662	0.0808740656666638	0.998652293831567
GO_HISTONE_DEMETHYLASE_ACTIVITY_H3_K27_SPECIFIC	0.477848383773782	0.260750728514604	-0.364300235320006	-0.161331168930012	-0.0723397703778487	0.131540583750156	-0.172534707072619	0.433044151431091	0.218989041712578	0.110078363154506	0.071656795011859	0.267461320490231	-0.472733092044594	-0.759979698385967	-0.0141079678262906	-0.0731195166568215	0.120157596384713	-0.45504694364122	0.0920053107038067	0.246775116203662	0.0808740656666638	0.998652293831567
GO_ELONGATOR_HOLOENZYME_COMPLEX	-0.0554059587518452	-0.300443580890075	0.417194530826742	0.0248824020242863	0.468968487749573	-0.777032377266317	-0.397440947004837	-0.421774280629377	-0.574875890885756	-0.122950316799504	-0.00950255637821451	-0.274623243446319	-0.188243915581843	0.157592438815971	0.654534025748861	0.41336920349951	-0.116162480568157	0.0618231846618171	0.29515806967973	-0.284374591078953	0.0810216777533909	0.998652293831567
GO_COA_HYDROLASE_ACTIVITY	-0.398417083730214	0.340194548701334	0.0888129912091627	-0.00700632826417674	-0.356877411599955	-0.274768787858053	-0.0713341498291804	-0.316065595658253	-0.304230962821974	0.0726492680349014	-0.178650192832179	-0.19470601582373	0.088531561835365	0.136809998511604	0.021587328664765	0.229170548902527	-0.249862119661286	0.228534311789079	0.233174207372433	-0.18944531448508	0.0811692246629802	0.998652293831567
GO_FAT_CELL_PROLIFERATION	0.436055584127662	-0.376790267222727	-0.12965941386088	0.0452343613280571	0.461483828531792	0.598626160676216	0.464080254506206	-0.232480993651389	-0.204379151955974	-0.193228240388584	-0.183521070178589	0.257973293013487	-0.13664019168613	-0.284639189006665	-0.316290996791201	-0.341377465644837	-0.294716955950473	0.0453175534819113	-0.433663332517281	0.250315665356902	0.0811842225574424	0.998652293831567
GO_PEPTIDYL_THREONINE_MODIFICATION	0.130066735680174	0.249247409137576	-0.222110883278085	-0.0476003819154932	0.0440404057822888	0.08375954711007	-0.106469514870019	0.0208430973669554	-0.198408329553418	-0.0257693993383789	0.070372182631437	-0.146788089036602	-0.224168320752831	0.0396359836702605	-0.17427619817783	-0.225525626055014	-0.223589963384754	-0.057950504335072	-0.0870718764659562	0.137282357840235	0.0812822899688059	0.998652293831567
GO_NEGATIVE_REGULATION_OF_MRNA_3_END_PROCESSING	-0.426553650865225	0.5075188746169	0.388215470845651	0.144612699036857	-0.0281120080949025	-0.0730256999923424	0.515503212427534	0.391670160588011	-0.2299626197405	-0.195811422231119	-0.313748584036125	-0.586767294869995	-0.402053268050388	0.552211427925448	0.0592711820697956	-0.587498890419524	-0.384263214173105	-0.164360873804131	-0.255137338838754	0.28292082309324	0.0815486439819671	0.998652293831567
GO_EXTRINSIC_COMPONENT_OF_MITOCHONDRIAL_INNER_MEMBRANE	-0.224921229968214	-0.123057166130799	0.129357745970873	0.370709035392216	-0.47519730923542	-0.574395621374757	-0.0644907139669382	-0.0149926247705958	0.1294649536024	-0.286957184108283	-0.468378231778073	-0.32701373653687	-0.243901772607108	0.255566583849178	0.225335034058169	0.441328313193838	0.0969502326066846	-0.0672575095352459	0.323952845257654	-0.233834393910114	0.082111902356239	0.998652293831567
GO_MAGNESIUM_ION_TRANSPORT	0.0251499279977703	0.144658790497393	-0.27198427530101	-0.340206908059573	-0.462881600872167	-0.161365515642094	-0.166831508659376	0.104189021579047	-0.336415462389103	0.300505889427618	-0.326481430482205	0.0850575905448904	0.0895648782258529	0.0663354153680515	0.0112388757606062	0.186146909904809	0.275905648113459	-0.101213963468133	-0.210946903348636	-0.18586679019704	0.0823412515293542	0.998652293831567
GO_REGULATION_OF_HEMATOPOIETIC_STEM_CELL_PROLIFERATION	0.322576846005333	-0.273919246924835	-0.539144895224728	-0.0481692517905121	-0.078416898124296	0.416687790838414	-0.171806252723142	0.0459838877197248	-0.418238320313041	-0.626633550728579	0.0199932936899541	0.0476608248902081	0.378859041256231	0.386617988334218	-0.0633690715770316	-0.278573702117893	0.297773801856941	-0.226051642725096	0.51175947782941	-0.254660644043438	0.0823826627801771	0.998652293831567
GO_VENTRICULAR_TRABECULA_MYOCARDIUM_MORPHOGENESIS	0.22893882920378	0.191978394144782	-0.194311908558879	0.54286855654973	0.335056345327133	-0.308811615185139	-0.170182031143583	-0.432917947041986	-0.675200715173718	-0.275814131816158	-0.556666541907794	0.1343132765574	0.280814413593469	-0.0866362679063008	0.0301245577937468	0.141717074045161	0.0175443682281773	0.116611072460729	0.443674765838754	-0.254321568085649	0.0824963256997039	0.998652293831567
GO_PHOSPHORUS_OXYGEN_LYASE_ACTIVITY	-0.177763295811758	-0.288751192385196	-0.388839943258216	0.446313274619236	0.516301924662605	-0.396870879482942	-0.212034730818387	-0.240772095800678	-0.00938917306050163	-0.554566843385004	-0.258611305610569	0.140617129120508	0.287906851376904	-0.539591728193058	-0.215689189668701	0.280207584329711	0.115516600530999	0.527707459318521	0.434867405802148	-0.271214060470894	0.0829809376130788	0.998652293831567
GO_CAMP_DEPENDENT_PROTEIN_KINASE_COMPLEX	-0.0937772323603532	-0.100972912729871	-0.46255946232666	0.193318609101253	0.285662406290188	-0.260928345069805	-0.0393485128223738	0.346961764141918	-0.681313322844497	-0.074516316677151	-0.484038564924138	-0.151882816730798	0.0459147734157498	0.201929658971255	0.367987430910825	0.0179702559711828	-0.153202656529355	0.364467132541263	0.15707866175553	-0.230965704149251	0.0830032019389099	0.998652293831567
GO_CIRCADIAN_REGULATION_OF_GENE_EXPRESSION	0.21870368870564	-0.000402466168522797	-0.122143719542631	-0.163581448001346	-0.0249828101551918	0.257571669378875	0.145288175904782	0.171337219052781	-0.10507942433403	-0.148886977327976	-0.0927829609110578	0.0162271387953865	-0.319796220043621	-0.11604027455614	0.091317896440159	-0.370818629849571	0.0206783998210404	-0.374733531682124	-0.134541894998365	0.160739839200184	0.0831609796808683	0.998652293831567
GO_ASTROCYTE_CELL_MIGRATION	0.466490335880255	-0.39384510412201	-0.0355844952300449	-0.357525266385753	-0.22031529525869	0.188703794717295	-0.484715981114956	0.298024621724908	-0.588657253371366	-0.556581785962494	0.107198337760696	-0.180793547005293	0.136619022262727	0.230439051911058	0.326113505126286	0.157804984347332	0.106185546267273	-0.0161295177682487	0.0221943601249751	-0.241150365782096	0.0831743142206797	0.998652293831567
GO_COMMON_MYELOID_PROGENITOR_CELL_PROLIFERATION	-0.291546393815034	-0.37808804187022	0.165550521039105	-0.412923531544339	-0.135380678420965	0.0288255481439487	0.648753809312425	0.493772159576185	0.350526403495706	0.00538590643090159	0.213737839434904	0.155240131934004	0.233172251514513	-0.554240980702493	0.0049307996444255	-0.392216791125861	-0.329287020530545	-0.400042186734918	-0.293611457905162	0.259608137809402	0.0832596129105618	0.998652293831567
GO_VESTIBULOCOCHLEAR_NERVE_DEVELOPMENT	-0.259390525025473	0.0397466224707373	-0.20535281471371	0.0700671222680552	0.14876160309704	-0.331476161340795	0.238103870639758	-0.308972901166723	-0.00439544538441305	-0.422021410290543	0.244626827540118	-0.00703884562935503	-0.136541213309105	0.046757782107666	-0.0829148003031545	0.222819915856883	0.312948915820585	0.441094741784105	0.176833246535879	-0.193590714394842	0.0832785290653362	0.998652293831567
GO_DIAPHRAGM_DEVELOPMENT	-0.0708628764191724	-0.378938599578434	0.0913680121763095	-0.131678268809202	-0.0672890008644124	0.292499448524554	0.384094262712339	0.116410086200083	-0.157793739243184	0.182403121583043	0.213263326052912	-0.527066602521749	0.0573098985349276	-0.236457778881679	0.026154601235017	-0.1708737258922	-0.0211173406012028	-0.143081032929563	-0.113070387219912	0.184068548064985	0.0834308501276943	0.998652293831567
GO_LIPID_PHOSPHATASE_ACTIVITY	0.0193602835233025	-0.316022979918623	-0.0427294216440438	-0.0470479839102591	0.025943149933155	-0.0136928556517876	-0.199928892524171	-0.205249266705913	-0.510656579564234	-0.298412777779538	-0.0824191686720377	0.690603967800148	-0.0748471385212125	-0.700853384946565	-0.0284268221108682	0.24168415350254	-0.0954039492133733	0.464257340049164	0.219181248262402	-0.241420471663157	0.0835392270352192	0.998652293831567
GO_CYTOPLASMIC_TRANSLATIONAL_ELONGATION	-0.176825935579561	-0.380667916593295	0.408942265426069	0.0844499710163794	-0.323136343769792	-0.105185048499325	0.0971763546506786	-0.256142871653305	-0.300772147375965	-0.448658989626787	-0.0666859084614564	-0.135522020867762	0.247124289167915	0.245456171514371	-0.51655661409045	0.405158640102668	-0.0401084336214056	0.232331163538588	0.295432156798001	-0.225074107291955	0.0835531583038046	0.998652293831567
GO_SULFUR_AMINO_ACID_METABOLIC_PROCESS	0.333710961857	-0.219159323052707	-0.125594522181833	-0.0438646441501089	-0.232302386193044	-0.213042408629649	0.114814030628895	-0.221129977796511	-0.151575762409114	-0.104829511205074	-0.351167445601186	0.0438800895169259	0.0732001111839653	-0.154311756265397	0.19611851498901	0.117714909143499	0.121991298812758	-0.052447258467248	0.0192146455018297	-0.15604652282313	0.0836041112736001	0.998652293831567
GO_REGULATION_OF_ODONTOGENESIS_OF_DENTIN_CONTAINING_TOOTH	-0.0314599091365146	0.316086006842456	-0.280387723209914	-0.0487132913471456	0.403797195731571	0.0110115779953651	-0.182058955304838	0.303039876696388	0.160339656467253	0.0595465838647529	0.162389787764306	-0.0594245374711949	-0.190961709966253	-0.535833439402905	-0.227629633344054	0.0172606594274894	-0.0212942001004061	-0.31433875988845	0.365508851853753	0.200256442144564	0.0837120929459281	0.998652293831567
GO_OVULATION	0.423189088289976	-0.0580761872732825	-0.353961338085933	-0.460867354608135	0.309343525026047	0.365706273107902	0.412765108971545	0.0967608849731908	0.0714703990872338	-0.0379280174622676	0.159075345626359	0.533554439863266	-0.271925834089037	-0.345426756353984	-0.198598851401418	-0.481266416469691	-0.0773634997030697	-0.108672441743813	-0.314830266222683	0.242382360324384	0.083735364792243	0.998652293831567
GO_RESPONSE_TO_CAFFEINE	0.338352569598185	-0.482252111079806	-0.270307090650098	0.200875330606984	0.476670932559489	-0.237739868975227	-0.212797980413704	-0.174879434168245	-0.416185586872024	-0.243984144139537	-0.372126466513444	0.0556407578616811	0.0789185354294379	-0.283550186502487	-0.0941627098463449	0.250635147071448	0.36962987555565	0.398848211383695	0.0634921743659186	-0.231692734760095	0.0838112533797126	0.998652293831567
GO_RESPONSE_TO_ETHER	0.271934112218923	0.135210271372481	0.381864869313922	-0.441275219687708	-0.251763273537383	-0.0137835425647582	0.34680194461375	-0.101655669933095	-0.244106083941607	0.465337728307646	0.0648463421650757	-0.459850373499913	-0.217890994341236	0.217649979858442	0.174318060041656	-0.45549165724616	-0.0871334176755945	-0.323722919595263	-0.229064410143856	0.228412896423172	0.0841936777782853	0.998652293831567
GO_POSITIVE_REGULATION_OF_PROTEIN_GLYCOSYLATION	-0.0563273379213346	0.145471292635609	0.178358844337933	0.0222187380416646	-0.0631956409465737	-0.459689741568385	0.235504065357229	0.256110220491853	-0.235940456491477	0.0287261737332022	0.26328505370868	-0.431101028177006	-0.102510958499612	0.0877434090949286	0.0965540775804731	-0.44603601808493	-0.219561345652095	-0.112232475915321	-0.147018398744303	0.18786317969777	0.0842381469012798	0.998652293831567
GO_LIPID_OXIDATION	0.166681535478812	-0.249602440923788	0.0224530333096042	0.152761201410355	-0.164697641561973	-0.318493566263966	-0.0513526687580221	-0.258949919024934	-0.102634030317424	-0.0625780098876834	-0.33901298295925	-0.0613977760236156	0.323507819245767	-0.277645981290638	-0.040418188251464	0.0859427388472163	0.164956741990602	0.252309030268379	0.0148986588181289	-0.167353265859481	0.0843870596974037	0.998652293831567
GO_RNA_POLYMERASE_II_CTD_HEPTAPEPTIDE_REPEAT_PHOSPHATASE_ACTIVITY	0.62848730935626	0.201718090358456	-0.201164524785004	0.47222080849455	0.474875146019869	-0.681396269576595	0.0799093788493571	0.0044353171594477	0.253068745812425	-0.102662703936606	-0.187259047636152	-0.43283167699851	-0.466697997021105	-0.135698356982583	-0.240246795787295	-0.351116194091124	-0.438611513145723	0.285253738023647	0.2704079054288	0.27435008860501	0.084503551204435	0.998652293831567
GO_RNA_POLYMERASE_II_GENERAL_TRANSCRIPTION_INITIATION_FACTOR_BINDING	-0.0359049311545505	0.18907395305239	-0.247261932786127	-0.0873195158405369	0.310054165205764	0.293810265592198	0.466541630319372	0.239733662382959	0.070293036694269	-0.299355230971084	-0.363438909637367	-0.368058881093875	-0.492244372889565	0.142124329282516	0.137176445785541	-0.382889609181643	-0.18485303737087	-0.13304467899289	-0.0495929143030477	0.215170675559778	0.0846947503683731	0.998652293831567
GO_UBIQUITIN_LIGASE_INHIBITOR_ACTIVITY	-0.197348768410044	0.133148045597608	0.493434510062922	-0.492040330549945	0.233914092200191	0.60222148905776	0.550954786835639	-0.388637200470761	-0.465720711491288	0.175406222601663	0.0233594820445526	-0.899835037939628	-0.631556675366426	0.889035521830021	0.287728150247457	-0.662486721343669	-0.524031917757931	-0.330693836401757	-0.618407664267989	0.372071169668472	0.0847886407071846	0.998652293831567
GO_UTERUS_DEVELOPMENT	0.49028012504567	0.110489793880738	-0.133905941255825	0.259245873539497	0.276668008556502	-0.0442091999557886	-0.270497604276632	0.109074050389297	-0.282858015053016	0.287470369589124	-0.208686418207522	0.133951892183686	0.0576254208503518	-0.232622740153166	-0.215166833756814	-0.152364651540954	-0.100396372066464	-0.241143742122044	-0.358905148905313	0.19254332123448	0.0848288642931927	0.998652293831567
GO_3_UTR_MEDIATED_MRNA_DESTABILIZATION	0.128438401761828	0.11164033334603	-0.244659484274956	-0.336552241534779	0.164123668743815	0.139382112700664	0.492282056961654	0.110492341357661	0.19085933719425	-0.25261629747844	0.0998235680948793	-0.0404232374192697	-0.362894940738552	-0.0638573156657166	-0.61386687048792	-0.108627829921985	-0.311291790379212	-0.0652004460705538	0.314028649882688	0.211354340497575	0.0849362581761437	0.998652293831567
GO_ZYGOTIC_DETERMINATION_OF_ANTERIOR_POSTERIOR_AXIS_EMBRYO	-0.259491779549016	0.00637839264500834	0.521202656930561	-0.768728280472886	0.261487197955205	0.331765344934148	0.21743720582392	0.086622313210647	0.483482162495196	-0.139452331578794	0.63054899834972	-0.463844669882296	-0.731403686270573	0.0423214937231851	0.825907477554966	-0.0193276198630691	-0.779703514713899	-0.235160874106894	-0.401801654809681	0.345035892931824	0.0849948741720155	0.998652293831567
GO_POSITIVE_REGULATION_OF_VASCULAR_SMOOTH_MUSCLE_CELL_DIFFERENTIATION	0.367030215416138	-0.36674570305487	-0.449665338617862	0.352359071585022	-0.0651408862590079	-0.0467978623315859	-0.434283414709609	-0.326647033594897	-0.0398400334438314	-0.680592370268927	-0.287447893580448	0.563061494043371	-0.211534334640335	-0.255695414235168	-0.217139976749192	0.172561932781061	0.445209726060295	0.0530189043570043	0.0425397438158364	-0.253800145689098	0.0852623259211339	0.998652293831567
GO_DESMOSOME_ORGANIZATION	0.174075600158401	0.657629783234738	0.786151973036431	-0.243036778305229	-0.424282062425448	-0.488908586510774	-0.367430297026874	-0.337561440786401	-0.0384260988083185	0.439632467642942	0.585871514844686	-0.00325774518852587	-0.496447983542876	0.285162908957388	-0.123013323470238	-0.744513534927043	-0.494132333340728	-0.0182803380398511	-0.481096448702679	0.327057902059469	0.085292505238473	0.998652293831567
GO_POSITIVE_REGULATION_OF_MORPHOGENESIS_OF_AN_EPITHELIUM	0.286156205319793	0.381428454998474	-0.25976380058955	-0.260250575174044	0.150357843310346	-0.026439897777872	-0.0292790892306701	-0.0226126484676515	-0.0284232260721111	0.196878817648681	-0.128590902330742	-0.0579119585158941	-0.300634200477866	-0.379697944175383	0.0424309435368764	-0.259083725805022	-0.0617724862452444	-0.243916159267004	0.067118585051412	0.17277074838587	0.0853199672585373	0.998652293831567
GO_PROTEIN_PHOSPHATASE_2B_BINDING	0.228605296911475	0.318522950419154	-0.543643010523516	-0.046587334755762	-0.192938281545628	0.0754080930286904	-0.337467894398515	-0.0723041468001934	-0.232525801164371	-0.102852638125993	-0.538392343030732	0.028320160452631	-0.174995443101995	-0.0245206989558151	-0.329458687393859	0.542959484666621	0.0950231058200632	0.28477166391926	0.350818903383614	-0.227903457461123	0.0855926461473691	0.998652293831567
GO_SYNAPTIC_VESICLE_DOCKING	-0.0940988750047352	0.22424439043302	-0.417839376348422	0.0229649477733482	-0.167377709667111	0.0186861264989631	-0.397898214625125	-0.287490447462401	-0.4687340739466	-0.123785932204671	0.268463454229074	-0.0277820775536595	0.318958968640757	-0.0538553454239256	-0.199920780841465	-0.227951856011527	0.564360697768799	-0.0302836071617756	0.369078605993477	-0.218427003887668	0.0856967521623081	0.998652293831567
GO_POSITIVE_REGULATION_OF_LIPOPROTEIN_METABOLIC_PROCESS	-0.141505002813379	0.399836037967352	-0.0819971406575508	0.367509249873878	0.0697850502656946	-0.871046392415429	-0.182951366683183	0.58702045946918	-0.122986285486659	0.396749419849159	0.230208161582499	0.0877199850722588	-0.649807408464721	-0.0439931255775372	0.0870658016633219	-0.190177037604278	-0.67502474430745	-0.060384517157398	-0.364097246062716	0.285234758459502	0.0857216544632306	0.998652293831567
GO_NEGATIVE_REGULATION_OF_T_HELPER_17_TYPE_IMMUNE_RESPONSE	0.0585050790073071	0.36025835180765	-0.192594199297634	0.0554545808709957	0.133737338125948	-0.0441673189865068	-0.0539100299527334	0.054837428741991	0.0950645357333125	-0.491528136485371	0.512920441708531	0.332743907874735	-0.292491282814308	0.176309720531216	-0.243549260607273	-0.325645474366997	-0.472836952489335	-0.396275802779913	-0.189640639832257	0.220839411358106	0.0857784867689651	0.998652293831567
GO_CYTOSKELETAL_ANCHORING_AT_NUCLEAR_MEMBRANE	-0.472717109094229	-0.252681401332646	0.0130171323375698	0.458094614649406	0.532462096938207	0.0509580195739124	-0.181980158817553	0.149931908748999	0.539301642473304	-0.144769462817584	0.313006122631929	-0.625602512863612	-0.247948273203757	-0.415696503842233	-0.322738297844703	-0.3023425865624	-0.254981184266266	0.365313945286222	0.366674768104551	0.270994481130053	0.0857957263573677	0.998652293831567
GO_NEGATIVE_REGULATION_OF_PRODUCTION_OF_MIRNAS_INVOLVED_IN_GENE_SILENCING_BY_MIRNA	-0.0750585057239866	-0.354269706067502	-0.405245265499325	0.0502196662394812	-0.185147547421883	0.201547782183404	-0.298265624481282	-0.0821757112707067	-0.234745958256092	0.140155215998595	-0.218739478660607	0.367101556551287	-0.154640938068997	-0.181523359937825	0.185733499744537	-0.270141773860161	-0.069852216269867	0.39981365218013	0.201181435410516	-0.192593084965057	0.0858426572089172	0.998652293831567
GO_ACTIVATION_OF_MAPKKK_ACTIVITY	-0.137775748195525	0.00699655041846456	-0.404707493823238	-0.130527344714284	0.524533534879231	0.336560068360237	-0.210626240848361	0.177337876114803	0.341410066222896	-0.393754346685395	0.172779823292207	-0.289378163538351	-0.294184352019256	-0.251014165140968	-0.0136053379569523	-0.340023202192527	-0.192614829837267	-0.607264764850304	0.313829522298407	0.234938888474746	0.0858750254949859	0.998652293831567
GO_LUTEINIZATION	0.235231122172319	-0.0110218977214132	-0.0663937728862122	0.00140754774543178	0.400965373630477	-0.0688432474344001	-0.356895052439105	-0.460200966006007	-0.347456153793373	-0.215362325495253	-0.240921982796217	0.0353949564919625	-0.025166483852762	0.0475578633518426	0.283587014881521	0.0367807302908878	0.106653444538758	0.32159722291267	-0.116256408125886	-0.188949574836011	0.0859615973726883	0.998652293831567
GO_ENDODEOXYRIBONUCLEASE_COMPLEX	-0.318304775433407	0.562189201506129	-0.376030042053621	-0.162375545992625	0.625485827972933	-0.216140074049008	-0.367336321217107	0.516699353826003	0.255854152715638	0.279643645388343	-0.0685527990495163	-0.526723855177958	-0.305435858562971	0.305419125772209	0.42843642533783	-0.863349091177058	-0.336695084738528	-0.359234203830539	-0.278049446998884	0.308420600818693	0.0863492466359767	0.998652293831567
GO_PROTON_TRANSPORTING_V_TYPE_ATPASE_V1_DOMAIN	-0.0649902400286599	-0.0621148201264396	-0.100553736500206	-0.551608143503984	-0.667370551228645	-0.00458061566653406	-0.0918459819970437	0.237206100243287	-0.354206776930798	0.024469280002435	-0.199202042914374	-0.578607352134069	0.16060527312904	0.15921941724446	0.469743184890982	-0.496960280798689	0.106730339307157	0.660908774654578	0.333003539063671	-0.268630137251547	0.0864482047693884	0.998652293831567
GO_GLUTAMATE_CATABOLIC_PROCESS	0.311185227629968	0.0824815563217064	-0.0918329453006207	-0.196667127380266	-0.247261449122324	0.558394653646114	0.306207593333886	-0.411961793195045	0.043206871979902	0.385397245141582	-0.18233733614196	-0.441973898101905	-0.535545167847943	0.220779584767583	0.021452375906767	-0.15454395874495	-0.202928456613389	0.0847245033160919	-0.484026496862781	0.237127007173742	0.0864611200343543	0.998652293831567
GO_RESPONSE_TO_SALT	0.143917660182564	0.136144564006523	0.222611633904313	-0.0937045544759757	-0.249103485652979	0.467655533910661	0.202165140292199	0.120457412995834	-0.0451961508239261	0.0312850636921689	-0.241123733749026	-0.120143309842679	-0.0578162716860819	0.341479397330121	-0.160786923971914	-0.475943162231216	0.0281610935831308	-0.336106728908048	-0.256356815471133	0.192880825084487	0.0866187692953541	0.998652293831567
GO_REGULATION_OF_TRANSLATION_AT_SYNAPSE_MODULATING_SYNAPTIC_TRANSMISSION	-0.18514292952143	0.840033350231044	0.403756025704739	-0.624296048639428	-0.254926088746909	0.673529088309874	-0.136186690093891	0.442274359882664	-0.538175515173288	0.334744858787945	0.0715055537227713	-0.5713655188756	-0.232893288779938	0.676343105723995	0.0230506983395017	-0.689278461312321	-0.530897464841809	-0.170698289643344	-0.590205606620315	0.354117281838874	0.0866823079108803	0.998652293831567
GO_CHORIONIC_TROPHOBLAST_CELL_PROLIFERATION	0.471666649799444	-0.487545334295948	-0.111234736836507	-0.345440075462352	-0.618763394861692	-0.227484116074676	-0.169809593693827	0.163646143079079	-0.0124218110850864	0.432254370983287	-0.63775716950305	0.735354144870887	0.22676820138003	-0.0278841051771154	-0.17092268778145	-0.301158038641421	0.231868182696387	0.362443157805075	0.0505498433260463	-0.278639979850835	0.086801460579119	0.998652293831567
GO_SYNTAXIN_1_BINDING	0.377668104179662	-0.319079669747209	-0.374962486924911	0.284330272863497	-0.0598818559700589	-0.249895663777272	0.0542596136383571	-0.140922788343071	-0.116581805825959	-0.359076826742751	-0.251463167683949	0.0827200799289156	0.0382238664909865	-0.129436975048908	-0.329020759760164	0.260138221534874	0.211155692456761	0.334286852576874	0.318111449598238	-0.203327419320712	0.0868897486983368	0.998652293831567
GO_INTRINSIC_COMPONENT_OF_EXTERNAL_SIDE_OF_PLASMA_MEMBRANE	0.121321177852438	0.0492404156197121	-0.267014913297149	0.0860182070478386	0.370352812829232	0.270786773976752	-0.196172779658476	0.0761841496994717	-0.132154791286774	-0.326532881395435	0.41434675125878	0.00218662935093936	-0.382911049969143	-0.367567291440258	-0.474388888254416	-0.287138846995787	0.0753219769359991	0.147921860740185	-0.00839330469433508	0.204268834531433	0.0869926133715067	0.998652293831567
GO_IODIDE_TRANSPORT	-0.296936504482044	0.474006715845852	0.247477312347688	-0.139488008071228	-0.207238815784217	0.606314171787269	-0.462667102192878	0.350746422990954	-0.400617212156596	0.226853622846047	0.736192929047064	-0.294576820297886	-0.327416133956017	0.0384617060143737	-0.198570328823758	-0.341488888350032	-0.0722786670066335	-0.213187915257814	0.109773161770982	0.265559897754522	0.0872722328437606	0.998652293831567
GO_SERINE_TYPE_EXOPEPTIDASE_ACTIVITY	0.506177301499929	-0.388121001159025	-0.477023068559984	-0.0942821391526806	0.106172257017341	0.314985991476516	-0.390108710042866	0.0623433627853555	-0.527567060710946	-0.315826256036545	-0.424264521788522	0.275629843223897	0.304027664142154	-0.133561386529667	-0.202179020833907	0.265815261982353	-0.319149954160933	0.491510697326108	0.176890735022156	-0.255328784082559	0.0873387070676634	0.998652293831567
GO_RESPONSE_TO_UV	0.0968350984548445	0.260133663999969	0.0786855295870929	-0.0960531248517717	-0.0514024051005636	-0.11958054001795	0.32088365940011	-0.00633231648680771	-0.266226742129459	-0.076811482800056	-0.109191304276424	-0.297922414838186	-0.159147610366027	0.0805453696176124	0.0473996099894305	-0.187077726229258	-0.277112981365762	-0.201330350429789	-0.208715115462948	0.153232882910978	0.0874593545826928	0.998652293831567
GO_REGULATION_OF_HUMORAL_IMMUNE_RESPONSE_MEDIATED_BY_CIRCULATING_IMMUNOGLOBULIN	0.195331546483859	0.0981198516452511	-0.0642012841760961	-0.112617757358429	0.257216359345416	0.61463672505431	-0.0215485946255024	0.439935058492402	-0.375952120023486	-0.251043167828361	-0.209493480326887	-0.229321151146208	-0.310472461451435	-0.423527978265105	-0.159114970095079	-0.310796448631386	-0.598289215007751	0.118309211649561	0.387422462716353	0.242576831204561	0.0876104107447894	0.998652293831567
GO_GLUCOCORTICOID_RECEPTOR_BINDING	0.143166867301909	-0.268948728358839	0.163844086248426	-0.0108490244602974	0.221925176042381	0.636801903054088	0.225973767321955	0.210646560747112	-0.425269684273501	-0.433317706452857	0.173676922506236	0.254331495798398	-0.486501969666364	-0.0584401095878852	-0.255287404691078	-0.546175787438613	-0.486884095496139	0.263355669731537	-0.239382374862365	0.252341266542619	0.0876176032383081	0.998652293831567
GO_REGULATION_OF_RESPONSE_TO_REACTIVE_OXYGEN_SPECIES	0.327838875068385	-0.179611862904757	-0.0304285209094881	-0.0147917741841604	-0.0894816588637018	0.164537994970792	0.155361622644496	0.0894258989717927	-0.105770167870767	0.00632227638359234	-0.217713869312332	-0.0765168360784068	0.0293681413477734	-0.116258652433845	-0.286179127685826	-0.204769633475651	-0.0280863766406086	-0.237007510058016	-0.153045273122676	0.143669982517848	0.0876638650985823	0.998652293831567
GO_INHIBITORY_EXTRACELLULAR_LIGAND_GATED_ION_CHANNEL_ACTIVITY	-0.108707187253392	0.237075573583302	0.289558019807236	-0.12156046990784	0.186976234464396	-0.152979019327357	-0.000275272519024983	0.422311245239652	0.203818957886227	0.344441039611567	0.0353594433238806	0.0121863085764954	-0.475996757191709	-0.364289248310806	0.208197723598085	-0.0245431367004046	0.353126919655268	-0.171225496620189	-0.135231731289396	0.196178160458845	0.0876725046711381	0.998652293831567
GO_CLATHRIN_COAT_ASSEMBLY	-0.149122334356641	0.257459654781775	-0.229604347400406	-0.0338063416395912	0.336474719665841	0.186734216322316	-0.0185832687450659	0.0239719449477742	-0.352636159014799	0.119871675471385	0.17927682339796	-0.220869656505905	-0.139127722454833	0.104835992059813	-0.111106139435876	-0.259053503280399	-0.442033836590243	0.0511863389019606	-0.141009246607235	0.173741456596412	0.0879088672226769	0.998652293831567
GO_HISTONE_H3_DEACETYLATION	0.477352418538344	0.0596988022917439	0.0454620730468369	-0.0536195388753165	0.261214310062226	-0.222294060324537	-0.165318088312247	0.130994830131332	0.0112572961818811	-0.0909272032957716	-0.444603689936656	-0.0875189804866986	-0.255324362563477	-0.408882126329362	-0.137955866820264	-0.0947266406734024	-0.0539109343415183	-0.343185110565067	-0.0538127341370688	0.180252517172138	0.0880028669193254	0.998652293831567
GO_G_PROTEIN_BETA_SUBUNIT_BINDING	-0.253312693879692	-0.243727063137192	-0.13810764822838	0.0573262746204762	0.346409264560598	0.00638033469737115	0.0331037049046281	0.135740188664172	-0.388027630972084	-0.294803915089549	-0.286048450577541	0.211382378515298	-0.219172167140695	-0.125725310814261	0.261431252845336	0.311290868215782	0.107810733093948	0.0297488895147323	0.12568436225001	-0.180994342577036	0.0883005005912077	0.998652293831567
GO_NEGATIVE_REGULATION_OF_LIPASE_ACTIVITY	0.367982770202038	0.262202917090728	-0.449460607688755	0.0344190987858738	0.0532067190890564	0.423616427302244	-0.174076123045305	-0.204017440267728	-0.101856314775764	0.0601582703106737	0.381817616217455	0.0195233975085108	-0.425889318498303	-0.31926599577093	-0.438809407821927	-0.414943393061683	-0.071207692095536	0.267506254334355	0.0806754414956502	0.222255278622416	0.0885369813479202	0.998652293831567
GO_LIPASE_BINDING	0.489455911949104	0.00437406066349794	0.0714380449616857	0.370828408931832	-0.220100112231317	0.273133631787077	0.464947471089428	-0.203249675299962	0.500930378099816	-0.21034462469803	-0.303561069287051	-0.00134000705890486	-0.0743005454863474	-0.62737550589547	-0.521844244723613	-0.313933100800557	0.00982236936166114	0.543843566995456	-0.210799644516172	0.262022927739683	0.0887318590799517	0.998652293831567
GO_ALDITOL_BIOSYNTHETIC_PROCESS	-0.541025427274606	0.349932779436931	-0.309142452034232	-0.261104387949377	-0.370676117762075	-0.137663245418662	0.13330226666656	-0.140727727186445	-0.496922293849606	0.231525607997194	-0.0693114493385371	-0.554200474322843	0.141456319982594	0.508875790946006	0.570325170047003	-0.222749131090744	-0.18194386048217	0.113880220914135	0.625798219857836	-0.2717086862281	0.0888383294636153	0.998652293831567
GO_REGULATION_OF_STEM_CELL_DIVISION	-0.223916519884233	-0.033500371361065	-0.467035420151876	0.152347938630593	0.294103167638446	-0.135897432113229	-0.319319420739951	-0.278381773572908	-0.430660144960214	-0.2674825106094	0.100628060302439	-0.0930549561394292	-0.206302424524335	-0.250669976532068	0.423654542539765	0.0837727483452796	-0.210652417532182	0.336252928777162	0.514026149086897	-0.220911453963672	0.0889209571658689	0.998652293831567
GO_POSITIVE_REGULATION_OF_TOLERANCE_INDUCTION	-0.0233619164873564	0.517971765808838	-0.186098815145969	-0.203378036491993	0.50754923662779	0.35572127685315	0.00376838312856267	-0.0806709201207167	-0.14349136415858	-0.219915489963499	0.141893974259394	-0.546463710096206	-0.553610914747702	0.512685574750222	-0.34579625450564	-0.321204715581096	-0.463102284995815	0.235635773104753	-0.0805763227084592	0.256212115421095	0.0889599708560086	0.998652293831567
GO_MODULATION_OF_MICROTUBULE_CYTOSKELETON_INVOLVED_IN_CEREBRAL_CORTEX_RADIAL_GLIA_GUIDED_MIGRATION	0.0416587506266417	-0.139547370250597	-0.393914405595714	0.583908854968503	0.283317445578182	-0.563256314599164	-0.00149562310306073	0.23708669065473	0.636207491022028	-0.101829340493148	-0.104957638606152	-0.147518337302926	-0.350754896838831	-0.55167149949561	-0.5307482514404	0.167523556762101	-0.530920145767011	-0.0782561259353713	0.219155037079091	0.268778700158483	0.0889747924162021	0.998652293831567
GO_NEGATIVE_REGULATION_OF_DNA_RECOMBINATION	0.151980924138377	0.312973517932439	0.312245383571404	-0.421273172446117	0.101834040364114	0.0926149726889035	0.419535278909364	-0.00547452147350361	-0.0319737096652229	-0.225866021736448	-0.230590757400521	-0.437402315986703	-0.3512328295378	0.423894513227902	0.30826361346037	-0.104872596696076	-0.416287161108921	-0.568778722703106	-0.471066106508031	0.245458467539072	0.0890282932621039	0.998652293831567
GO_HISTONE_METHYLTRANSFERASE_BINDING	0.55204737012078	0.301165201312718	0.0830673457729046	0.247833771311906	-0.13418701075333	-0.399037634651469	0.397443566079141	0.0443101490603209	-0.128327466363927	0.106391850186438	-0.431144634547208	-0.456434542681754	-0.48803218889312	0.371250958165682	0.348372512981933	-0.193262460141703	-0.409944375993353	-0.397217285930827	-0.366216688444669	0.25707755500616	0.0891832126381259	0.998652293831567
GO_REGULATION_OF_DNA_TEMPLATED_TRANSCRIPTION_INITIATION	0.374288613565902	0.0867601576075914	-0.140276308662299	-0.257332658735333	0.0224873267854644	-0.0599925944129178	0.111585688987939	0.0491426743050598	-0.0324108212232513	0.280819408521426	-0.317971014071104	-0.229410429203103	-0.397614808858834	0.0450959215417945	-0.0408647707870703	-0.190018279849918	-0.0942522333180162	-0.225351687370628	-0.0946678552559514	0.164031015403032	0.0894610032795262	0.998652293831567
GO_TFIID_CLASS_TRANSCRIPTION_FACTOR_COMPLEX_BINDING	-0.0210537929495578	0.541244989309215	-0.137425106637406	-0.440965128216568	0.0245329384511062	0.163653649148682	0.44775091480408	0.25064732070717	0.280156741664524	-0.317919171554483	-0.357691828894177	-0.466175212731383	-0.267364640663904	0.238780900452652	0.218024474193868	-0.465203147942539	-0.0198572506606137	-0.406596884416104	-0.534522307034365	0.252221670039625	0.0895349122566814	0.998652293831567
GO_CELLULAR_RESPONSE_TO_IRON_ION	-0.30578847087854	0.117541980284375	0.197525422862584	-0.216548719929236	-0.414110093317668	0.508943485005335	0.450889840385582	-0.0418865528168958	-0.326324668865455	0.0934199819994451	0.312739371704124	-0.500813222275775	-0.39809055971969	0.339841089967361	0.0585712801164646	-0.142200941595692	-0.53901082347846	-0.229589230310342	-0.261254740955714	0.243286718661813	0.0895425211439646	0.998652293831567
GO_REGULATION_OF_CELLULAR_RESPONSE_TO_HYPOXIA	0.13768955188907	0.235787206165908	-0.14605523662758	0.0530473010508739	-0.273103240619432	-0.214423676874283	0.213760887065198	0.061496150285629	0.024003262635423	0.170726756260953	0.260573424552135	-0.0714631573340096	-0.428399346918194	-0.214456624548459	0.141988628642802	0.195893085210569	-0.457772128058684	0.0401056666070337	-0.288779378529676	0.182951532846431	0.0895656949766778	0.998652293831567
GO_GLUTAMATE_GATED_CALCIUM_ION_CHANNEL_ACTIVITY	-0.245810405932275	0.308854700495787	-0.2355792988577	-0.0734953761961236	0.301281179848899	0.121410959831569	-0.530296571676852	0.115119652799325	-0.0398776206646053	0.203828545944559	0.629683832834371	-0.742337514939777	-0.124975555709467	-0.297273267924897	0.108912274072706	0.145298581326261	-0.053752213642343	-0.420754662510701	-0.149851926323092	0.242307203745228	0.0896153859384244	0.998652293831567
GO_ARACHIDONIC_ACID_SECRETION	-0.143873704320697	-0.30921594163764	0.0235200005077104	0.311886274419369	0.112253330282507	0.0536545924279274	0.319888943725882	-0.0199703836991941	0.0938671785306199	-0.0450964860863258	0.0660167143622578	-0.175461145234726	-0.0936699036422705	-0.33967923859318	-0.0867183727310953	-0.141666785108524	0.108906275732314	-0.0289026480931954	-0.124643277487025	0.152313979486751	0.0898195789997754	0.998652293831567
GO_POSITIVE_REGULATION_OF_ADENYLATE_CYCLASE_ACTIVATING_G_PROTEIN_COUPLED_RECEPTOR_SIGNALING_PATHWAY	0.500010997470674	-0.200655308548038	0.761413819649254	0.607928038802234	0.00787136109993469	-0.350480147357701	0.206398450749301	0.449704009429722	-0.423366427732811	-0.0639128401513824	-0.569623829375086	0.156183481361289	-0.480545474539747	-0.449526291083733	-0.364874690024336	-0.58140010334307	0.0966371777780944	-0.247813676657923	0.143228176501673	0.300131027186069	0.0903184798969523	0.998652293831567
GO_DICHOTOMOUS_SUBDIVISION_OF_AN_EPITHELIAL_TERMINAL_UNIT	0.529980082689198	0.209002410637143	-0.381217866626405	0.119708797089931	-0.0832987373029007	-0.0180967674591035	0.0181443386847948	0.202097024429295	0.313621183875408	-0.196517422892898	-0.0194673958838412	-0.0500705273119298	0.0316676335385874	-0.304464765530718	-0.616776157580458	-0.0714641487973239	0.224656470407396	-0.0138195027983674	-0.360019802634288	0.208123227110262	0.0905404314039903	0.998652293831567
GO_LARGE_RIBOSOMAL_SUBUNIT_RRNA_BINDING	-0.411592522259244	0.591665878228684	0.573636415450679	-0.662424389512331	0.31689185016353	0.636643571978583	0.755284284614656	-0.0511602331463403	-0.886044209830138	0.246915873334278	0.414645386018159	-0.852699879026219	-0.479837171635213	0.801532178296958	0.491982843946056	-0.650106568730954	-0.579882269402692	-0.315622693290036	-0.698295159989046	0.423953535891667	0.0908983556320345	0.998652293831567
GO_NEUROTRANSMITTER_CATABOLIC_PROCESS	-0.221987593140578	-0.342180830681505	-0.0932723129500641	0.394188911752238	-0.050301751626077	-0.445074892058337	0.0486247646683177	-0.120883927990879	0.0612111951179681	-0.161987038518644	-0.373189565603008	-0.121111833078096	0.199298312163656	-0.451357028813667	-0.0519335104557476	0.378169049314517	0.307680693209833	0.176906406811707	0.265053244320443	-0.206461170414132	0.0909624429842818	0.998652293831567
GO_TYROSINE_PHOSPHORYLATION_OF_STAT_PROTEIN	0.0347176110764509	0.048780585873564	-0.298649978487732	-0.032590094014769	0.186925922013833	0.464672691544837	0.177572498454611	0.0837511621042416	-0.182327589420373	-0.296156074582799	0.233510786593524	-0.121947535944475	-0.291405833074993	0.221497737384408	-0.204668530224821	-0.205161591772102	-0.214557817823196	-0.164912019613404	-0.122649733917128	0.176176349364613	0.0910146046217693	0.998652293831567
GO_HISTONE_DEACETYLATION	0.105042434201541	0.194962636595992	-0.0622989247994831	-0.0300533217514688	0.253049464010878	-0.158310828890676	0.0733138409175195	0.124667440710917	-0.0773087310658306	-0.202927097365355	-0.221040147356726	-0.222874365329035	-0.211849101208102	0.0385196567241917	0.0548675753167359	-0.26080677801454	-0.19723680024993	-0.24368316103546	-0.114381883556576	0.144598494915208	0.0910413050548325	0.998652293831567
GO_PROTON_TRANSPORTING_TWO_SECTOR_ATPASE_COMPLEX_CATALYTIC_DOMAIN	0.0651497270160738	-0.197589714693127	-0.210296287254565	-0.462585273878648	-0.626801445891174	-0.164285747929804	-0.0855070478224998	0.36412905843744	-0.314550755316662	-0.0105378576870672	-0.259109059262956	-0.584090768679213	0.269532625905652	0.264706057636672	0.540098753716166	-0.430818806455289	0.0713508527784384	0.667820618095212	-0.0556999540103492	-0.265770095490046	0.0911049847976889	0.998652293831567
GO_POSITIVE_REGULATION_OF_EXTRINSIC_APOPTOTIC_SIGNALING_PATHWAY_VIA_DEATH_DOMAIN_RECEPTORS	0.198460544994141	0.0889219980530005	-0.533828650006479	0.327338279030594	0.333007492579114	0.34884825799025	-0.0411536337369612	-0.0671813299541076	-0.263832800995744	-0.182001533879566	0.447629076063062	0.163875883554316	-0.584630237485013	-0.0646906062756004	-0.216353577091287	-0.292419313304044	0.0810202758091799	-0.0214725714942943	-0.397981481977215	0.226236699000022	0.0911507784255432	0.998652293831567
GO_DIOL_METABOLIC_PROCESS	-0.263126523167937	0.0324118081024035	0.168846599874438	-0.262135827168325	-0.396486481790225	0.00357782590133371	0.0642328208428889	-0.242244173651253	-0.386345600912622	0.0485899230084132	-0.078231232664617	0.0975665423602761	0.235401686507873	0.0999445971736365	0.196779053306327	-0.347577976084264	0.181613665910726	0.0942136764499656	-0.137739890698489	-0.171698884058984	0.0915020080987593	0.998652293831567
GO_NEUROPEPTIDE_SIGNALING_PATHWAY	0.219271365241985	-0.0932011939600335	-0.00665645138945092	0.111054052457497	0.201327433571423	0.13999969422008	0.000267928037097465	0.225299242523781	0.100096323455749	-0.0864196600950446	0.036084089313629	0.054971655843043	-0.237751795581405	-0.334503818725077	0.0687135890942047	-0.0647743366947139	0.0917425071399959	0.0051421738044935	-0.0597759865320246	0.136540667217955	0.0917681242438988	0.998652293831567
GO_ESTABLISHMENT_OF_SERTOLI_CELL_BARRIER	-0.24510670155946	0.584729288308921	-0.3845760599399	0.633785621147457	-0.333886916889435	0.599996965152239	0.645666305975734	-0.0121244233086272	-0.164481152385826	-0.305116185655535	-0.0870786830297817	0.164948047063803	-0.413269061276374	0.134639676157847	-0.600196917375933	-0.0275596612777531	0.127438689101472	-0.44300230779012	-0.6899567576779	0.303079610072168	0.0917749645630205	0.998652293831567
GO_PENTOSE_CATABOLIC_PROCESS	0.0405650231416282	0.486858022654864	-0.217236054665374	-0.475546261644601	-0.455584441446074	0.0989081925007624	0.61890508747179	-0.443486531915337	-0.597110605194326	-0.177713902974958	-0.314445488504576	-0.0854170048823708	0.685906439281989	-0.131488585641866	-0.529365838742422	0.479040385632043	0.182310954922653	0.454556484194489	0.301214213501024	-0.300129809267393	0.0918252285616202	0.998652293831567
GO_PRESYNAPTIC_ACTIVE_ZONE_ORGANIZATION	0.226265245254516	-0.509332403960221	-0.470704616152125	0.147134421968919	0.160003956340407	-0.177698759190259	0.175211040722797	-0.47535023799599	-0.345892900621528	-0.18771680412721	0.0307488658245105	0.198641398973764	0.343557540978879	0.520369291376281	-0.462542395287417	-0.129201180001128	0.466183698225571	-0.236700750574581	0.230224589251341	-0.246073996112037	0.0918272071268174	0.998652293831567
GO_POSITIVE_REGULATION_OF_METHYLATION_DEPENDENT_CHROMATIN_SILENCING	0.227879144336512	0.421636039662396	0.125802602776249	0.228784276664689	0.137926370646986	-0.233862747132178	0.549026292350378	0.233410231845877	-0.343204295469239	-0.141472025717419	-0.520799682191207	-0.505755498137026	-0.14826073847573	0.359663812504543	0.333897760106674	-0.511040676966526	-0.5390410341236	-0.304893256109573	-0.295109535773975	0.263601596578542	0.091993620882951	0.998652293831567
GO_INOSITOL_PHOSPHATE_CATABOLIC_PROCESS	0.268762881986026	-0.0401630303033236	-0.383275338065203	0.110118871415956	0.18719976935893	-0.137161392384316	-0.412878827393396	-0.367435287973323	-0.599656281804838	-0.0116686042486252	-0.152350772522727	-0.0215757102665108	0.0392080146661979	-0.267540820069332	0.156356268274334	0.03649464274996	-0.136430942587602	0.284419486933992	0.448819568155826	-0.207333178203457	0.0921035440122597	0.998652293831567
GO_REGULATION_OF_TOLERANCE_INDUCTION	0.0620252278913824	0.430255897745291	-0.225680186055477	-0.238249703497867	0.369068727715202	0.33441123258584	-0.0227256544960484	0.155572876119631	-0.291638798892481	-0.288434912040468	0.331746714164646	-0.583360883502427	-0.461572823686413	0.526992991373872	-0.0593612716931825	-0.367031038517932	-0.416488723877131	0.0231193404364259	-0.173573524170012	0.244941439090023	0.0921753104229875	0.998652293831567
GO_SPECTRIN_ASSOCIATED_CYTOSKELETON	-0.0725280976492083	0.023140727210696	-0.309576060473604	0.0265290195517234	0.157228625996956	0.114843877817484	0.531370661632381	0.29368371003867	-0.326237101728089	-0.0651377279558885	0.109787267633034	-0.486494787399714	-0.0539152178677014	-0.140229940735443	-0.193926076940692	0.0755018394049021	-0.0738090154503807	0.0336601966821168	-0.302152718186057	0.186589342522908	0.0922308281570845	0.998652293831567
GO_WD40_REPEAT_DOMAIN_BINDING	0.564874078962102	0.700910585042139	0.0330693835946781	-0.341821784546192	-0.272976089881555	-0.304637939401313	-0.329512651623876	0.50123983415245	-0.479345173156094	0.683909338187747	0.19835862727031	-0.433244363020178	-0.33147749942269	0.0517624325618052	0.568693163103587	-0.585536519841194	0.109358847465105	-0.652743392167465	-0.740931356243422	0.338498309454683	0.0923503342516157	0.998652293831567
GO_NEGATIVE_REGULATION_OF_PROTEASOMAL_UBIQUITIN_DEPENDENT_PROTEIN_CATABOLIC_PROCESS	-0.0914479703154114	0.393542180174109	-0.234280562864759	-0.0938328837811699	-0.0317327341659988	0.166611006587109	-0.0347069809197422	0.184882337673501	-0.063791102032016	0.0810607781568475	-0.132987032442488	-0.290609046254972	-0.138360117139442	0.106818076904823	0.0358162264917518	-0.216997144362933	-0.0893115958353706	-0.287587975337898	-0.24774742259699	0.154026196227286	0.0926328293246662	0.998652293831567
GO_REGULATION_OF_CILIUM_BEAT_FREQUENCY_INVOLVED_IN_CILIARY_MOTILITY	-0.108985318134154	-0.670370048234866	-0.413740231497025	0.221201388404327	0.156963514536221	-0.494941582965088	0.275435315919567	-0.0138790750031593	-0.133056629879405	0.253999460492394	-0.434867007762201	0.0929531245414655	-0.0693159554435742	0.118982327369397	-0.0305728319629166	0.0835280578185707	-0.208529432980613	0.707101263814357	0.249309857311327	-0.241772070774264	0.0930008806671141	0.998652293831567
GO_BETA_2_MICROGLOBULIN_BINDING	0.0563854397890678	0.345934481620302	-0.488023918202966	0.15818839457216	-0.285655365145305	0.344888566027279	0.107888566880288	0.490245770452453	0.588771732371397	-0.357392405479567	0.141804084916788	-0.41896591122349	-0.226633086287216	-0.203174082836087	-0.656541732997661	0.138213262924083	-0.0290088737242812	-0.289515969006701	0.402970354824179	0.26060794550016	0.093007267592161	0.998652293831567
GO_NEGATIVE_REGULATION_OF_NEUROBLAST_PROLIFERATION	0.44415974839609	-0.326688271440201	-0.0356823763156089	0.535888390434381	-0.102235370595616	0.647268070185574	0.260288386212983	-0.0720020764709231	-0.470065866228073	0.293224559053082	0.564108565628021	0.0331388568451708	-0.717112955653745	-0.427606084973875	-0.0524691140227728	0.134828989332769	0.453623405663729	-0.0734861262283486	-0.338447414718187	0.281465283547563	0.0930460984045561	0.998652293831567
GO_MEMBRANE_PROTEIN_INTRACELLULAR_DOMAIN_PROTEOLYSIS	-0.1590420535634	0.110103587900126	-0.329566476149918	-0.10133414179716	-0.157275495409187	0.00829085917797839	-0.122790610938408	0.0149852813863271	-0.401973946729563	0.176254047723526	-0.27805965560863	0.0595184177679212	0.026082180279702	-0.0275265339719506	0.162620701637078	0.0975199085775736	-0.280286845041923	0.265208810757976	0.0464833433870429	-0.156466916470387	0.0932779719292239	0.998652293831567
GO_REGULATION_OF_CARDIAC_MUSCLE_CONTRACTION_BY_CALCIUM_ION_SIGNALING	0.218960869139198	-0.431526957485749	-0.450482730415651	0.103476213420891	0.275799130383133	0.0799719314143909	-0.125478369534294	-0.162986591683768	-0.245446012923409	-0.209723180822079	-0.368417654343375	0.188119605653249	-0.144362848358868	-0.102008035363085	-0.434238882367711	0.173911351329306	0.322030867961593	0.498736874421008	0.288854304222671	-0.218503436764608	0.0933495395737439	0.998652293831567
GO_PEROXISOMAL_TRANSPORT	0.0742086557017142	0.0769504657114755	-0.256978277197081	0.118637431112192	-0.267454553075195	-0.269761438883385	-0.126889001624946	-0.232278109475239	-0.187743801689597	0.169744591544348	-0.342016728259053	-0.125555787360047	0.230402124046559	-0.0137406907715088	0.0203446438333791	0.170843116237237	-0.138008196283764	0.143006861379902	0.0364178180375134	-0.153516533061251	0.0934163227300767	0.998652293831567
GO_FRUCTOSE_1_6_BISPHOSPHATE_METABOLIC_PROCESS	-0.417160113002241	0.436078258402199	0.035407149409642	-0.43490606319623	0.0938534207247163	0.438405043994781	0.303180500080363	-0.278308542269292	0.226497717220701	-0.108019571765971	0.121093796170425	-0.513885296797802	-0.258422656969511	0.158482248725379	-0.0952675591219325	-0.427621685299217	-0.428514258393166	-0.0700772522004524	0.11392253306294	0.228002226853229	0.0936827760938552	0.998652293831567
GO_NEGATIVE_REGULATION_OF_PROTEIN_HOMOOLIGOMERIZATION	0.567515073545874	0.319761649044351	-0.0163755366491195	0.418323918140458	-0.556720930445918	-0.104479955349905	-0.294883639082915	-0.297452375447654	-0.615758586530007	-0.411811059662016	-0.634457480910075	-0.052653545806397	0.280666840037279	-0.0562642785109367	0.363040119414187	0.192915712374752	-0.319103208552789	0.321020575070339	0.267671347439654	-0.2725106882148	0.0938671785144122	0.998652293831567
GO_RESPONSE_TO_PAIN	-0.11154383251891	-0.304198264666078	-0.252088028009171	0.14673660401167	0.159781115664163	0.148281155172853	-0.164749194681567	0.0948547067585862	0.112039659306498	-0.330715508339104	-0.353841066986547	-0.0634168834780725	0.120211507317285	-0.026609001005872	0.0498302193766277	0.0337634729068026	0.114486939045953	0.192274780599176	0.222809154017409	-0.15818628762356	0.093893747519191	0.998652293831567
GO_POSITIVE_REGULATION_OF_MAMMARY_GLAND_EPITHELIAL_CELL_PROLIFERATION	0.0444496218868832	0.335527102652547	0.17016182149638	-0.371284616220795	-0.311088693020623	0.358263663768114	0.5674761054212	-0.333475530020199	-0.163646738267958	-0.241210992970149	0.191368472830454	-0.218283706039041	-0.287284166316681	-0.108109923839302	0.2090077665519	-0.198676296868123	-0.330709654111901	-0.0965442091626313	-0.60269459402056	0.226574595026324	0.0940811373304197	0.998652293831567
GO_COBALAMIN_BINDING	0.0423458919195592	-0.555222515265685	-0.200788567693478	0.350423155940954	-0.317319997626546	-0.401555990193565	0.164687479234997	-0.119193945645372	0.234597290670285	-0.449245360164726	-0.121755079205956	-0.209703289055625	0.216077692103609	-0.135905712247125	0.0628238623287248	0.524337743581215	-0.266453615858011	0.190963950708341	0.46810202095	-0.231101025930212	0.0941309355107593	0.998652293831567
GO_VERY_LONG_CHAIN_FATTY_ACID_METABOLIC_PROCESS	-0.0921845085436411	-0.0123119525911116	0.149227393453244	-0.0705429718745832	-0.259769707516311	0.236328108675769	-0.205288325040286	-0.222775745283057	-0.236471912554704	-0.186617670364146	-0.273480906127799	-0.0176309980488203	0.181460390382482	-0.0151983441593731	-0.0539465446349793	-0.274427655533461	0.236763418213015	0.421484136202785	-0.00777639642371214	-0.165558109637617	0.0942385462928463	0.998652293831567
GO_ACETYL_COA_HYDROLASE_ACTIVITY	0.0848402191196757	0.126987571387963	0.0297189794546821	0.62374758107864	-0.373940627282217	0.0264837861482145	-0.00437306409971086	-0.389502353650697	-0.644899533581858	-0.388316808520324	-0.086373136795258	0.322139050902859	0.178312988012744	0.564787511344925	-0.0123812884406633	0.0565630991000002	-0.418282893570646	0.38619321648885	0.1944872740326	-0.249488950346642	0.0943350945846676	0.998652293831567
GO_REGULATION_OF_RIBOSOME_BIOGENESIS	0.071839628973746	0.561803497980525	0.521519947477457	-0.547996442327961	-0.177704387616035	0.170858215325261	0.435363649847828	-0.347435806174264	-0.341909800951033	0.187543656403615	0.155739983640538	-0.500693280163143	-0.458262196242717	0.418817456022574	0.360718966635813	-0.218813107029496	-0.427200530787123	-0.349917208017326	-0.61681331316858	0.286713323646448	0.0944338170889731	0.998652293831567
GO_PURINE_NUCLEOSIDE_DIPHOSPHATE_BIOSYNTHETIC_PROCESS	-0.150249092141254	-0.0629646547734878	0.235825736102943	-0.393541097240584	0.158801443069891	-0.223607432668676	-0.0686232579782181	-0.537499619699943	0.142017095647079	-0.297660349730891	-0.559104348627615	-0.258023670173212	-0.136340449788472	0.137554367338924	0.633086327264412	0.07625813830727	0.114476060533544	-0.258858954481622	0.177710586410567	-0.22042421686195	0.0945144095189064	0.998652293831567
GO_HISTONE_PHOSPHORYLATION	-0.186468673958554	0.467034498139671	0.0624168961474514	-0.251580828832212	0.10411369075307	0.104778183893164	0.0228285014306703	0.216409060788599	-0.0751193502684512	-0.00740596513389497	-0.200664448067953	-0.310005027397748	-0.445860953676125	0.374640734557086	0.164482011060934	-0.405296089191839	-0.372236413780191	-0.134649755312321	-0.283602194065553	0.199869739602225	0.0946576183560622	0.998652293831567
GO_PHOSPHOFRUCTOKINASE_ACTIVITY	-0.448915115164814	0.547735138233209	-0.0832864112496287	-0.410178139829079	0.168079191151268	0.329975060516606	0.298919917828655	0.581813782636576	0.0956014323978771	-0.345210646273119	0.116848815602752	-0.534431970471278	-0.286539351223375	0.373658363514202	-0.278261504462992	-0.451940671330414	-0.591404204419569	-0.181161174701844	0.358492663153566	0.276346938138195	0.0948369995596114	0.998652293831567
GO_POSITIVE_REGULATION_OF_KIDNEY_DEVELOPMENT	0.319672717364583	-0.0018520873663127	-0.221484241291278	-0.160522265182027	0.197448185752581	0.16219650547168	-0.0818306693552902	-0.0067791316707741	0.131973284838454	0.023904742730344	0.0148844736626248	-0.021352650413427	-0.230436375707457	-0.458627153279934	-0.0167135183424932	-0.142028844597379	-0.0834791817261136	-0.186904129107778	0.175871402068171	0.154787125929627	0.0951636287247118	0.998652293831567
GO_REGULATION_OF_REMOVAL_OF_SUPEROXIDE_RADICALS	0.460544819398595	-0.304751150233469	0.137051637690779	-0.0937930074886905	0.194421971187131	0.537378151752401	0.397873433372508	-0.0583154852721259	0.0775482721157705	-0.447332602907381	-0.165816902197076	-0.205225241893789	0.244098873015639	-0.0234986220819298	-0.386011919603738	0.00463326703781691	-0.0931040693612352	-0.481134852625065	-0.314207776198754	0.223607123388286	0.0954663684838536	0.998652293831567
GO_REGULATION_OF_TRANSCRIPTION_INITIATION_FROM_RNA_POLYMERASE_II_PROMOTER	0.363478412481636	-0.0859194864898763	-0.0125972905939962	-0.189524768362319	-0.0596434501009069	-0.0577413957914998	0.100603716116499	0.0158580244318611	0.0301707374557551	0.306130330606456	-0.386566628529802	-0.176643384157093	-0.451379658844045	-0.0297571994594492	0.0861013886114082	-0.142638301338381	-0.29990577213101	-0.236176857356459	-0.0676474624510398	0.166960287820196	0.0956173076947507	0.998652293831567
GO_TRANSFORMING_GROWTH_FACTOR_BETA1_PRODUCTION	0.46638519937906	0.179390557377435	-0.134521179583449	-0.261665860151534	-0.0793278653781725	0.368175758527722	0.000739977372793438	0.0675213021776407	-0.144982587962035	0.0255486174992972	-0.11295289078245	0.158273335669406	-0.127114608799675	-0.325921654728341	-0.0990564169773893	-0.00714518158200525	-0.281709603705109	-0.101480948006012	-0.327050762820501	0.172929005434731	0.0956213181255916	0.998652293831567
GO_REGULATION_OF_NEUROBLAST_PROLIFERATION	0.250361911053244	-0.00305911605259185	-0.308591387193844	0.156365987296568	0.171964886332712	0.286859687247877	0.0675277886675416	0.0707394136259898	-0.199659340422052	-0.0221884197894223	0.0953438793721846	-0.034692661055875	-0.370793267840301	-0.0320626497445767	-0.111269143105433	-0.0878970145751245	0.117168381912934	-0.0853575844995667	-0.194558725140304	0.151356950291322	0.0959196842249406	0.998652293831567
GO_MITOGEN_ACTIVATED_PROTEIN_KINASE_P38_BINDING	-0.0963596866372221	0.0495669268658114	-0.764350167427921	-0.324315466382305	0.334311001835901	-0.0323553533501935	-0.0511862060054798	0.351732858283637	-0.36791654889193	-0.245908036725935	-0.2772589236399	0.304857272450295	-0.0585945232595841	-0.0935143313337423	0.134077325233904	-0.114667327478595	0.212416368817621	-0.023468602221426	0.309895358772668	-0.213333338265873	0.0961533832359353	0.998652293831567
GO_REGULATION_OF_DNA_TOPOISOMERASE_ATP_HYDROLYZING_ACTIVITY	0.132170508534316	0.586266056660013	0.251380680974686	-0.621644089491341	-0.104812638376353	0.488482653031001	0.200388644663843	0.343780006000947	-0.337201646703813	-0.0923313496702424	-0.19705210877253	-0.743619333574087	-0.577438532296686	0.686107381396576	0.163894456292064	-0.153819594595977	-0.446988039969473	-0.666638072423609	-0.251167653135847	0.307747465979337	0.0961541807211729	0.998652293831567
GO_HOLLIDAY_JUNCTION_RESOLVASE_COMPLEX	-0.39132801176549	0.626676712612612	-0.330173638090841	-0.17221776577727	0.620339088532853	-0.217560024487837	-0.196725951060396	0.56605467061513	0.697247920918587	0.147396579116249	-0.45020808472624	-0.408038264941734	-0.436127569773208	0.199707461999628	0.577051932357734	-0.854241735222152	-0.256079776868867	-0.345893539630914	-0.464878784017877	0.330335397774661	0.0968244316863604	0.998652293831567
GO_CHROMATIN_ASSEMBLY	0.127227393738203	0.264360500184761	0.0237810919675024	-0.141116372329098	0.0811049470127589	0.106872008721007	0.171254614211655	0.00361963658739239	-0.154589439473812	0.161656218962346	-0.27892785490959	-0.412416337078805	-0.360128252438324	0.423288586393031	0.277754419250518	-0.246461316693643	-0.334333397636751	-0.272395030960542	-0.372023366995091	0.195293222899326	0.0969459986291746	0.998652293831567
GO_POSITIVE_REGULATION_OF_PEPTIDYL_THREONINE_PHOSPHORYLATION	0.180658858687688	0.317002625122863	-0.447218155574871	0.0490179804081649	-0.0197937230328019	0.373168220262717	0.0358027357461089	0.113312657198159	-0.293584109713918	0.00337295664014442	-0.0342131065713724	-0.287652202358843	-0.134006021009627	0.05526089029595	-0.328789085487742	-0.0701957169087542	-0.140062310096882	-0.226126147690344	-0.0337418971259881	0.170893783040768	0.0969957491460734	0.998652293831567
GO_NEGATIVE_REGULATION_OF_PEPTIDYL_LYSINE_ACETYLATION	0.088157002771209	0.313346261061461	-0.265687083579163	-0.0486344565480133	0.234435520455986	0.16185242672707	0.350513886032814	0.285613434996089	-0.221681725723481	-0.369172165899392	-0.200031454341892	-0.542938656367654	-0.154199020955386	-0.00500047105001364	-0.0081560941430561	-0.152026425919795	0.0446982262102741	-0.191217259462242	-0.271585829536658	0.189936068307856	0.0970435020790053	0.998652293831567
GO_REGULATION_OF_ATP_BIOSYNTHETIC_PROCESS	0.15735242744951	0.18647021427009	-0.0976766006982451	-0.31853719332345	0.037824131106635	0.282452686595046	-0.292150761647131	0.0552349495988675	-0.0627520608259185	0.0197061940061558	0.236076800136421	-0.214230224519031	0.0611295670233203	-0.136256467792694	0.0362384433095046	-0.398975637458952	-0.234449188620656	-0.201469424228644	-0.0422803978398145	0.159832192326596	0.0973645311259438	0.998652293831567
GO_VACUOLAR_ACIDIFICATION	-0.040836954629877	-0.124742946830855	-0.292290126335953	0.243702007039594	-0.501070071561223	0.0565440048833734	0.142413622265691	-0.0273775375887497	-0.221943635869025	-0.400813915909235	-0.327079292927279	-0.176028616017099	0.369797579005895	-0.297405544308522	0.171307294201431	0.134745033811031	-0.340209257154489	0.600129348014034	0.183302655027633	-0.216477070432811	0.0976134683254038	0.998652293831567
GO_NEGATIVE_REGULATION_OF_FATTY_ACID_TRANSPORT	0.346947938863837	0.215338236241184	0.212640858104151	-0.378093032121211	0.491139376905311	-0.160395503965389	0.288280618132896	-0.151197372610702	0.359219052844113	-0.280523486575904	0.252572987981777	-0.117383745574664	-0.605908802273392	-0.52386133956866	0.152381224580073	-0.462683246211353	0.529283049661853	0.210913136227851	-0.402105076505032	0.261141479394285	0.097673968787033	0.998652293831567
GO_REGULATION_OF_FEMALE_GONAD_DEVELOPMENT	0.268199312987515	-0.235061256386206	0.0685983669553711	-0.0944268206118079	-0.158340326613429	0.0177427259070522	0.0756377615377247	-0.497322641717092	0.0381597570306799	-0.341160548681337	-0.0457976125061508	-0.380052738425426	0.27432284913138	0.173350533662252	0.265172711874703	0.103892039366337	0.0365572707872605	0.130635601228524	0.153634431225936	-0.176850113001614	0.0977175462136978	0.998652293831567
GO_INTESTINAL_EPITHELIAL_STRUCTURE_MAINTENANCE	0.594121844752217	-0.589645817475464	0.138125163162544	0.0328778590064593	0.159616384445756	0.312512201486644	0.275573809759893	0.0436979996965334	0.0316611963462141	-0.0268517501184971	0.00301868242159375	-0.622208080229068	-0.149039377846541	-0.128281744727898	-0.575917347228239	-0.565748713530614	0.0799352354234704	0.0207284161962931	0.577897238048861	0.258939076144344	0.097757304461899	0.998652293831567
GO_REGULATION_OF_KIDNEY_DEVELOPMENT	0.281543890534692	0.0186426583381979	-0.265412243795561	-0.0639440404097203	0.213684379717582	0.0960097707074094	-0.14094260818505	0.0533665809614991	0.0220787942542762	-0.00866648930425251	0.117689338030039	0.0169358815063449	-0.14156491802957	-0.384682193276247	-0.146592309250545	-0.0702533984142497	-0.0465649776010529	-0.215548567470844	0.0818097533922262	0.142766684856548	0.0978488188895909	0.998652293831567
GO_CELLULAR_RESPONSE_TO_RADIATION	-0.056843670519889	0.197221331502433	0.0180931200828245	-0.11866155162963	0.0774364772248076	0.0130833821868555	0.197115506443858	0.0242190095116387	-0.192163525015016	0.00913498011925412	-0.0597122673914273	-0.27772944573522	-0.131127934901393	0.13034714278292	0.149370262091251	-0.257332606907671	-0.33820965665427	-0.0414431492299244	-0.318911392078057	0.145531669625928	0.0978819219463788	0.998652293831567
GO_PLACENTA_DEVELOPMENT	0.158924280704472	0.227531426406113	-0.105860116572655	-0.0226825970226843	0.0375149058116989	0.155779867591124	0.00170154222051291	-0.0294193860413208	-0.226641314450479	-0.0969130762835883	-0.12574396855959	-0.163775356966539	-0.379485055387512	0.0459790609475012	0.0879167537246755	-0.30550682514815	-0.154654454490825	-0.174036826711402	-0.102986887413356	0.140972477458301	0.0979050662544212	0.998652293831567
GO_POSITIVE_REGULATION_OF_CYCLASE_ACTIVITY	0.40991321770057	-0.193874444279358	-0.0658840042655857	0.0940109784578332	-0.00596723442117406	-0.0680386291910993	-0.398785914380348	-0.0844194714504984	-0.233601416333248	-0.189920242259581	-0.0574757399010832	0.255527219448684	0.096286244560257	0.0569794495573229	0.189721981888048	-0.0250489236990746	0.0333284269896411	0.00113737100227965	0.0383287901818218	-0.152968288202356	0.0980442500965773	0.998652293831567
GO_POSITIVE_REGULATION_OF_VOLTAGE_GATED_CALCIUM_CHANNEL_ACTIVITY	0.196132300043689	0.103165899451704	-0.185649418590267	0.422383524315335	-0.145508243860884	-0.0714106250168673	-0.0172209263483669	-0.563052112223119	-0.458984314490509	-0.330378662284296	-0.354816915433199	0.433145018440549	-0.290889026724497	-0.201890042417261	0.11725094211521	0.122791309053942	-0.140985764311618	0.488638586391655	0.254875139801971	-0.225625156151633	0.0981432885540192	0.998652293831567
GO_MALATE_METABOLIC_PROCESS	0.016867408520922	0.0751754206158882	0.238670802122325	-0.374432328752801	-0.59712140993814	0.132578984276616	-0.501932107425247	-0.229420415020931	-0.630227718240257	0.492644235431443	-0.21425934092002	0.171518955879307	0.196446109896101	0.558223939781754	0.265264488035654	0.00853685147750965	0.0832528962582891	0.289971925674755	-0.613082616912577	-0.264694429609549	0.0983804832058606	0.998652293831567
GO_RETINAL_ROD_CELL_DEVELOPMENT	-0.273892434862549	-0.553525664075815	0.140369515928725	0.452279915748277	0.224844060101342	-0.305307801539295	0.344060379732565	-0.216408181786333	-0.210754641405665	-0.614211175262435	-0.31559497101174	0.113352417948197	0.460276745494372	-0.371630898221326	-0.172563005208019	0.141560483318436	0.364151999070257	0.530383145351586	0.00686540523630477	-0.254789627390355	0.0984400116098161	0.998652293831567
GO_INOSITOL_PHOSPHATE_PHOSPHATASE_ACTIVITY	0.0964264887906093	0.0166828696838138	-0.0530502501030957	0.0731449699147614	0.104229850815162	-0.0753858862072748	-0.421860552588407	-0.360014441754704	-0.63740385967842	-0.294599394374106	0.16909001562347	-0.161923492869289	0.177500830070912	-0.193550240255218	0.0347325551206143	-0.129795641020375	0.0262171974002695	0.434069775705345	0.438770450544545	-0.203956332962391	0.0984611084981373	0.998652293831567
GO_EXCITATORY_CHEMICAL_SYNAPTIC_TRANSMISSION	0.062404532995332	0.238371386409029	-0.406395219451041	-0.18648510061611	0.192323868067414	0.201044724480447	-0.14228919008863	0.0423210593463506	-0.0318787355175779	-0.101829479486748	0.568012255318259	-0.495260889730111	-0.440544058454171	-0.023528047810573	-0.201764168419906	-0.0963244849720195	0.184872074764335	-0.30587528121032	0.0907775455041563	0.200555923014415	0.0994041607029539	0.998652293831567
GO_WNT_SIGNALING_PATHWAY_INVOLVED_IN_MIDBRAIN_DOPAMINERGIC_NEURON_DIFFERENTIATION	0.36694593702065	0.653071959298251	-0.385850026096391	0.219308383665195	0.507158000818375	-0.303354192489851	-0.277213311129118	0.0357084794849969	-0.347033636589814	-0.143066078450758	0.214419227115828	-0.13982162423001	-0.283355506582606	-0.5195176971389	-0.0527451325503283	-0.304534677495048	0.314813561340963	-0.332592828083163	-0.237850842545564	0.243550115469433	0.0995134020316958	0.998652293831567
GO_ASYMMETRIC_GLUTAMATERGIC_EXCITATORY_SYNAPSE	0.0737365193832251	-0.781739398205982	-0.263951197640553	-0.00882691241243444	-0.0200250264518258	-0.0803262569897922	0.217137019562203	-0.0881521267454872	-0.431551608863083	-0.17823311287599	0.142358409597273	-0.370662305922914	-0.291986369239836	0.00315883239274586	0.273783887776869	0.0647664037883369	0.523495525439562	0.18374609151009	0.393963408986782	-0.226585338127131	0.0995436455310703	0.998652293831567
GO_NASCENT_POLYPEPTIDE_ASSOCIATED_COMPLEX	0.103045491992718	0.400713182536332	-0.175130026614165	-0.0638704994828957	0.673781307709793	0.82321243979152	0.635691820441298	-0.283661040513641	-0.470838014432401	-0.0841627262316187	-0.134226049719941	-0.842435172762164	-0.74236422595825	0.832420972880637	0.366969450370745	-0.810811614425589	-0.438997450067421	-0.154327348566995	-0.0972863609562234	0.365359049183567	0.0995451210594467	0.998652293831567
GO_OXIDOREDUCTASE_ACTIVITY_ACTING_ON_SINGLE_DONORS_WITH_INCORPORATION_OF_MOLECULAR_OXYGEN	-0.174384291528282	-0.294538054839013	-0.095877692316506	0.0671818780854266	-0.135152748527221	0.114921577384127	-0.453377746117924	-0.353725091277972	0.215901532033206	-0.325558444553234	-0.0282367582521191	-0.0750209422556159	-0.314975008352346	0.140381137848672	0.195183642092716	0.00388678606564111	-0.0427287277017448	0.217015879397849	0.161951891361647	-0.168697817753422	0.0996692504498552	0.998652293831567
GO_POSITIVE_REGULATION_OF_EXTRINSIC_APOPTOTIC_SIGNALING_PATHWAY	0.16192013421111	0.303499200499362	-0.256134806136481	0.082609495433849	0.151462680050652	0.436823576001583	0.134170573959506	-0.152822216634308	-0.277249846973661	-0.389318986654835	0.072292939034958	-0.303701440929237	-0.35573137393883	0.210049639462209	0.0214704540270901	-0.34201542408577	-0.261422550294875	-0.174989709578208	-0.116848569775445	0.189694325779291	0.0996723218084908	0.998652293831567
GO_RENAL_WATER_HOMEOSTASIS	0.0421314170565158	-0.0618417963459098	-0.414287589719534	0.426068881662213	0.278983304144606	0.0182712657338844	-0.135164165725191	-0.151173858763737	-0.298049481750137	-0.461949260289605	-0.162113463651167	0.279658204698913	0.142035658467159	-0.34300784877942	-0.189307286436686	0.211218621585994	0.199751990883311	0.360831330281223	0.318986144228272	-0.206077647106829	0.0996996575026447	0.998652293831567
GO_MITOCHONDRIAL_RESPIRATORY_CHAIN_COMPLEX_IV_ASSEMBLY	-0.200818067636212	-0.0617987611617837	0.160048738828095	-0.232395107997247	-0.395318103276643	-0.203917677741667	-0.0925166218336418	-0.250207657665871	-0.22004638610019	0.0930366912581105	-0.383630043787692	-0.466813313088793	0.220500988209057	0.346899085873803	0.469457854917434	0.103622526614176	0.158253448255695	-0.367056828302283	-0.160944806606625	-0.200495596494489	0.0998559438856838	0.998652293831567
GO_ANTERIOR_POSTERIOR_AXON_GUIDANCE	0.354778079276788	-0.405298181764056	-0.660795492352483	0.611481943820517	0.378085854626569	0.108456330854207	-0.27214071208463	-0.156972821154836	-0.724239038464077	-0.589211442557361	0.205036759583705	0.574937874963966	-0.127264988514345	-0.305853436968983	0.311095500462415	0.386311708490552	0.0308790382477428	0.447986983849395	0.213171971722687	-0.296027965187648	0.0998572843936794	0.998652293831567
GO_RIG_I_SIGNALING_PATHWAY	0.0618222777372613	0.344680199332549	-0.130101004104949	-0.145666829073258	0.183001652453276	-0.140510629543941	0.160418230354225	-0.0634148482379057	-0.110435384755319	-0.0134419684333368	-0.0019883830468555	-0.426299598779552	-0.136400560565175	0.374756201182538	-0.240207669184551	-0.035372923485644	-0.446282794177409	-0.334952937485804	-0.0492147174473806	0.174870812509395	0.100189996245641	0.998652293831567
GO_SMOOTH_MUSCLE_CELL_MATRIX_ADHESION	0.0938737444696776	-0.0120950113353329	-0.615646856991901	-0.38740982424799	0.166696666571585	0.535290970119747	-0.154049179606872	0.820557867587242	-0.11130938080241	0.372675738002852	0.428220193566876	-0.149028815066491	-0.40800998742735	-0.0609792860985428	-0.0413921593868494	-0.714277722107184	0.410246376430484	-0.455368946435825	-0.0405101783931515	0.285760992295475	0.100239221625189	0.998652293831567
GO_REGULATION_OF_DEOXYRIBONUCLEASE_ACTIVITY	0.3878334342541	0.651038032009789	0.307611430136307	-0.0459952968593458	-0.156269247690481	0.104856337890029	0.326926000441237	-0.151874991132619	-0.406880400020101	0.0951496850537862	-0.24535576042442	-0.774778128790241	-0.640139485895644	0.549124667376209	0.421001220562791	-0.444262175115288	-0.458305399023486	0.149349263103594	-0.55902108065972	0.298450637410522	0.100308409274611	0.998652293831567
GO_GLUCOSAMINE_CONTAINING_COMPOUND_CATABOLIC_PROCESS	0.538589117806243	-0.464744062313323	-0.243566912367306	0.0619698879574164	0.0234367423257902	-0.571228461409042	-0.169876670969316	-0.253207034624692	-0.270001592925637	0.0812166104381329	-0.122876305542645	-0.0855556034486534	0.410449945861128	0.175072689149253	0.166962609330754	0.233863439709696	-0.183165973282908	0.243410912037523	-0.263108720765312	-0.213631042471606	0.100414718203464	0.998652293831567
GO_DNA_CYTOSINE_DEAMINATION	-0.300091835569271	0.0986592800633913	0.359328542696332	-0.427422844842215	-0.199693642715678	-0.200688868564873	-0.264923596392346	0.199717386877172	-0.234945669092631	-0.482080103997473	-0.120941487021662	-0.428961286733621	0.263478638139179	0.681520390284366	-0.386810576022885	0.546819469022229	-0.416809840092422	0.196419038677027	0.541120239093079	-0.267604539823983	0.100436559602264	0.998652293831567
GO_LIPOSACCHARIDE_METABOLIC_PROCESS	-0.0636006292778521	-0.123531872717923	-0.170084027696367	-0.0177048028611376	-0.0904271884366751	-0.186935565721675	-0.0329068857960583	0.0467122722302004	-0.214788878100188	-0.103046932720055	-0.183438451084689	-0.135444996819965	0.139172079288106	-0.136033578491445	0.109607887718315	-0.0122441831504521	-0.16987736520827	0.237274505361272	0.150034493466535	-0.126425010923459	0.100613007411536	0.998652293831567
GO_N_ACYLPHOSPHATIDYLETHANOLAMINE_METABOLIC_PROCESS	-0.544822732470436	-0.091426937626635	0.59518782440393	0.454407495381293	-0.820890810745522	-0.971694378461902	0.0195302190550334	-0.475367291281156	0.0145651641698787	-0.0772667790253262	-0.332101697896883	-0.20991677246969	0.347629101785777	0.923990498812413	-0.413100250398733	0.177435687419639	-0.60565826639689	0.511920471540388	0.524764669657721	-0.359849499266348	0.100688879484045	0.998652293831567
GO_3_PHOSPHOADENOSINE_5_PHOSPHOSULFATE_BINDING	0.356267113137799	0.551065119979908	-0.728922172941226	0.177740011745174	-0.0968238606368928	-0.133523897679986	0.253464991786051	0.674648514465076	-0.351637580675216	0.210334753398524	0.379698923425217	-0.574088794307665	-0.307305789639552	0.254085186083731	0.394797355665638	-0.243467358789298	-0.212272789541656	-0.723255709572644	0.0128673235967582	0.292312973518034	0.100798473026951	0.998652293831567
GO_REGULATION_OF_LYMPHANGIOGENESIS	0.490402337429071	0.544688745297368	0.160796668048641	-0.0278850308908628	0.398252244231324	0.365336012346462	0.110936010899172	0.505490822448298	-0.430001846156182	-0.790207470923013	-0.246032398237191	0.506691416346903	-0.629882887977875	-0.245668742920274	-0.709703965032458	-0.00771906537439235	-0.297280143804753	0.0695221574180956	-0.326561361624659	0.30341860543873	0.100960721383603	0.998652293831567
GO_NITRIC_OXIDE_MEDIATED_SIGNAL_TRANSDUCTION	0.390447202558767	-0.321120425526437	-0.0287268528047831	0.117549058423621	0.286672437250698	0.370044710137417	-0.237012423981933	-0.0728774774259414	-0.0943846608575622	-0.0984051456084553	0.29744725680515	0.26229479263739	-0.524238898891128	-0.427882298937479	-0.242959224881697	-0.341089999653683	-0.0503799172885958	0.230657136827451	-0.123531186094595	0.207562443078068	0.100961068417051	0.998652293831567
GO_PARAXIAL_MESODERM_FORMATION	0.242310209136654	0.127837578734173	-0.603339278872597	-0.132154084999221	0.431334216317907	-0.2223564876741	0.392491670639445	0.591953669932296	0.153547294153295	-0.350627443903098	0.222834095155789	-0.109663496763065	-0.427054537178487	-0.437818471835551	-0.213317218051211	-0.189616997743667	0.208777044023889	-0.0447250565486523	-0.0431217706513901	0.234688602968112	0.101114550732082	0.998652293831567
GO_CHROMATIN_ASSEMBLY_OR_DISASSEMBLY	0.118233961185805	0.319170622771308	-0.0195554954773135	-0.126597376358804	0.117523974214811	0.0557493359173028	0.110084140768534	0.0436315251230899	-0.210167534245692	0.14985604444205	-0.256304891302985	-0.402421561481703	-0.423411258536839	0.367853958638094	0.275513002613661	-0.204541782973393	-0.298924853524428	-0.271215584869325	-0.333673683181498	0.188773111963348	0.101277077899364	0.998652293831567
GO_CELLULAR_RESPONSE_TO_ATP	-0.13626384006329	0.289782559848165	-0.450335172125985	-0.114009896184554	-0.0792764680870304	0.309677151564747	0.0546371042901139	0.410733145230708	-0.0561878173503415	0.0414528042699152	0.12099497762496	-0.32062860000239	-0.323224848737472	-0.154578067464887	-0.20410667364344	-0.149429027266446	0.0782668033016898	-0.192332494317052	0.134111843191551	0.177054183027979	0.101339014430747	0.998652293831567
GO_SPECTRIN	0.0140142428694786	0.447823652278205	-0.777302094744584	0.255199127911875	0.352978731127717	0.332284550207279	0.614798115842451	0.357963269919592	-0.0567153869626125	-0.484663190051556	0.307798486532736	-0.389695436246496	-0.425966289571725	0.273410882299775	-0.659431536946487	-0.0560523304365966	0.100108215330985	0.0681903944178466	-0.149437468698238	0.27887551486142	0.101553736710294	0.998652293831567
GO_MEMBRANE_ATTACK_COMPLEX	0.187112241144118	-0.568756680309866	-0.371595718882652	0.201745494151564	0.266315311189432	-0.304384072940496	-0.00866638805179804	-0.320561178273308	-0.161107388219466	-0.0672652726341473	-0.372988397554972	0.140410879835153	0.427867370581927	-0.590626730355977	-0.349258295985077	0.417566497841437	0.143354732939005	0.193083410133654	0.451975131555313	-0.242492265511961	0.101769907206222	0.998652293831567
GO_ADP_RIBOSE_DIPHOSPHATASE_ACTIVITY	-0.607601113599537	0.39269767953369	-0.163934831156251	0.526644795864565	-0.169596950082382	-0.354165938626946	0.048965256599024	-0.516023808654193	-0.0370702793765599	-0.121972202133092	-0.416678619494198	0.143479021332095	0.137484898609248	0.191976008130606	-0.127740849207076	0.126646106203172	-0.334930658556271	0.766842969866977	0.076770572449694	-0.251542009614999	0.102098352355462	0.998652293831567
GO_PHOSPHATIDYLETHANOLAMINE_BINDING	-0.214253308272646	0.10618486013286	-0.441169535412698	0.240813649423748	0.507617420341297	0.382954942137228	0.132071893087924	0.0469493594976253	-0.0766178596920578	-0.422222805479071	0.0812366362725286	-0.471326026719723	-0.101822355324539	0.068372203788658	-0.244056172121589	0.0366011347917609	-0.306266223472073	0.0206136299267133	-0.416034684759325	0.207973016466877	0.10211823523737	0.998652293831567
GO_ENTRAINMENT_OF_CIRCADIAN_CLOCK	0.212230543845906	0.0665135358964892	-0.200399684116191	0.320092547971838	0.4509213194163	0.247900908781334	0.167808996659472	-0.21074814341632	-0.399716688003797	-0.326285162050409	0.214874433237581	0.0621869334166187	-0.294134302687242	-0.319242968725597	0.0793032115997739	-0.365993027493922	-0.181128127463749	-0.0185565050405373	-0.120037464915891	0.194081427615837	0.102121028922139	0.998652293831567
GO_MAGNESIUM_ION_TRANSMEMBRANE_TRANSPORTER_ACTIVITY	0.127482459413081	0.0882508318140319	-0.282329481936547	-0.276750941973294	-0.474312510909989	-0.254542836438412	-0.210513463456452	0.19781865086432	-0.351372339985329	0.318525748841681	-0.283808312197097	0.0251596351286651	0.094600333434123	0.0471730376670322	0.0133228338321916	0.290147549535366	0.21581031944301	-0.160150603838754	-0.105263201932724	-0.180013823905341	0.102150941234969	0.998652293831567
GO_PHOSPHOLIPID_DEPHOSPHORYLATION	-0.0241524070050827	-0.0500428330785492	-0.545096812848068	0.267191901676106	0.19062587844657	-0.178958551496177	-0.224467022843155	-0.101417566627709	-0.478696528203026	-0.0084029345702118	-0.174916699101483	-0.0150502520362426	0.0788663838675801	-0.237982396485572	0.044148340891273	0.176785128428086	-0.198478147856434	0.413890440385048	0.277222513399553	-0.188182849110597	0.102289064164604	0.998652293831567
GO_EXOCRINE_SYSTEM_DEVELOPMENT	0.308952609917482	0.0178307126161153	-0.244855920966951	0.0853193055207915	0.234385654760144	0.0770068425486364	0.0149283081738572	0.0705894105758883	-0.0397091930583675	-0.121386046079374	-0.024068857902629	0.177123205632091	-0.122401904460596	-0.455591576810976	-0.284223071125871	-0.110072796059095	-0.0318177489200623	0.00665328352169883	-0.10665863979088	0.150327549284038	0.102384794787657	0.998652293831567
GO_CARBON_NITROGEN_LYASE_ACTIVITY	0.253374829387823	-0.120464623844847	0.213819234565947	-0.202403820405278	-0.259480820046967	0.301319410575886	-0.0401667706395177	-0.0631640220775748	0.152599989773062	-0.136700833373255	0.0898807177512335	-0.0318352288185602	-0.361707677786491	0.185012537443048	0.363124032716844	-0.575211188433157	-0.477675673797112	-0.158454821400199	-0.435989315105245	0.203738829776382	0.102467085975225	0.998652293831567
GO_RESPONSE_TO_VITAMIN_E	-0.218408121702768	0.121054524257765	-0.34220821976521	0.106830366822387	0.0677318521464188	0.273304021634747	0.218578829297646	-0.233227315293143	-0.444474672827005	-0.443988812908172	-0.254298157448567	-0.220622551944272	0.248363136499724	0.186423520021322	0.110955675640183	-0.111905968230853	0.0592905393812002	0.348373152907476	0.0502776798271699	-0.18835855308419	0.10263878324434	0.998652293831567
GO_ALCOHOL_DEHYDROGENASE_NAD_P_PLUS_ACTIVITY	-0.13728104187955	-0.645890294844015	-0.576600869282492	0.540863263473172	0.372121015148544	-0.522246730942593	0.0904619095744938	-0.201665937139643	-0.333258346920314	0.160032793037941	-0.420413566378261	0.238229306977269	0.219072938511967	-0.630913398628816	-0.600413370499942	0.471115613995122	0.58326113952141	0.582308164298557	0.465959283940096	-0.318248169414705	0.10281839242563	0.998652293831567
GO_METALLOCARBOXYPEPTIDASE_ACTIVITY	-0.254725711346009	-0.0501144052739012	0.0772817282394277	0.0118730745843935	0.250476373041873	-0.287215685931555	-0.220778547873259	-0.101187949884481	-0.204779370116079	-0.0642503351753236	-0.0655786690039158	0.251307195933538	0.0398004297778316	-0.0308363356316627	-0.0133081681330715	-0.267256464681104	0.00471453780923017	0.329658256094117	0.250887710286871	-0.153257213249135	0.103353252118934	0.998652293831567
GO_CELLULAR_RESPONSE_TO_ETHER	0.383724210441678	0.358011992259987	0.441951808359643	-0.727714070082157	-0.498742614567559	0.0022678400626307	0.333335548464802	0.0477302016733078	-0.255911988388498	0.291348861634416	-0.00208951941057642	-0.127582117095608	-0.00226547893971796	0.0205054939098708	-0.0147382455550729	-0.387309734591074	-0.309329703071305	-0.547171302661787	-0.297535347190421	0.242170328985542	0.103546007605158	0.998652293831567
GO_ANNEALING_ACTIVITY	0.399571743111997	0.464328194710396	0.362875589080434	-0.378232012972488	0.400315167903228	0.284199450457164	0.0972308164680551	-0.425880870599507	-0.591254177640874	0.00651576020530664	-0.208238755495056	-0.506402423294255	-0.556554539686088	0.472499662686813	0.355651238974007	-0.397873658672107	-0.484136013226807	-0.378059013649648	-0.49872355794363	0.286602597667706	0.103709489488866	0.998652293831567
GO_MITOTIC_DNA_REPLICATION	-0.329247558366239	0.330496238261339	0.476893897724487	-0.531573331630509	-0.0927069550129437	0.507728310463522	0.332479817379346	-0.068615804294245	-0.307590440784852	0.157595133541768	0.157351384260164	-0.535113443241985	-0.460169471617127	0.558431314477948	0.598578376461714	-0.450482550578209	-0.680232919341465	-0.29436800673691	-0.771563739692995	0.31189329971925	0.103726599288263	0.998652293831567
GO_AUTOPHAGOSOME_MATURATION	-0.22201458206129	0.0681722978587567	-0.0613429686692243	0.305700342678741	0.0104583066653779	-0.328061745674105	-0.150573569661932	-0.0805694602786801	-0.283171904926371	-0.365673651978816	-0.362420790959186	-0.265868430197049	0.130957584499657	0.0524384811483422	-0.0131914353743085	0.201221534226136	-0.162078568000784	0.184076502698401	0.103416172771824	-0.162462182676685	0.104141778217811	0.998652293831567
GO_STRUCTURAL_CONSTITUENT_OF_NUCLEAR_PORE	-0.286318558744839	0.417013417159352	0.320332282529016	-0.0208023680468641	0.0759260035575362	0.164365501471986	0.284756464401849	0.225408812587716	-0.410141279310483	0.212907496087333	-0.399322133358463	-0.465133405466309	-0.328011287346489	0.62102058874278	0.428107219978793	-0.518003111581906	-0.495611708264007	-0.594147528717664	-0.411149009423753	0.273468361017469	0.104386298627433	0.998652293831567
GO_POSITIVE_REGULATION_OF_CHEMOKINE_C_C_MOTIF_LIGAND_2_SECRETION	0.338269088886861	-0.371470494211713	-0.678752258230501	0.0940143297837063	0.483458463893935	0.399433908792722	-0.451589226877666	-0.151831078851657	-0.707156177349374	-0.589649141151735	-0.0841584241214013	0.108578568233549	-0.0734358118372322	0.330095187344571	-0.00506778814348213	-0.209711443482782	-0.281108412207047	0.698352942686843	0.51492485249997	-0.291640421835601	0.104477693539208	0.998652293831567
GO_HEME_METABOLIC_PROCESS	0.106978518882979	0.271687708388373	0.0285362614192815	-0.0451682856014167	-0.54830603262549	-0.160364070179898	-0.0182828274558324	-0.227892816839193	-0.345781878448365	0.107970370035292	-0.37863484159912	-0.180085885158055	0.0813390174760184	-0.0105653154719431	0.19560757439971	0.029471339820415	0.00812109778947323	0.28412934167648	0.0833734898614516	-0.171356368369502	0.104636164690901	0.998652293831567
GO_BRANCH_ELONGATION_INVOLVED_IN_URETERIC_BUD_BRANCHING	-0.363318803594268	0.491570241200116	-0.570806517844533	0.366513415376628	0.0233146209068169	0.0975232014134207	0.191665343516672	-0.269917552871632	0.10559771252614	0.534802697232238	0.334359725378578	-0.290092089713658	-0.195138550999956	-0.800548272933989	-0.442573645996769	0.123053300446287	0.44948093288973	-0.143824860951927	-0.134128782576207	0.264794594705941	0.104685594940879	0.998652293831567
GO_RNA_IMPORT_INTO_MITOCHONDRION	0.319497675334985	-0.627152951408428	-0.154297467707169	-0.351006414063061	0.0691399655725634	0.0892160519094968	-0.524671313389049	-0.238746070787773	-0.528562367163746	0.505362716261517	-0.610473562992151	0.125503134279079	0.428324439250938	0.174227107572239	0.567532192786544	0.423866826923162	-0.237909136911653	-0.320558636549242	-0.425146147152512	-0.278497585109621	0.104863844607252	0.998652293831567
GO_LYASE_ACTIVITY	-0.0154259041671828	-0.0697241315855429	-0.0521771411643395	0.0198552743869776	-0.224233385564869	-0.00643918687152245	-0.0187179097065069	-0.168087897126053	-0.1259381470118	-0.115696231808095	-0.297297966998988	-0.267717831843862	0.0461883567939101	-0.00720787426729677	0.171579876222926	-0.0171769596313052	0.0921934201317997	0.236549389798955	-0.0180830214608004	-0.127166362887852	0.104889844249813	0.998652293831567
GO_FRUCTOSE_6_PHOSPHATE_BINDING	0.441789415338923	0.351751200608853	0.0144911645378965	-0.540124446693053	0.0710762964407222	0.272954752458511	0.00352848241527992	0.631454933657052	-0.0531600734989898	-0.372496220478536	0.132145069324085	-0.596431437617912	-0.497048633144246	0.381420325887396	-0.343437393172128	-0.358225608778389	-0.221984242828815	-0.372219337421237	0.534912597148744	0.270800404796346	0.1049961490969	0.998652293831567
GO_RIBBON_SYNAPSE	0.0483515026344229	0.0600146834936021	0.0788704271052909	0.0657365919675147	0.251399466482875	-0.490565275188394	-0.0268714631136742	-0.269824476235409	-0.331654469331085	-0.172443881806598	-0.299190821335494	0.00129276518974497	0.240001608148683	-0.156725403751082	-0.0280162010508532	0.174630147149833	-0.00339629990695189	-0.0358525847801737	0.381270741707715	-0.170394025254451	0.105053845131982	0.998652293831567
GO_CYCLASE_ACTIVITY	-0.194086286683161	-0.315176924618423	-0.307451930446432	0.487316531781303	0.522942900487129	-0.420481304664157	-0.167261376573927	-0.346718748102301	-0.00672926175396846	-0.493176790677278	-0.278772532529997	0.108123340950796	0.0758180082689618	-0.436547732052129	-0.212835445252984	0.266569613724484	0.120005785326591	0.539816600577823	0.391769485758126	-0.244735022961001	0.105174415895702	0.998652293831567
GO_CELLULAR_RESPONSE_TO_ACIDIC_PH	0.459755742422904	-0.0836479705956577	-0.010328539432544	-0.182301202104704	-0.410254601412349	0.0319679970204463	-0.255765377374397	-0.0539574989020588	-0.1106220910899	-0.348872001354909	-0.332443567962264	0.287645878087537	0.183155595875871	-0.194017013585993	0.180834219453991	-0.311796961365178	-0.0800480185428314	0.448861316310979	0.0835211080726788	-0.192630343791603	0.105449900988665	0.998652293831567
GO_RESPONSE_TO_INTERFERON_ALPHA	-0.0710338713745002	0.345508763279277	-0.296521368541118	0.0761474878397443	0.19108586019971	0.386712367071942	0.656686296574422	-0.343309065213098	-0.537940674752869	0.103189279565917	0.15946806745622	-0.418375861975579	0.171907291390158	0.00858388280611247	-0.269861948608592	-0.145012679736513	-0.332847577128296	-0.467667858216464	0.0906565164478063	0.231235746841821	0.10577760154464	0.998652293831567
GO_DNA_INSERTION_OR_DELETION_BINDING	0.409004926975227	0.609670455046515	0.538967091607044	0.0846383952138916	-0.281527353907538	-0.540879925871377	0.458837315079919	-0.257590873591499	0.00358135661112902	-0.0591586782309626	-0.246965528431363	-0.562930390793071	-0.335530529955474	0.343543432311135	0.453561838896368	-0.171541201496037	-0.441979688193474	-0.640566805270539	-0.400889754518941	0.284866835604866	0.10588471115022	0.998652293831567
GO_CALCIUM_ION_IMPORT_INTO_SARCOPLASMIC_RETICULUM	-0.260721324706443	-0.567927899938777	-0.173746648623508	-0.585602428188046	-0.546953468577878	0.0593275947000111	0.066006803217097	-0.234609712907707	-0.240610207715735	0.348404875316045	0.2754286872627	0.1157084221257	-0.50294058404832	0.0775819884116087	0.712268508336061	0.240085774144656	-0.294075571531383	0.550635075153654	-0.143052333157078	-0.263708567216839	0.10618079316954	0.998652293831567
GO_NEGATIVE_REGULATION_OF_ANION_TRANSMEMBRANE_TRANSPORT	0.15019509510748	0.0984335594597415	-0.236576356417861	-0.498199662802936	0.277519171503825	0.219437986587152	-0.123543672387071	0.240599991350728	0.0337110306257309	-0.144285581051405	0.423730194128269	0.0109991194123212	-0.133914284707551	-0.054845086602511	-0.169988374364555	-0.459901799433933	0.11988887672161	-0.0537710832088257	-0.477672952409437	0.192493584992624	0.106240999252309	0.998652293831567
GO_SKELETAL_MUSCLE_CELL_PROLIFERATION	0.388132358048172	-0.0827393416845677	-0.408768374570909	-0.211886549951358	0.328537000069503	0.409341477121223	0.365483379683951	-0.145811715178384	-0.0383060634036024	-0.314768673778651	0.140779530503764	0.183681132853178	-0.111336397217601	-0.189930189265855	-0.274833037568457	-0.316523078120818	-0.320534053653723	-0.109300176733571	-0.116258435786479	0.195969554605678	0.106583020031166	0.998652293831567
GO_BLASTOCYST_GROWTH	-0.170537420753752	0.151616912421528	0.415422413989415	-0.367021266092342	-0.0363583054543123	0.0167305216462829	0.104095813527257	-0.0978013955976718	-0.27045317835276	0.0246554720997627	0.439711344717586	-0.503281655375821	-0.461312629641682	0.520024900479312	0.36093549777761	-0.488883960145463	-0.372532703246808	-0.396180260321454	-0.442505487194238	0.242063483767749	0.106743931847128	0.998652293831567
GO_TRANSCRIPTION_FACTOR_TFTC_COMPLEX	0.264245445282071	0.439575469801753	-0.161834234221212	-0.0605760618116601	0.0588224583847594	-0.285449227179307	-0.127937666025887	0.137816360462771	0.143215448861469	0.170988534751898	-0.0926994116127382	-0.564272938041175	-0.095679635067421	0.564342414134167	0.323746547427974	-0.374263123047928	-0.516056773226801	-0.518462306616246	-0.33796459126818	0.234023311321739	0.106758225181425	0.998652293831567
GO_HEPARAN_SULFATE_GLUCOSAMINE_3_SULFOTRANSFERASE_1_ACTIVITY	-0.483497470421397	-0.242532682219894	-0.376401428655911	0.129936280890845	-0.0131634121177562	-0.203619048569152	-0.00104710297906788	-0.0347343587833491	-0.384686127602978	0.266503405501083	0.214354486050337	0.0939664444388233	-0.444446060729882	-0.230620884335366	0.325311105266029	0.274412947941746	0.627411301497965	-0.113117676032406	0.459756343069738	-0.226710322767512	0.106891385089718	0.998652293831567
GO_ANTIMICROBIAL_HUMORAL_IMMUNE_RESPONSE_MEDIATED_BY_ANTIMICROBIAL_PEPTIDE	-0.291459682856489	0.288716089372919	0.161711138026203	-0.0196160818301654	-0.0385410568730113	0.435003263938724	0.166281592864402	0.144921810077727	-0.0361917672580667	-0.101575568342402	0.155688792705459	-0.0761996611395678	-0.165383922382102	0.14725946843401	-0.205089001302788	-0.0949881049521668	-0.0670091004965168	-0.154040978515429	0.048812074451736	0.149460678676517	0.107000081253576	0.998652293831567
GO_VESTIBULOCOCHLEAR_NERVE_FORMATION	-0.3056039135011	-0.384072411619489	0.501864566627568	-0.599259716238756	0.203780344920709	-0.77198603648442	0.0280643103791556	-0.118453430287276	-0.296119856683083	-0.301163784173234	0.621813471470073	-0.00703807156819158	-0.668830204767108	0.348323970961282	0.628939872638923	0.29286208105281	-0.394209965319559	0.808564453339803	0.623749092748691	-0.333239376871272	0.107068549080122	0.998652293831567
GO_HYDRO_LYASE_ACTIVITY	0.044473444406195	-0.095944408671324	-0.0400697502381086	0.087832733168596	-0.392626280462474	0.0418380109309268	0.0543748939825038	-0.15588883660303	-0.157357841655652	-0.067186935984311	-0.433088064091239	-0.34815507727136	0.240379759175329	-0.0119287956148399	-0.093340077824107	0.0426323519343151	0.226789085438906	0.246825814129169	0.158648942794643	-0.158971776274158	0.107120849304709	0.998652293831567
GO_CARBOXYPEPTIDASE_ACTIVITY	-0.0186294233727667	-0.191799712728535	-0.123619153474152	0.0597728100834463	0.333065647963329	-0.0788417013962057	-0.326708467600555	-0.00872321389220343	-0.233766801099766	-0.19624009238201	-0.232486453565839	0.0907247607077236	0.0684522505782942	-0.119217165779991	-0.097671458993579	-0.103655820074063	0.00671687207514168	0.307606535615862	0.348022018880214	-0.155165572895769	0.107307189683981	0.998652293831567
GO_N_TERMINAL_PROTEIN_LIPIDATION	-0.086832581864859	-0.255656107997403	-0.50561382871862	-0.21770853843936	0.563105940449487	-0.360239144931242	-0.210099505782049	0.530961749034828	-0.0397273054827491	-0.10890192333305	-0.529999674183353	0.300964928922649	-0.464617550794355	0.476762711809381	-0.21129712282716	0.165958746648418	0.0876826592229031	0.468702026895973	0.322742679451748	-0.254336105029683	0.107457706898037	0.998652293831567
GO_MON1_CCZ1_COMPLEX	-0.166153017985286	0.48713202935289	0.123244463907105	0.35493392540333	-0.277565418127756	0.0951253483556696	-0.0742572895687569	0.594844049646202	-0.0885513950774244	-0.0247604614564038	-0.370756046835763	-0.120281175925651	-0.075249256939798	-0.366560111906634	0.494853296969173	-0.176695150324707	-0.372955299295402	-0.244869719087983	-0.48107010412317	0.227238548044163	0.107493665096506	0.998652293831567
GO_REGULATION_OF_DOPAMINERGIC_NEURON_DIFFERENTIATION	0.144264422935456	0.398223119126102	-0.0705331444606631	0.0860105366833636	0.0342379507022069	0.0403273940312442	-0.106994668335295	0.11986709541696	-0.0376237199077208	0.0379765614455702	-0.248062894938332	-0.279884223273356	-0.363462484014015	-0.475710111066894	-0.479124859140341	-0.503066087769132	0.2414226417294	0.292962255606171	0.247617543910144	0.201059543020334	0.107686663065013	0.998652293831567
GO_PCAF_COMPLEX	0.509691106388206	0.0586114203079429	-0.635192731054634	0.491564940064118	0.428835367865549	-0.1688068598932	0.255225548157674	-0.222411244959166	-0.227095589951401	0.491703516264177	0.30057137754038	-0.32897715177914	-0.418828161425715	0.497511080684123	-0.0155760344722287	-0.581497447801434	-0.179041821052791	-0.539961345182743	0.283918574102943	0.27691534297766	0.107996262397577	0.998652293831567
GO_TRACE_AMINE_RECEPTOR_ACTIVITY	-0.837456044832174	-0.408001231635055	-0.0945280197061765	0.762060487328619	-0.327988915280768	-0.645478471406064	-0.0330342218704626	0.548835532511238	-0.728646003033297	0.132585038312797	0.532506660963168	0.142303558221521	0.690199700888508	-0.29073194334465	0.311777449920559	-0.0660654303978627	0.564349842192082	0.0777029999118964	0.415955305132239	-0.330608725192643	0.108083135815404	0.998652293831567
GO_PHOSPHATIDYLINOSITOL_DEPHOSPHORYLATION	-0.0448752266822622	0.00673393194628119	-0.570892643108072	0.226184093501126	0.162608120073068	-0.110335873757282	-0.271868850958608	-0.133668842641677	-0.488894375662913	0.0203075432973545	-0.162581476601758	-0.0996430236061056	0.0828816362135989	-0.197563559773653	0.0441003604271425	0.106298635314997	-0.168566025161595	0.418807394761861	0.290661831117511	-0.183920665306696	0.108113494333068	0.998652293831567
GO_MDM2_MDM4_FAMILY_PROTEIN_BINDING	0.39680062771909	0.0226651535817145	0.0974011330114105	-0.415936330081997	-0.119270253252888	-0.0431615735133847	0.360987735315605	0.453558249880159	0.0186459309743462	-0.153556962279056	-0.330916128252547	-0.571387363097103	-0.392894921823201	-0.175001770002	0.263564837195371	-0.157205126397526	0.127443480836015	-0.26366275264995	-0.308492620372646	0.21081521891183	0.108125571153381	0.998652293831567
GO_BASE_CONVERSION_OR_SUBSTITUTION_EDITING	-0.188292475807124	0.109365929772674	0.0698785017072399	-0.144787290431235	-0.0975500722372613	-0.133703948177404	0.0144427290034998	-0.0412701552719234	0.103825645730701	-0.427676057590486	-0.287049592834616	-0.297183530023649	0.289869858076132	0.282920803312703	0.0125254484606016	0.480855163483754	-0.384566895677729	-0.0194435625246148	0.401600196332014	-0.188805529374077	0.108216957783132	0.998652293831567
GO_METANEPHRIC_TUBULE_MORPHOGENESIS	0.34606812497413	0.0170793378255016	0.0707991453038996	0.18609633426146	-0.0444882719279149	0.237216241032566	-0.206713374374279	0.0373468612047854	0.0925006434169905	0.198348663611215	-0.255127267903406	0.177237164202212	-0.00692633431623371	-0.696969502214936	-0.576614695207697	-0.342023532247304	0.267706719078964	-0.129900971950507	0.159597342586145	0.205225493297301	0.108556827804088	0.998652293831567
GO_ISOTYPE_SWITCHING_TO_IGA_ISOTYPES	-0.206337150840897	0.326199116278097	-0.0450035063323954	0.194733273220865	0.182793216483841	-0.512028268508675	0.301588350786284	-0.504891384816403	-0.513530113705027	-0.678729457582523	-0.248593571233159	0.206720409053064	-0.262417801043763	0.111503632151802	-0.230231196392135	0.0302821146670019	-0.0273142107689859	0.527498397980089	0.339710981639005	-0.241859904206214	0.108574796444152	0.998652293831567
GO_COPPER_ION_TRANSPORT	-0.164053368961082	-0.161620901700195	0.0392741889040991	-0.347273270893432	-0.394128113656545	0.333384527328818	0.0664139200560412	0.102308839966171	0.0650776041712677	0.376838300649054	0.0939786185675895	-0.230367790539205	-0.11074995522667	0.102544723531011	-0.290774286109043	-0.399163614447089	-0.194849826668623	0.0203663730019784	-0.282206821009615	0.17407745372266	0.109157692399386	0.998652293831567
GO_TENDON_DEVELOPMENT	0.197381180876831	0.538627499439283	-0.130415899693183	-0.298425922481458	0.231354376052298	-0.603096124275424	-0.260132397452545	0.324124367937051	-0.320675085961556	0.475033478698705	0.400080257209452	-0.164919958154804	-0.321999828086331	0.0499501958784284	0.24649505264315	0.0261282790812811	-0.493092682331606	-0.352839407266875	-0.619140365961276	0.254027860215613	0.109162481245127	0.998652293831567
GO_PHOSPHOLIPASE_INHIBITOR_ACTIVITY	0.062345175905601	0.101317468232042	-0.00950569217746144	0.0232194015534584	-0.313302375618386	0.40796656173222	-0.147173299578345	-0.184890639963764	-0.747305380347528	-0.174401248246343	0.00111860462519009	0.475730975146854	0.288685131064118	0.115745698015768	-0.776049029324794	0.0379944671352719	0.384978800156093	0.428786714690753	0.317852378763529	-0.24836213503625	0.109257996047718	0.998652293831567
GO_REGULATION_OF_NUCLEOBASE_CONTAINING_COMPOUND_TRANSPORT	0.518117457704908	-0.0502857839472716	0.46725393013028	-0.280278028688459	0.00336980526507297	0.195091458223792	0.545475074352389	0.0837577155098577	-0.388031913393648	0.127006312918516	-0.450498360329711	-0.45668248189533	-0.554519873708371	0.464481899796569	0.117394426437104	-0.0509691945555651	-0.220535072466404	-0.339840744014732	-0.40319492671175	0.250572124775785	0.109614688346737	0.998652293831567
GO_CYCLIN_CDK_POSITIVE_TRANSCRIPTION_ELONGATION_FACTOR_COMPLEX	-0.148977951351257	0.372488994305037	0.109044110754673	-0.12425401268984	0.131804953885577	0.186598553552291	-0.227549557980596	0.427133186044115	-0.357001130771384	0.192088660909609	-0.185835368192582	-0.396048351727857	-0.511944707888788	0.517536854118721	0.0431523779573036	0.0492996266254614	-0.534832306658738	-0.536516795755853	-0.193170044980309	0.22945545839927	0.109665382826208	0.998652293831567
GO_POSITIVE_REGULATION_OF_CHEMOKINE_C_X_C_MOTIF_LIGAND_2_PRODUCTION	0.25357409533446	-0.399576142404781	-0.711857815422579	0.0532535131603202	0.45380039580672	0.293869822572174	-0.526574203931193	-0.0919860149702051	-0.210587809989505	-0.528112244132822	-0.0503260348448072	-0.149389061989724	-0.13002948081957	0.263998275581425	0.13631611664265	0.211276748383883	-0.301581193735401	0.53053418402013	0.3655560259034	-0.248973605277642	0.109831377978465	0.998652293831567
GO_NUCLEAR_PERICENTRIC_HETEROCHROMATIN	-0.186267016690429	0.545775114880743	-0.369811592657963	-0.412814796035955	0.107149034957827	0.165136426057085	-0.105510936991376	0.130183981123427	-0.0471410840614505	0.523334611152349	0.152349765108795	-0.607490905884141	-0.668972519828058	0.684388816787938	0.418019251142011	-0.474471129043557	-0.558183849104334	-0.217164628881519	-0.521662696742514	0.288863435589094	0.109849025801076	0.998652293831567
GO_CELLULAR_LIPID_CATABOLIC_PROCESS	0.0844940469955643	-0.10287356223947	-0.0901522626036116	0.00592959639868004	-0.212641978675109	-0.0784201110651745	-0.00868793184286307	-0.0739417758469113	-0.162660311120223	-0.108453702427315	-0.195089967172694	-0.118003896572814	0.254657788175637	-0.170579274309013	-0.0685532148643584	-0.0546562845787455	0.0635821967412604	0.24838896175208	0.174040337039574	-0.126791209363782	0.110023928589368	0.998652293831567
GO_CENTRAL_ELEMENT	-0.462534353483567	-0.0994467219578656	0.0924353817917342	-0.0255233230036324	0.165298586705003	-0.0198763814241812	0.442349434752459	0.502520617885294	0.019129776474913	0.204860800169207	0.115786887121352	-0.2931893928303	-0.583878831889103	0.452954533776312	-0.12895652310524	0.394681139211696	-0.0941865440086219	-0.486014884295203	-0.462959427764418	0.235193805456811	0.11046219011883	0.998652293831567
GO_DNA_POLYMERASE_COMPLEX	-0.29951208629358	0.44622717275566	0.512457977238067	-0.0270662876012774	-0.181540864909284	-0.011061909624287	0.332657355009532	0.0283088294260215	-0.257444483417212	0.360994525489716	-0.372951516015044	-0.47598727465923	-0.542680692082821	0.612298894177944	0.458255771960397	-0.391181907421866	-0.537883358177728	-0.3653173131775	-0.604370973098201	0.279137330383358	0.110477300989728	0.998652293831567
GO_HISTONE_H3_K9_TRIMETHYLATION	0.138933224347485	0.0218801726192224	-0.29313006367838	-0.297951350482437	0.262404257913616	0.479704832293624	0.194669070170033	0.281356073686038	0.214673341879764	-0.0631038083703911	-0.313975699079288	-0.316371637685993	-0.445711063398272	-0.127096182076353	0.207025286686919	-0.194636260168391	0.103207853334081	0.0425843233989904	-0.378707316274701	0.195573129186536	0.110570140903158	0.998652293831567
GO_SULFUR_AMINO_ACID_TRANSPORT	0.494559954268317	0.0209988116662695	0.15571635895699	-0.417292248674471	0.275697162535048	-0.58621903327488	-0.175253056841125	-0.571645992971014	-0.288066549368151	-0.321806242254571	-0.116142624148096	0.0751754571238898	0.498360156236811	-0.437329908349719	0.217604196511352	-0.436791581042839	0.0766639801097149	0.299895961255245	0.738666608011041	-0.268071832377908	0.110613253406899	0.998652293831567
GO_ENDOPLASMIC_RETICULUM_PALMITOYLTRANSFERASE_COMPLEX	0.0311347728728072	0.236802742616196	-0.0843187891775522	-0.0566723866714492	-0.124991239666589	0.525976303805423	-0.502348318602003	-0.240780118827095	0.167224137898774	0.0512123780658339	0.141095372558735	0.0379327069450539	-0.0172186705447382	-0.248045053188047	-0.171756548186978	-0.448970966935111	-0.314170948274524	0.105022246265927	-0.329546574281288	0.18646557646797	0.110814631334221	0.998652293831567
GO_NEGATIVE_REGULATION_OF_INTERLEUKIN_2_BIOSYNTHETIC_PROCESS	-0.252991464776117	0.422885802470509	-0.444068172104947	-0.205903170764875	0.659804245023927	0.758253601671814	0.016188276696571	0.231370620384458	-0.116573188166759	-0.615046480371724	0.208303234164771	0.11387100805151	-0.445631797709806	0.263806973856385	-0.64015200702782	-0.0141396742271455	-0.632286754962296	-0.0175654875372027	-0.446632075866133	0.287543345493961	0.111053223554698	0.998652293831567
GO_CHROMATIN_DNA_BINDING	0.254150144491004	0.17547125955073	0.0217031512709077	-0.128451645574151	0.0895693828343773	0.159603282080685	0.203671915821202	-0.0544861169949123	-0.261051203753281	0.0250190396489864	-0.295797933446861	-0.35492293479852	-0.386535906728275	0.174165377216468	0.0390783144444336	-0.084539799581032	-0.0350133791190623	-0.23229655505183	-0.242812843296755	0.15757801367602	0.111119644122778	0.998652293831567
GO_POSITIVE_REGULATION_OF_PHENOTYPIC_SWITCHING	0.263832655015884	-0.456025471204221	-0.522595051280559	0.0495808416633135	-0.230147807776045	0.536346823977449	-0.364270076764236	-0.734636488652495	0.143209804934466	-0.414134592516793	-0.103388726513099	0.721792108388945	-0.0963718943412707	0.126016843061026	-0.224658881531753	0.0968196014602186	-0.227980182862939	-0.0796546449821013	0.429838437245562	-0.259791363224378	0.111256720997766	0.998652293831567
GO_METHYLATED_HISTONE_BINDING	0.0664369548700233	0.236160890637678	-0.00189266015162984	-0.116597470440726	0.144459369453828	-0.179344855794206	0.271613461299532	0.156066786901739	-0.134747930508631	-0.206213350859643	-0.0833206845064868	-0.317946346246744	-0.306952006450793	0.165156584204168	0.214446062787214	-0.109870320986817	-0.223106660204368	-0.297934382273603	-0.276236877543484	0.157930085239438	0.111378549271659	0.998652293831567
GO_CIA_COMPLEX	0.0385765813317819	0.489575085774544	0.158360906212013	-0.42599794097309	0.19730359813483	-0.508555467580874	0.31820181226347	0.158870464684538	-0.893969385060168	-0.104092788041012	-0.965426233832723	-0.41378551948568	0.501056396633193	-0.105870312542171	0.581881762998456	0.627785955658802	-0.352691984125322	0.628234063187047	0.0467604927816055	-0.32891257207794	0.111416225816644	0.998652293831567
GO_NARROW_PORE_CHANNEL_ACTIVITY	0.385045608700757	-0.205457125301271	-0.0515550477924566	0.0207624474109539	-0.110030277311671	0.00873139515782592	0.0398224546136345	-0.281711519623929	-0.303065132415389	-0.251185663317145	0.012878952336429	0.111612615100233	0.0606731383909784	-0.124991216440066	0.108823187029557	0.0820936755921739	0.0599153236978049	0.182579067733905	0.129182563419181	-0.143123672273858	0.11145806497326	0.998652293831567
GO_REGULATION_OF_HISTONE_H3_K9_METHYLATION	-0.0745705442184882	0.041371637701996	-0.0841817462339496	-0.269478194036757	0.368042651664757	0.332899349777923	0.23272784320663	0.0431855187412241	0.0148193071153564	0.0604890566214988	-0.289622721818525	-0.283081411241278	-0.486735040697036	0.0145654139590251	0.292551960508544	-0.190976460906626	-0.183439186619336	-0.155732063141031	-0.123101297861626	0.17364643425189	0.111664667118617	0.998652293831567
GO_REGULATION_OF_GOLGI_TO_PLASMA_MEMBRANE_PROTEIN_TRANSPORT	0.289307709783081	-0.390913619532683	-0.217918796168154	-0.170879234548444	0.305800319856138	-0.418574556772389	-0.405191785981129	0.238118472988295	-0.636992613230414	-0.0735233017273954	-0.386636851523082	-0.321839390531072	-0.0444539719655992	0.102023219701639	0.55066008202855	-0.342673012847505	-0.0888277835751956	0.350587642694537	0.314195549169433	-0.23472306518491	0.111958044165125	0.998652293831567
GO_T_TUBULE_ORGANIZATION	0.464929118266276	0.20508717114847	-0.408491365345236	-0.420990677740833	0.157771249280643	0.197829297716746	0.591024219915377	0.13301838345924	0.0244806087443174	-0.567790063973702	0.506339240982137	-0.269661743167749	-0.396519410835336	-0.285365500668303	-0.359873845207276	-0.194882340525457	-0.0966328953319947	0.0161967549502862	0.295992181349885	0.241634911970715	0.112308152472172	0.998652293831567
GO_CELLULAR_RESPONSE_TO_LEAD_ION	0.413599136169676	-0.0526618508224655	0.391656065394795	-0.259041988616333	-0.350484990444946	0.454423687223189	0.745328605452667	-0.166727158055763	-0.204163897361519	-0.497675817934655	0.615227918903086	-0.1692897469066	-0.282367664967785	-0.519753173655389	-0.684656924764709	-0.547232758040994	0.451798086440406	0.465997531037887	-0.35694383692165	0.304349670963966	0.112334188150664	0.998652293831567
GO_METANEPHRIC_NEPHRON_MORPHOGENESIS	0.402197698320405	0.318188489482772	-0.148530601576668	-0.243602551477583	0.0601280165964048	-0.221734982097684	-0.0828736055336109	0.214373819323597	0.147945464063815	0.125812146839359	-0.0589324820052799	-0.0124891342910239	-0.0793304129823634	-0.27009961515454	0.0929898432664528	-0.315279994516598	0.128156884326582	-0.272172093726923	-0.195601243950432	0.162111985600017	0.112348974224047	0.998652293831567
GO_APICOLATERAL_PLASMA_MEMBRANE	0.471603370118628	0.253514796162284	-0.240345921032895	0.358169705325275	-0.0193205909892844	-0.12422044410571	-0.371699326390422	-0.0255885307961678	-0.230407686027613	0.511473610799142	0.153027226848077	-0.0247031898581974	-0.11531073521753	-0.332942059485322	-0.239439410372229	-0.241638925111384	0.415122178374598	-0.203264176910897	-0.406751888277412	0.210543863121962	0.112411943225687	0.998652293831567
GO_METANEPHROS_MORPHOGENESIS	0.362575264168292	0.289134037987458	-0.150393218538902	-0.164536437368311	0.10406957146586	-0.235747686259874	-0.110120731850244	0.24003482101012	0.0769601809757961	0.166305039471064	-0.0903800662124595	0.0400956483097851	-0.0706702651379543	-0.36685306472902	0.0351356114011553	-0.360237796856242	0.145339040402611	-0.204750124535323	-0.155570070339215	0.161543493580871	0.112489840173236	0.998652293831567
GO_NEURAL_PLATE_PATTERN_SPECIFICATION	0.231673339656241	0.201863574144196	-0.0547865108304014	0.0721760062542822	-0.150928024298724	-0.624095674741781	-0.0335801235208366	-0.500297095022523	-0.696798446916286	0.518227924107703	-0.163880046620739	-0.066427026897935	0.332009275358038	-0.733795228815884	0.03851341315523	0.438957260664618	0.436938286644971	0.418922335110109	0.483827002973038	-0.277747717300284	0.112688076551613	0.998652293831567
GO_EPIDERMAL_CELL_DIFFERENTIATION	0.105616563468663	0.219472741507237	0.215616165656451	-0.133480610896117	-0.112859391019825	0.106919108768641	-0.0515303815127283	0.0674968481916845	-0.112843798139682	0.146211277252441	0.218229831759994	0.00352273053968308	-0.157068445674798	0.111766684663552	-0.0248654694880182	-0.251219719380489	0.0288072373703557	-0.0997795637602486	-0.144302393027438	0.127446763257108	0.112845635896956	0.998652293831567
GO_VITAMIN_D_RECEPTOR_SIGNALING_PATHWAY	0.0571376045657742	-0.20085256176621	-0.0304252501663327	-0.173246397302977	-0.0371084131431371	0.615584687477696	0.121865578007602	0.0774679038564399	-0.220202013385001	0.0290071646882709	-0.101146201446493	-0.221163289407304	-0.693239087012701	0.567195158855874	0.210955253656148	-0.53320100788229	-0.420881373034421	-0.355677138115152	-0.30291650635001	0.231168916969017	0.112889631243369	0.998652293831567
GO_CARBON_CARBON_LYASE_ACTIVITY	-0.132161868812691	0.0840917053538647	-0.146239490579816	-0.0660693400535466	-0.226128760547684	0.143638369387288	0.0244533079000802	-0.0776443163942108	-0.108625828665098	-0.162058998616984	-0.407301121413835	-0.294311026947665	-0.0438568417976216	-0.00447535054860335	0.152153857144445	0.151313047789967	0.210671824734217	0.161442443231612	0.00260477340828136	-0.139583417462523	0.11303574794659	0.998652293831567
GO_NEURAL_PLATE_REGIONALIZATION	0.3892181595721	-0.032020907124366	0.110957030848821	-0.0486644927828137	-0.114569280982988	-0.586692661666191	-0.0445834481854099	-0.643975495653411	-0.68029184261847	0.54450775639642	-0.314626204741335	0.17053412031295	0.0590210742157411	-0.775794183210279	0.0272753785326677	0.409971300330744	0.447778738535788	0.439704588135395	0.485014626910086	-0.287096513373809	0.113166761477278	0.998652293831567
GO_AMINO_ACID_BETAINE_BIOSYNTHETIC_PROCESS	-0.0852018467276382	-0.625452267759731	0.204140622204335	0.618720674030344	-0.486680469671123	-0.728138392371083	-0.453735837457476	-0.451886510784063	0.20584318016799	0.290221260326977	-0.330127102606743	-0.0898776846391184	-0.388006964909381	-0.511022586552467	0.284104511359347	0.399497938311106	0.600445519922569	0.403244687606819	0.341707334839751	-0.297493111823984	0.113590532319555	0.998652293831567
GO_SNRNA_TRANSCRIPTION_BY_RNA_POLYMERASE_III	-0.346660539031893	0.491620779082088	0.282824656999169	-0.343995841013084	0.475564157832128	0.134110872400272	0.823237118556164	0.452052082875255	-0.471866471265966	-0.495575291987205	0.105537624931363	-0.649942917535872	-0.385736588017409	0.612818497726185	0.533204363273	-0.714006070469725	-0.609110124992551	-0.700220964365596	-0.0160435194316446	0.341752315420182	0.113783340546194	0.998652293831567
GO_CELLULAR_LIPID_BIOSYNTHETIC_PROCESS	-0.095954068915032	0.537143298473957	-0.360150157243713	0.0531816599907361	-0.230126418963852	-0.441391796072354	-0.433257035360885	-0.292876921690863	-0.5386391005103	0.439653578494263	-0.298465899263672	-0.159659042478288	0.142541125418828	-0.0771715638624749	0.101402169702904	-0.292266090792754	0.218709984788757	0.541267189252713	0.166322236990047	-0.231132602133077	0.113868742820853	0.998652293831567
GO_REGULATION_OF_CALCIDIOL_1_MONOOXYGENASE_ACTIVITY	0.0683107048937064	0.515528770015671	0.277109534025355	-0.586156079536108	0.0299459735814551	0.707732122374861	0.0198071323781531	0.171476852919533	-0.399658511225346	-0.061510576772248	-0.0347385559322501	-0.0594933000483701	-0.575010967432188	0.731340527105447	0.135769238261651	-0.759950737858353	-0.586017110659284	-0.385026880081132	-0.328124487170034	0.292663975346445	0.113965062351912	0.998652293831567
GO_ALDO_KETO_REDUCTASE_NADP_ACTIVITY	0.20618110498061	-0.211486518565692	-0.00794531545019381	-0.295454306482786	-0.189377869369916	-0.338518406664879	-0.348290422154891	0.144246341301873	-0.0951522704631775	0.225665068995141	-0.206686133813775	-0.401366634644704	-0.0822767979350766	0.00373886280704744	0.39618616150816	0.269462761667993	-0.182781696560696	0.416659892704933	0.296404965318618	-0.191032414602619	0.114232671733246	0.998652293831567
GO_CYTOPLASMIC_PATTERN_RECOGNITION_RECEPTOR_SIGNALING_PATHWAY_IN_RESPONSE_TO_VIRUS	-0.00754713814864885	0.45771233941711	-0.265268212935623	-0.198868207419426	0.0721196535517323	-0.126237964245264	0.25940775613518	0.0458983899689319	-0.0584788587621788	0.0147408646164653	0.0275861226929025	-0.434506395029891	0.0442928845007069	0.335927568914492	-0.101062124310278	-0.213468746949118	-0.4704357933488	-0.395473228179489	-0.0535871336181969	0.181135915990861	0.114341432064339	0.998652293831567
GO_REGULATION_OF_CHRONIC_INFLAMMATORY_RESPONSE	-0.306255558885937	0.347248441347255	0.496487438388364	-0.775801085644673	0.0159824113665474	0.621677186737729	-0.266899691368483	-0.0590231743138474	0.178920430176666	0.108960551688252	0.59521240517423	-0.0651943444980332	-0.677852487443188	0.538235386338305	0.0922693952602186	-0.522555930387503	-0.409761681555556	0.027854535154179	-0.678759689756442	0.298925997989739	0.114538613761639	0.998652293831567
GO_PHOTORECEPTOR_ACTIVITY	0.294722233493687	-0.195319291176083	0.0788826659552169	-0.0848103233013478	0.144711177539844	-0.127735127577128	-0.269509027592089	0.201097753317302	0.215421117989018	0.504942668413	-0.0612472543051725	0.190614099405063	-0.199690615038439	-0.336023097976735	0.134581095046025	-0.17053003822812	-0.510639020480361	0.24743377026482	-0.396507585055557	0.193836682440299	0.114546093465198	0.998652293831567
GO_CUL5_RING_UBIQUITIN_LIGASE_COMPLEX	-0.766853623665066	-0.0194780176869735	-0.642797469064352	0.598532587079409	-0.517698419800296	-0.117019397835069	0.496447817002439	0.0118595096729965	-0.256164917469137	-0.24618976389013	-0.0564238578614134	-0.371643886291506	0.248388769344808	-0.146535154213598	0.556999890025608	0.49222478829909	-0.292270846796447	0.533147786672018	0.148114417393183	-0.283851907237562	0.114602758367197	0.998652293831567
GO_NEGATIVE_REGULATION_OF_RECEPTOR_BINDING	-0.278161700268471	0.484648345517386	0.269582285665132	-0.27162144800391	-0.304959897804011	0.366013555764189	0.313486438780055	-0.345751570907442	0.237001549790229	-0.0939104089251697	0.186104906634041	-0.156432008407872	-0.0972884627274493	0.00772854421783498	-0.511045968401068	-0.0273296029056443	0.0739255168518982	-0.359180842000822	-0.129451852575015	0.201014521424611	0.11478605438723	0.998652293831567
GO_POSITIVE_REGULATION_OF_EPITHELIAL_CELL_PROLIFERATION_INVOLVED_IN_WOUND_HEALING	0.378375472538328	0.0140735354264436	-0.123869260619066	0.174996464432239	0.246990533096093	0.375479859472172	0.121856446486426	0.132547758157837	-0.621187491321741	-0.0936777389964936	0.428340442196464	0.423553219101247	-0.540498328328422	-0.576611160493139	-0.28226140218809	-0.478810112405136	0.239384062508262	0.0749674815650362	-0.0266581329300556	0.239860071270715	0.114934235759034	0.998652293831567
GO_SPHINGOID_METABOLIC_PROCESS	-0.165590860216371	-0.0491760490427641	0.00921505526162905	-0.202826470377326	-0.360423244193003	0.0682416019285654	0.107817835060244	-0.263976151939425	-0.457080163817854	0.0371511490949236	-0.0351853727176832	0.248400271625751	0.133807442609424	-0.132053569385548	-0.0471492404960941	-0.418701557792442	0.251802421715777	0.195836594106383	0.127030373307381	-0.164129107503062	0.115017954116875	0.998652293831567
GO_G_QUADRUPLEX_DNA_UNWINDING	0.291533485236212	0.567582132993639	0.506229679606392	-0.705548714970946	0.081717681894785	0.441611888343331	0.303133651280732	-0.294894501619	-0.355732508399337	-0.049076856463975	-0.176137027572969	-0.781325428775271	-0.593097022437764	0.678320768982799	0.443569703388161	-0.533868667042596	-0.656851111005032	-0.362449748838231	-0.311994611263755	0.320204642835676	0.115175466931999	0.998652293831567
GO_REGULATION_OF_PROSTATIC_BUD_FORMATION	0.629138997934354	0.392875234488891	-0.621354605855785	0.0947562647916206	0.470329424408063	-0.196139831915395	-0.131420702122971	0.227651303531894	-0.430352771804901	0.157209401737134	0.336275599225585	-0.190031860572275	-0.0564975770487799	-0.666823633624039	-0.396366779178029	0.311301509047502	-0.222033502453913	-0.065618816482266	-0.0320038357602291	0.249210976956139	0.11525923159981	0.998652293831567
GO_NEURONAL_DENSE_CORE_VESICLE	-0.0211428646366592	-0.141518547151316	0.0952606695159353	-0.474247915469456	-0.428053305221384	-0.0903104378556309	0.169549589076892	0.366406263264173	-0.169821393842199	0.445498292133154	-0.505445321869129	-0.0141967898632292	0.0858969106938842	0.0247402656702501	0.203142503995319	0.55815118588736	-0.211598680546899	0.466209528042158	0.0687666757113464	-0.216168492862921	0.115286702391091	0.998652293831567
GO_NEGATIVE_REGULATION_OF_TRANSCRIPTION_BY_RNA_POLYMERASE_I	0.433111461986088	0.0624993399251282	-0.44374065276631	0.389987085169754	-0.390334932392469	0.208486373280073	0.404744584248671	-0.05496025614197	-0.0792952851663688	0.303978383896052	0.640566284399713	-0.341844813934577	0.577373097563071	0.114779894579329	-0.29581139890217	-0.477918536112553	0.120440329012722	-0.666754640625292	-0.0437451164442994	0.260779910511459	0.11537203158853	0.998652293831567
GO_MUTLALPHA_COMPLEX	-0.0485784678841492	0.534916786057887	-0.231887983443462	-0.0358310202182427	-0.349897422263485	-0.345155948101436	0.462624067548645	0.147919038711565	-0.0460974785850166	0.258329002803867	0.144663437221853	-0.398043725157927	-0.403773200995103	0.414674682988653	0.0506230897372492	-0.221905859013396	-0.0166452962940632	-0.530157739927791	-0.296518396219401	0.219855033960043	0.115424711539705	0.998652293831567
GO_PROTEIN_LOCALIZATION_TO_CILIARY_TRANSITION_ZONE	0.57673215870117	-0.257999509361386	-0.452485738963518	-0.50421435569094	0.148734642781308	-0.638402738830086	0.12098840225727	0.0496042391137574	-0.579421594759837	-0.0924247756465575	0.0710212893479364	0.213305738803467	-0.102053665388189	-0.305627886771763	-0.146095941832284	0.0381435732653428	0.143128948114949	0.753761217666578	0.302198213422827	-0.253719386573833	0.115437225438072	0.998652293831567
GO_CYCLIC_NUCLEOTIDE_DEPENDENT_PROTEIN_KINASE_ACTIVITY	-0.0110888084139503	-0.15977859075494	-0.395613784696109	-0.0400813099637446	0.271435271349791	-0.238309813982279	-0.420040604382889	0.215807609051987	-0.58558588276908	-0.113678486543586	0.245921938197273	0.029709635059412	-0.0900619910591354	-0.225569206911587	0.336304936935713	-0.0453555554012813	-0.100536036226572	0.341791975867246	0.485810115610436	-0.203421958134963	0.115536026789095	0.998652293831567
GO_EMBRYONIC_EYE_MORPHOGENESIS	0.516018528133059	0.194128116428376	-0.371256407204989	0.0877469881514767	0.224426387546448	-0.0823281567141511	0.0742845195387564	0.164434453377847	-0.398860381447018	0.116691501369006	-0.0212428459040537	-0.21361392756906	-0.39090212445167	-0.0923281256050995	-0.111290814253522	-0.156043796200683	0.0969649537692129	-0.0778432677805486	-0.0634689890347069	0.171887825324828	0.115790281564029	0.998652293831567
GO_RESPONSE_TO_BACTERIAL_LIPOPROTEIN	0.169079944906403	-0.32441874747981	-0.73477333215933	0.10412010697324	0.388694606914329	0.190274841187179	-0.641955805645559	-0.123489349287778	-0.337296988329865	-0.540158829864148	0.346991102166933	-0.17952126876541	0.388734702271573	0.108430399245394	-0.0507914203759929	0.235354545449771	-0.27135992409633	0.304806298513349	0.349378575712025	-0.247259211277789	0.115795749055724	0.998652293831567
GO_DORSAL_AORTA_DEVELOPMENT	0.180829292503104	0.301645969323901	-0.668441081366901	0.357804258238813	0.494503383572888	-0.0859951245403115	-0.112121686314609	-0.461045198007334	-0.705980012048245	-0.319752779721229	-0.394745986116271	0.442672101903291	-0.444864316171311	-0.0322109548203969	0.0340990733754598	0.0928564919303181	0.330458035380941	0.218486192320235	0.423109309758727	-0.261557465752949	0.115842021242213	0.998652293831567
GO_REPLICATIVE_CELL_AGING	-0.126175502550945	-0.128745868945437	0.262379069453381	0.4919152532004	0.176170092859896	-0.081173336967835	0.54762009502002	0.137569531641616	-0.561962736751203	-0.346949985741397	0.172405836680918	-0.187088997524382	-0.555835036198157	0.0502865505668527	-0.0393883130468078	-0.644548866511537	-0.264745871648641	0.246513528648853	-0.0634610044533428	0.231651905625387	0.115859627732345	0.998652293831567
GO_GLYCOLIPID_CATABOLIC_PROCESS	-0.392740767216975	-0.321103621110911	-0.375389680883568	-0.0489614495841478	-0.41604790020063	0.0565486224153365	-0.193658427484424	0.442660813847249	-0.295566330498517	-0.0242516444256518	-0.049181511785792	-0.487518515177777	0.20257748074511	0.293840158743256	0.132455858355597	-0.24306887275738	-0.305807558036964	0.598743917015432	0.458985881377733	-0.228338943503856	0.116091641682649	0.998652293831567
GO_ENDOCARDIUM_MORPHOGENESIS	-0.038044363820511	0.446703275174371	-0.190341859119026	0.365391075874822	0.0680129423416354	0.0509640589946882	-0.318852269125673	-0.440019989363111	-0.331237800492727	-0.560743774883503	0.00479508731445466	-0.134849771667896	0.165912624447017	0.425932908412282	0.170688633523717	-0.207357626672691	-0.0922383251847361	0.222972936729756	0.476292907282882	-0.21418052377739	0.116141599417	0.998652293831567
GO_REGULATION_OF_ODONTOGENESIS	0.264358576271314	0.254141237870962	-0.439331526924404	0.0463985126457998	0.414249526410762	-0.0546500691419204	-0.216372017912829	0.0522313632761472	0.0280440700605557	-0.00951686183429176	0.177453027089134	0.0102729658990963	-0.211027564411872	-0.389911708919719	-0.123866142630015	-0.0499115436624096	0.0591165496706339	-0.326114374732996	0.0650708774519775	0.167796898377025	0.11623591166321	0.998652293831567
GO_ER_TO_GOLGI_CERAMIDE_TRANSPORT	0.595965794375128	0.0444881521160678	0.0574250699144475	-0.575073486754126	-0.143711784630362	-0.273914544297246	-0.762943738177303	0.308814088773426	-0.897920721859227	0.444111092378466	-0.576660565401371	0.607310957638741	0.0329037082654414	-0.0573787034775156	0.674152113667364	-0.239329953292376	-0.125199740342514	-0.23418462661499	0.583020236913754	-0.316927262145838	0.116281162979467	0.998652293831567
GO_OXIDOREDUCTASE_ACTIVITY_ACTING_ON_THE_ALDEHYDE_OR_OXO_GROUP_OF_DONORS	0.0997037625023751	-0.184019648685128	0.0243462775271159	0.0784339297849856	-0.318165796297794	-0.22191717103799	-0.0387159947304539	-0.356607276341875	-0.311298895013764	0.257752907155359	-0.215380622377297	-0.203159740936365	0.0767101016425007	-0.271683390894857	0.123716264051466	0.135630580623024	0.217957822298304	0.268304309070557	0.0667021532533471	-0.15957849216254	0.116371915139041	0.998652293831567
GO_DEOXYRIBONUCLEOSIDE_TRIPHOSPHATE_BIOSYNTHETIC_PROCESS	0.292777462585994	0.36579373782843	-0.383733485507951	0.0830001682997627	-0.335898122846378	-0.500385946180537	-0.174873821142965	-0.525514692944446	-0.526681800909816	0.499715607758225	-0.373447340406845	0.377249555791234	0.487185533646434	0.399788392658442	-0.264684001593059	-0.0447458338311612	-0.184906177316954	0.281455318674447	-0.189483976492973	-0.251300372666281	0.116417909218876	0.998652293831567
GO_WIDE_PORE_CHANNEL_ACTIVITY	0.33927308508104	0.208554987637373	0.243659438802837	-0.0264660748904922	-0.220367760301247	0.387595488575852	0.196743068823779	-0.202462944195253	-0.576702956018055	0.110165927472441	0.0549822773352673	-0.302640140961881	-0.433817064937336	0.335877440686017	0.0622381648568252	-0.328043657716141	-0.323992690392348	-0.271340859700378	0.00381225344645536	0.20405418646017	0.116471119014445	0.998652293831567
GO_HISTONE_H3_K4_TRIMETHYLATION	-0.29523063295767	0.209226375688869	-0.323398163661894	-0.0139863282897464	0.426473293683951	0.294000190510499	0.608009135142807	0.0442004175243262	-0.357239880403899	-0.101322970187754	-0.15984299478927	-0.398605671209824	-0.424185196120664	0.101416795967183	0.0478543045878045	-0.238671507756166	-0.471083896641899	-0.12610136392309	0.062847361874013	0.210896914131032	0.116499284657512	0.998652293831567
GO_LONG_CHAIN_FATTY_ACID_TRANSPORTER_ACTIVITY	0.081436140478278	-0.105144768246677	-0.12023207377084	0.0456274507054709	0.0626724497502309	0.00661326702885928	-0.328603412537721	-0.329173209700911	-0.261772410425481	-0.145182220161024	-0.328795328136641	-0.222872184699455	0.495910723823584	-0.412428758287517	-0.524626264755244	0.175737748334875	0.54167809512615	0.624541014636839	0.0863196891099785	-0.224855609276284	0.116576658333552	0.998652293831567
GO_NEGATIVE_REGULATION_OF_DOUBLE_STRAND_BREAK_REPAIR_VIA_HOMOLOGOUS_RECOMBINATION	0.321056906069697	0.353334292881091	0.623596319310546	-0.559303168573018	-0.220558974955698	0.0668240118279713	0.392547285564726	0.283066406024918	-0.113401284799182	0.196245077396399	-0.605110848360225	-0.494910047745611	-0.487146229600489	0.595627775071975	0.548931150459021	-0.345647681273159	-0.523671084692777	-0.636281978977397	-0.58031358774474	0.307544280779917	0.116801124738726	0.998652293831567
GO_ORGANIC_ACID_CATABOLIC_PROCESS	0.116693439004698	-0.233116464842855	-0.0672230845499649	0.0845032751155917	-0.245067158227797	-0.138783680900055	-0.0162103236282292	-0.187659585776513	0.0103393071023904	-0.0434845019998263	-0.334293428776157	-0.0520955888778142	0.176000563443569	-0.190235957826513	-0.0922925285177167	0.109260983694202	0.0714069253828602	0.17475912681785	0.0729391347980688	-0.129563487589651	0.116859503790833	0.998652293831567
GO_PRE_SNORNP_COMPLEX	0.372015531324592	0.564475141402187	-0.0323515371697093	-0.446679479987191	-0.264134530903309	0.202464665329626	0.226770454980872	0.128434806714981	0.199957416038825	-0.0514209814615255	-0.326859998222306	-0.531633257562654	-0.225133938291925	0.432755328541808	0.576072850449998	-0.466699816046065	-0.526530925440645	-0.547262487316206	-0.40282440349756	0.263468125513319	0.117036273351036	0.998652293831567
GO_NUCLEAR_HETEROCHROMATIN	0.175598196567032	0.448607174465089	0.0449752428580611	-0.208134480493059	0.104220751212452	0.0396932564190004	-0.0259118319460679	0.168090183631948	-0.452795882876528	0.304478454780102	-0.268021139052921	-0.403490739608727	-0.424542794703685	0.327166470797954	0.340837680176103	-0.462841373329214	-0.435558264790513	-0.045630037861445	-0.38872281892149	0.216670455286046	0.117280907906804	0.998652293831567
GO_INTRAMOLECULAR_TRANSFERASE_ACTIVITY_PHOSPHOTRANSFERASES	0.00428211112273988	0.0812404543684356	0.0197021270732246	-0.298261367808027	0.12155716396414	0.18192175219222	0.178052247183479	0.372992455453693	-0.188755832287147	-0.286328218924911	-0.040698865455301	-0.232547979428162	-0.437508637786084	0.0604704147842607	-0.156558229190798	-0.518965499974627	0.21246125874699	0.159357875026192	-0.46136484188607	0.185077775589223	0.117371885139333	0.998652293831567
GO_REGULATION_OF_PROTEIN_MONOUBIQUITINATION	-0.0705477934890228	0.121114568959768	-0.387486776343487	-0.116197311971505	-0.367513203693954	-0.464519772042183	-0.5213713997001	0.107028242989763	-0.0920327335215395	0.266619766353123	-0.26033076866013	-0.0195238145960935	-0.382423742818143	-0.0799751296364094	0.54552660580145	0.520574166771256	-0.322080544603683	0.515706494281008	-0.227242588257587	-0.231114470060385	0.117375747539782	0.998652293831567
GO_FEMALE_GENITALIA_DEVELOPMENT	0.404899924097118	-0.172288232462874	-0.39249539415862	0.129914721390057	0.298888696244423	0.300003370997841	0.0779052265433073	0.0253976681669483	-0.281632399115892	-0.0132303047845022	0.112381622124469	-0.369305626524811	-0.207487141288741	-0.197977617248602	-0.121052192991932	-0.2989245920373	-0.0210397838599453	0.368171732205328	-0.260190174247273	0.182997938048457	0.117629370829907	0.998652293831567
GO_1_PHOSPHATIDYLINOSITOL_4_KINASE_ACTIVITY	0.580174468297406	-0.468296555834529	-0.422677663915982	-0.0812942110893305	-0.341624844611905	-0.405781744996396	-0.156851088075079	0.633952623481654	-0.233968683096764	-0.063165946908232	-0.774311771161633	0.269163937221848	0.20716045990927	-0.0978204989862745	0.169125696795292	0.0883267246656867	-0.537567031821569	0.391784029315672	0.382104522259248	-0.266657040639059	0.117921952229629	0.998652293831567
GO_PROTEIN_HYDROXYLATION	0.0643460961318955	0.53629546099073	0.32541437914765	-0.258455976332623	-0.0205478532108643	0.161244220999017	0.304649613238791	-0.392545171012937	-0.078440256291568	-0.111382316368575	-0.144875534452232	-0.505181542815754	-0.0311081712959269	0.258516668202471	0.230668668664285	-0.248190974497699	-0.456486936661252	-0.293738318723649	-0.330569328442299	0.207075120386163	0.117931405190085	0.998652293831567
GO_ZONULA_ADHERENS	0.327461480399048	0.542993651886922	0.0858615566987615	0.225286892220703	-0.49001353296552	0.243230369513301	0.407688182748132	-0.214043547354682	-0.101523040615501	-0.17602289172379	0.265252794349797	0.0795989366938683	0.322078016243073	-0.610435642599954	-0.682373202937823	-0.0433184662775143	0.245606852599057	0.0849827943701298	-0.584437738840326	0.250007480448883	0.118293684816386	0.998652293831567
GO_NEGATIVE_REGULATION_OF_AMYLOID_BETA_CLEARANCE	0.0523047530458975	-0.159835667572771	-0.237449620772088	0.102188969431208	0.0796990934962697	0.244988696824967	-0.161932625257178	-0.0428630568218843	-0.0184735008650685	-0.614474946281484	-0.443008778898591	-0.119661096608091	0.427593694597766	-0.0162896681716018	-0.343670738639115	0.0512031771199297	0.0326262112141517	0.226581171055251	0.388758954526273	-0.189879684379613	0.118467479478148	0.998652293831567
GO_SYNAPTIC_GROWTH_AT_NEUROMUSCULAR_JUNCTION	-0.00699512225946167	0.65932837255169	-0.617231683091195	0.315020451266221	-0.0609641642001892	0.209079062350835	-0.357075971966884	0.286920156832044	0.117793396516781	-0.177898648331173	0.457119426745411	-0.125727860328998	-0.23186155177196	-0.683148305713228	-0.347682671039086	0.224803575172165	0.169574532385696	-0.1325226581341	-0.183537740762653	0.238771496516209	0.118573077048652	0.998652293831567
GO_RAGE_RECEPTOR_BINDING	0.305170513050347	0.0477666108686462	0.0886227692510742	0.476637838342386	0.0498110970371095	0.740412324932206	0.051319631947641	0.0289134620015209	-0.623367103368401	-0.515439766702857	0.160837624525566	-0.176884672399629	-0.490163641843934	0.456348804693219	-0.570717801877088	-0.54852970732494	-0.358670166881199	0.513968569520148	-0.520150504788106	0.285548526647713	0.118623432124704	0.998652293831567
GO_PROTEIN_O_LINKED_GLYCOSYLATION_VIA_THREONINE	0.0608200255157855	-0.35556186707575	0.369398070410265	-0.354813604816528	-0.292544266873663	0.0608390488325352	0.0825900282658321	0.232599308771522	-0.0575180363964817	0.363460909600558	0.0660224639649738	0.0825179571529005	-0.057469274427707	-0.177721976967213	-0.341781074434284	-0.682749421168195	0.0277908303718902	-0.0969410261341166	-0.13819111012857	0.189003780621371	0.119052563203742	0.998652293831567
GO_REGULATION_OF_T_CELL_TOLERANCE_INDUCTION	-0.367952977492919	0.292700445056867	0.0761167936908003	-0.209912805372996	0.43193185332799	0.207160015363991	0.0878682469201053	0.314394566875351	0.292924684148742	-0.319734800734665	0.19231702652217	-0.582092339996327	-0.557274933879676	0.521584114859815	0.197154390583282	0.0657226740521956	-0.481205994938088	-0.137004642486473	-0.158454666057091	0.232156701851471	0.119189442080055	0.998652293831567
GO_NEGATIVE_REGULATION_OF_T_CELL_PROLIFERATION	0.00366908363904217	0.1137482139689	-0.168532309340642	-0.133155754542457	0.256744293464843	0.24037089945907	0.16912245648908	0.0362997947134137	-0.231294920409854	-0.220880969989367	0.0931206728662202	-0.179410636731551	-0.226042152428901	0.153246993782139	-0.308854341240756	-0.188123345283306	-0.272757703331335	0.0455640780067628	-0.065253878900271	0.144677642385743	0.119210986275159	0.998652293831567
GO_NEGATIVE_REGULATION_OF_CENTROSOME_CYCLE	0.247320723592727	0.053466865646096	-0.0978094108398617	-0.189582576367502	-0.254946989476541	0.0216243837353265	0.46671703072446	0.102934796523004	-0.0613925957918569	0.0815059357903165	0.0240960007002046	-0.458778687873581	-0.0809025669144376	0.397914900419507	0.190221608420612	-0.306293288326429	-0.232768835002515	-0.253920270234337	-0.458858094426102	0.186235350990921	0.11922713669387	0.998652293831567
GO_MICROBODY_LUMEN	0.13195562509509	0.0866243826546943	-0.255106523501203	0.249526632485508	-0.265839744247778	-0.404448474834091	-0.147519185107268	-0.323649602956824	-0.0747301515650185	0.0295044008838024	-0.26442115969489	-0.105312900929165	0.346301001949362	-0.240750961109205	-0.145279398173945	0.068429564487332	-0.060388028228274	0.418257258871888	0.19628246942903	-0.172247266767853	0.119230205605011	0.998652293831567
GO_EXOPEPTIDASE_ACTIVITY	0.0895386617388827	-0.0363856816033151	-0.286814771006851	0.0036699643579596	0.049194405516516	-0.0621370063698104	-0.0548190202482085	-0.00909607659242989	-0.317940242262427	-0.140778977369571	-0.236170603817891	0.0219702854141385	0.312229665159701	-0.143616311026056	-0.0796088080478517	-0.00738619511849922	-0.124386310278127	0.177083569597167	0.180223653540567	-0.133130907078507	0.119409106822043	0.998652293831567
GO_NEGATIVE_REGULATION_OF_OXIDATIVE_STRESS_INDUCED_NEURON_INTRINSIC_APOPTOTIC_SIGNALING_PATHWAY	-0.444174925957347	0.691417762723745	0.381517213335086	-0.617250756031303	-0.556725258805065	0.0825684921356266	0.0635036724079874	0.601812343289379	0.420587727602563	0.568402762503776	-0.48525264446335	-0.452453176134587	-0.608378302552847	0.191718412232631	0.655156694809334	-0.527580967267616	-0.255895284356453	-0.664935968526437	-0.471447721345918	0.330945801755564	0.119588201424466	0.998652293831567
GO_MITOCHONDRIAL_DNA_REPAIR	0.342321007434862	-0.176270131499594	0.301414216745692	-0.201577228272986	0.0237156687941862	0.206286178184431	-0.452262456127753	0.32091697741821	-0.197587928290094	0.625998020455522	-0.484036845737964	-0.599514870069614	-0.477408439659626	0.328463139251399	0.78526338942057	-0.416990151629626	-0.696379268565139	-0.624497955917064	-0.475002749366514	0.300091770508271	0.119900254601316	0.998652293831567
GO_COENZYME_TRANSPORT	-0.257488775779793	-0.257777621448329	0.179234714196693	0.0607959394022275	0.335685918678017	-0.325397810048525	-0.158828647382648	-0.0302755359840873	-0.514983816146256	-0.388815749357064	-0.296519807231076	-0.385379978741357	0.236914101715086	-0.288508701954486	0.18040632493599	0.474075379411819	-0.165151716413744	0.19428116119295	0.154394130724978	-0.200526218618072	0.120085712977765	0.998652293831567
GO_INOSITOL_TRISPHOSPHATE_KINASE_ACTIVITY	-0.180620333252291	0.464056847068373	-0.565762929429989	0.0762321006090341	0.524965598738011	0.124301435143704	0.631765046363562	-0.450114953925322	0.025349521309032	-0.320175347266592	0.569638739296876	-0.393338914973579	-0.576740956350781	-0.0158003056999588	-0.28388655242198	-0.612168023991715	0.0892994611239325	0.346036819090914	-0.0634672466117128	0.270543280857033	0.120240604017097	0.998652293831567
GO_INWARD_RECTIFIER_POTASSIUM_CHANNEL_ACTIVITY	0.27004266141171	-0.468870273667226	0.0760794827160136	0.089113341711804	-0.058660831388602	-0.0659491818690066	-0.146912153031277	-0.373251114905922	-0.348707145357751	-0.0262987774340063	-0.0908516496419018	0.386463162487483	-0.0370725690437086	-0.265092172656813	0.212038951852921	-0.147385143592173	0.301506842443747	0.325880457459937	-0.176198514134445	-0.179041776075406	0.120413327088947	0.998652293831567
GO_REGULATION_OF_SEQUESTERING_OF_ZINC_ION	-0.556502876825125	-0.141535001276823	-0.465044208972786	0.0120308048583856	0.0952920014804645	0.220431219610289	-0.1094028373474	0.211094540711919	-0.491437579816185	0.242643490172172	-0.62988428927411	0.282306059746946	-0.0643477238108824	0.196536446754379	-0.119743068928228	0.765426247978254	-0.550964274617064	0.520406625705209	-0.141722193374394	-0.257561331902614	0.120574809971346	0.998652293831567
GO_MEMBRANE_REPOLARIZATION_DURING_VENTRICULAR_CARDIAC_MUSCLE_CELL_ACTION_POTENTIAL	0.00683571181267373	-0.239707568774545	-0.0783333574147635	-0.336651171832016	-0.0158773996627181	0.11027332272541	-0.328595959805758	-0.262377967026651	-0.428140368236276	-0.110810482525993	0.120130493103477	0.0635601865106292	-0.183088057754886	-0.246502904628579	0.0869200884374046	-0.328684391073767	0.391106502155168	0.250579237729362	0.176045576373669	-0.16835609768564	0.120585041456371	0.998652293831567
GO_CIS_GOLGI_NETWORK_MEMBRANE	-0.338636213813934	-0.0067964368195722	-0.011631513686777	0.219708251869262	-0.471685001707954	-0.119928170283362	-0.102144506763402	-0.216367421343292	0.237288870014091	0.272788960385238	-0.294359246730932	0.0765415051322652	0.382401357189351	0.397804781863779	-0.00633756226394111	0.443041333940489	-0.0411201312495417	-0.386715055536213	0.0717617290267416	-0.192787011024742	0.120615980489982	0.998652293831567
GO_OUTER_EAR_MORPHOGENESIS	-0.189471968963641	-0.253657388213202	-0.518097262467814	0.0967428056568054	0.0186478288608125	-0.25684147918485	-0.121090842297403	0.339491663973046	-0.339661624898053	0.0513838680454099	-0.282363144438374	-0.214502076061457	0.455381096686055	-0.192525026200185	0.546326895463141	0.235419983657545	0.297924431276523	0.101320908809263	-0.550126944133378	-0.217167639953303	0.120636306821319	0.998652293831567
GO_MPP7_DLG1_LIN7_COMPLEX	-0.252728052730871	0.237668871269663	-0.684394695584611	0.0658312925756608	0.124612284405393	0.137834455938482	0.0205485409532534	-0.44748589623709	-0.336965603499742	-0.0944187018027797	-0.134942075005662	0.0932323272331862	0.0843243818662782	-0.343737504774227	0.151304779909625	-0.0575372199047766	0.0580226547893615	0.304063016231367	0.209457870818235	-0.186431250063704	0.120691600551972	0.998652293831567
GO_LATERAL_PLASMA_MEMBRANE	0.179142841800756	0.286132131112096	-0.051076820206128	0.0348093367596999	-0.291441638324276	-0.246806532599406	0.221677261210197	-0.0340327273097215	-0.120161604595415	0.196574412621583	-0.0795726783716331	-0.0817825127834401	-0.189472358500869	-0.0858496838038404	-0.336472837230158	-0.17309255349747	0.10836258378931	-0.137047200469311	-0.173152292637525	0.142221900718731	0.120853440352979	0.998652293831567
GO_REGULATION_OF_HISTONE_METHYLATION	-0.125587551965022	0.0870135650566603	-0.0215095632840009	-0.233555760997636	0.209121031590877	0.0812510206865757	0.296210523031651	0.13682973153403	0.0307618711197617	-0.0826019665296127	-0.194586705964869	-0.367150343486707	-0.374261131903064	0.190244121414412	0.21023496126465	-0.150832898665281	-0.18554779905164	-0.323717312251365	-0.115577876622885	0.156243870756227	0.120881027641295	0.998652293831567
GO_NEGATIVE_REGULATION_OF_CELLULAR_PROTEIN_LOCALIZATION	-0.00624252433576755	-0.0658026288090822	-0.131499024365734	-0.0450273294981165	0.0905936746328601	0.102658227619416	-0.0725263276656355	-0.18933995415688	-0.435120461668489	-0.192269122921853	-0.113298245712505	0.0507558183980119	-0.0686000554993402	0.0221073319739936	0.0692956995599562	-0.0764628120806529	-0.0790086497352293	0.153454407956995	0.148719363837442	-0.123702975949741	0.120985474105007	0.998652293831567
GO_POSITIVE_REGULATION_OF_SMOOTH_MUSCLE_CELL_DIFFERENTIATION	0.316934747022641	-0.311910063354392	-0.362736568838776	0.267467342719089	0.191315999800618	-0.0193608258355044	-0.267122371987661	-0.0526785800707315	-0.195766681300454	-0.604587456947896	-0.444456766379024	0.346732879194612	0.0273752981278898	-0.452522575497478	-0.22916515448185	0.191040282149502	0.455993086951213	0.118632444277338	0.182204150533028	-0.214845503695154	0.121079180919022	0.998652293831567
GO_NEGATIVE_REGULATION_OF_ENDOPLASMIC_RETICULUM_STRESS_INDUCED_INTRINSIC_APOPTOTIC_SIGNALING_PATHWAY	0.0165323107986918	0.0164858147479926	0.274029801249653	0.0591549408149807	-0.406576360019001	0.515311350750506	0.264569210860557	-0.399986732069947	-0.187341261281069	-0.0211203020766695	0.359817105907142	-0.231762305746407	-0.0945726218837624	-0.123122824543506	0.249808018203188	-0.450137264296236	-0.45592645603246	-0.106587669074246	-0.0169416516296481	0.198280426846552	0.121177381903924	0.998652293831567
GO_REGULATION_OF_BONE_MINERALIZATION_INVOLVED_IN_BONE_MATURATION	-0.664437944002896	0.687852539226565	0.131362253682864	-0.197585302899303	0.396925242483697	0.589507312938615	-0.22903915902402	-0.408863895711514	-0.652803131941404	0.548177799283089	0.564004589998713	-0.605098203091923	-0.603605889431256	0.331369183558151	0.196246852824501	-0.225877130451584	-0.0680984811186468	-0.67594079222248	-0.317436458839478	0.315609687940626	0.121223014107311	0.998652293831567
GO_DNA_REPLICATION_SYNTHESIS_OF_RNA_PRIMER	0.121650677324963	0.114177609746546	0.664029571854193	0.104802165895483	0.00932501152350626	-0.667456874942325	0.483827624875109	-0.037919278565959	-0.137698281245745	0.627238523830541	-0.482700978773882	-0.712350899116488	-0.885824260418457	0.709358847465334	0.320177665486948	-0.261022215673647	-0.67263769086375	-0.606931384581691	0.0672825250192158	0.327904860360083	0.121362538371231	0.998652293831567
GO_AUTOPHAGOSOME_ORGANIZATION	-0.00452509890306793	0.0354481517902392	-0.177016130920083	-0.037952122713312	-0.0619247036485598	-0.27302817787256	-0.249010826509665	-0.0721517056419966	-0.268035246774445	-0.0678708685988842	-0.0298704969838552	-0.313543048321496	0.0589294394737276	0.0891463870984173	0.046373113366048	-0.0465533373239961	0.00711483289880555	0.166250762260151	0.0949162351776503	-0.122459955058317	0.121380281442678	0.998652293831567
GO_EMBRYONIC_NEUROCRANIUM_MORPHOGENESIS	-0.30531178418294	0.427333585702255	0.295907230256209	-0.101802877040439	0.0340431579804061	0.291692128346674	-0.275086089296217	0.142150398735427	-0.0157304662300824	0.120605695265754	-0.2840918542422	-0.386256822897303	-0.61783285695167	0.0314521432021812	0.547385034849101	-0.23375126027595	-0.0632562614031116	-0.231824488610478	-0.559356312999025	0.219153659980768	0.121467624382626	0.998652293831567
GO_POSITIVE_REGULATION_OF_INTERFERON_GAMMA_BIOSYNTHETIC_PROCESS	-0.169767601559504	-0.176313861440988	-0.254808910928633	-0.299216705728771	-0.0212791833903426	0.408340413305697	0.0963955728145671	-0.276597975854053	-0.413221718604331	-0.330673820510252	0.328079888922885	-0.350067418568035	0.559021685108055	0.410367867566103	-0.0334251572491411	-0.207695448778526	-0.168689770492018	0.472737241243443	0.258262770110384	-0.218387962296963	0.121525757607477	0.998652293831567
GO_SECONDARY_LYSOSOME	-0.0438352299734889	-0.0374318577968579	-0.378345743810745	0.178675652990677	-0.412081423836939	0.36586006328266	-0.121453087598866	-0.443794112143423	-0.362071961834304	-0.201867436652419	-0.0474659442385331	-0.160641808053226	0.105753603334627	0.254083541071593	-0.414604604592245	0.3436014661135	-0.253141433996812	0.336895255291402	0.291882106595109	-0.199688614048879	0.121790956016564	0.998652293831567
GO_UDP_N_ACETYLGLUCOSAMINE_METABOLIC_PROCESS	0.0576279751879242	-0.119679522962238	0.260123119435692	-0.374053529948395	-0.407093917618152	-0.0423553844570743	-0.285413640313515	-0.0125157033632887	-0.309292738730888	-0.231923895920864	-0.0117549889379447	-0.103386924549065	0.124492453783637	0.186416037501985	0.281292384785833	-0.239498113986275	0.035605077958848	-0.06780833384159	-0.0589880676090411	-0.153977584949064	0.121865989254631	0.998652293831567
GO_GAMMA_AMINOBUTYRIC_ACID_SECRETION	0.23289334337966	-0.154881325075308	-0.255086912413971	-0.320389816530405	0.361848716040669	0.164654553249885	-0.299509027805944	0.278692049837529	-0.333286761640542	-0.0682201842002141	0.40477914274671	-0.354804010563447	-0.277229211340177	-0.420061358022875	0.0145367583253891	-0.0761110038297584	0.0880401440678836	-0.319401040838257	-0.143376794940851	0.187095703514404	0.122076158696357	0.998652293831567
GO_NEGATIVE_REGULATION_OF_B_CELL_DIFFERENTIATION	0.628093268125395	-0.60863258055704	-0.394844611709089	0.150867346311881	0.0896733751236858	-0.0785895118067605	0.510229137338415	-0.546724521300246	-0.662182285398625	0.00271780327878421	-0.372461692815244	0.442830569754286	-0.0459769344477483	-0.327437016370433	0.773105226720914	-0.221570261457747	0.491782855068617	0.262207288162955	-0.0242621293599983	-0.285367156432387	0.122305761497548	0.998652293831567
GO_FRUCTOSE_6_PHOSPHATE_METABOLIC_PROCESS	0.248251132914202	0.519413441669542	-0.0331366122354586	-0.246742126301127	0.0502296571188148	0.562512527207576	0.131872201882776	-0.343569660618	-0.328462577180408	0.110400670292641	0.0109341562903325	-0.568581611786427	0.319134068660656	0.18978176790077	-0.217473556622236	-0.57307393293539	-0.312293242882144	0.0657868838987288	-0.192082662043923	0.223073268548145	0.1224780661727	0.998652293831567
GO_POSITIVE_REGULATION_OF_PROTEIN_OLIGOMERIZATION	-0.0193538814076061	0.372001700502393	-0.14046352359813	-0.383176137278507	0.337662138629087	0.320833215701098	0.242522595415824	0.0196782292762661	-0.191830696229905	-0.0237043044041706	0.220817684145176	-0.389486760365684	-0.654095943530925	0.185156156646963	0.504325707929247	0.0181129919120492	-0.256597551681527	-0.456821932072877	-0.144729622791006	0.217902302948904	0.12253788370425	0.998652293831567
GO_SPINDLE_ELONGATION	0.0886641343356875	0.623834221270222	0.442177360076488	-0.519055829871925	-0.271451447340618	0.257948301582187	0.204060031752986	-0.464235953172603	0.0335403939804999	0.274492775438171	-0.141437520513268	-0.622946804697447	-0.403814986271877	0.501265211900909	0.659602162695253	-0.472224352458769	-0.687307018406898	-0.351271114596785	-0.617342188751632	0.297303656099572	0.122677737953516	0.998652293831567
GO_C_PALMITOYLTRANSFERASE_ACTIVITY	-0.178128195418756	0.579772342007359	-0.298683234518845	0.245038108997743	-0.307774266374032	0.563873864664748	-0.447500389207266	-0.410700917289405	0.411667462452538	0.390060213643354	0.19038861736629	0.132634443832865	-0.26322095631179	-0.151453788796678	-0.386865918114526	-0.54258045558423	-0.27492930266336	0.374755770403046	-0.359304038369405	0.250962676729939	0.122722860683147	0.998652293831567
GO_REGULATION_OF_PROTEIN_MODIFICATION_BY_SMALL_PROTEIN_CONJUGATION_OR_REMOVAL	0.0540628463829964	0.312620484334317	-0.0470212122011872	-0.21634310557703	-0.0379713436000601	0.206159401598623	0.0940579792206377	0.123459166668362	-0.225313441558361	-0.064948116828932	-0.157484129490589	-0.345050826298274	-0.178303998409802	0.205460965508226	0.0953252099535285	-0.247273490683983	-0.335265079075768	-0.126904009537204	-0.230163019512592	0.149024374547781	0.122794667647901	0.998652293831567
GO_CHROMATIN_SILENCING_AT_TELOMERE	0.321298897209018	0.310349432693163	0.250015199082465	-0.338016442516082	0.363292251431291	0.612029873839494	0.110820647046259	-0.130625946743281	-0.496013527748904	-0.206739669126855	-0.189528145620728	-0.0167570835047015	-0.0878475814053158	0.328625071304251	-0.00893765850124392	-0.51539861505226	-0.600819158101657	-0.260179449745228	-0.235196863023122	0.229735059939645	0.123204136805464	0.998652293831567
GO_ATG1_ULK1_KINASE_COMPLEX	0.316666569461364	-0.207277717099945	0.282139373748434	0.547079959090206	0.160784414815884	-0.579437165440929	-0.33197153409469	-0.646742964212202	-0.71964550714697	-0.301388805082179	-0.106137225189013	-0.521982135859038	0.138271017108502	-0.0329660050927496	0.453053847689288	0.279490202020943	-0.203911086680676	0.525605414418372	0.391843737627301	-0.272851133099451	0.123620231994712	0.998652293831567
GO_U5_SNRNP	-0.0662820290221534	0.297783794328654	0.112231783052305	0.035780638996772	-0.0394017761415648	0.389151857361942	0.0184703068058926	0.115863405746597	-0.00423889004329614	-0.0142913522631012	-0.538327926535444	-0.474311307063612	-0.430640417489034	0.491461750875417	0.261106104259145	-0.189654701251746	-0.298071845913876	-0.24987979265493	-0.596741173093721	0.213726860272145	0.123896946918648	0.998652293831567
GO_AROMATIC_AMINO_ACID_TRANSMEMBRANE_TRANSPORTER_ACTIVITY	0.251175511349824	-0.414889330022914	-0.00677231407627249	-0.446846199363404	-0.147306600972314	-0.109943782348795	0.300733330446435	-0.450319750251941	-0.232038068409919	-0.29265408485864	-0.230220166402894	0.26583981928294	-0.28111968389149	0.276467623880711	0.732155819017825	-0.165593474795017	-0.354598911796717	-0.0507367479468196	0.00242481604535388	-0.214839585193765	0.123909745571186	0.998652293831567
GO_ALDITOL_CATABOLIC_PROCESS	0.68577295974075	0.0123274655435086	0.449009831251541	-0.524056344222845	-0.807585161753502	0.0402182256188127	0.465221119772787	0.405474015044105	-0.416395922567284	0.708585973878768	0.27754092006527	-0.156836092168611	-0.110704602332526	0.212864796657494	0.0444258457381557	-0.286347657677302	-0.0225013197253687	-0.288574117508809	-0.807207203354207	0.294688505830207	0.123915836368723	0.998652293831567
GO_NEGATIVE_REGULATION_OF_PROTEIN_ACETYLATION	0.149633779986723	0.357448015914174	-0.300110304467477	-0.0536203677683925	0.173326516925076	0.174830035931233	0.266723208882303	0.200774043363539	-0.194516267342216	-0.331923252007514	-0.231462881328174	-0.554260976547105	-0.221473331579481	0.0629915104513237	0.0188829731557641	-0.122538196039928	0.037675618368083	-0.140112137513432	-0.326159789533072	0.174815430071937	0.123926864846024	0.998652293831567
GO_DOSAGE_COMPENSATION	-0.332618955171378	0.504471300277418	0.478841527749368	-0.250179433779074	-0.0815725368485825	0.240210662511811	0.0706579218292827	0.0918258500858912	-0.0676777248502871	-0.167302074003831	0.00863934191573007	-0.550128015075388	-0.48095853013407	0.458051648131138	0.384687789013934	-0.490063172528085	-0.332634463611978	-0.228890433403874	-0.232739907469375	0.229111283790744	0.123991266361367	0.998652293831567
GO_HISTONE_H3_K9_DEMETHYLATION	0.132588558477495	0.505360929754572	-0.386725787567144	0.130739174126568	0.369980576252054	-0.0790139869857469	0.422677729662395	-0.144151873116247	0.0904236784275436	-0.432446760966624	0.116629254030285	-0.623701770475571	-0.534863964449082	-0.326061133500467	-0.24820278934449	0.17977161425749	0.12693400980478	-0.0547306363976662	0.231058484237187	0.222230113423945	0.123992618523327	0.998652293831567
GO_HISTONE_KINASE_ACTIVITY	-0.302680013552227	0.522238573377087	0.293569946346845	-0.450907001966168	0.0122390501790902	0.185254891645715	-0.0506879719983059	0.15229507266241	-0.191004483055071	0.0858487634938958	0.0994703944564624	-0.432031179061855	-0.570318363052091	0.611475342081071	0.416708953085259	-0.565616850329688	-0.704216240852373	-0.21047501440262	-0.346541448530885	0.257457506641055	0.124053879861865	0.998652293831567
GO_MRNA_TRANSCRIPTION	0.417353718453506	-0.113687103169658	-0.186256099172431	0.0442548220635808	0.2226737650092	0.521205709297107	0.263159908559877	-0.266607865876484	-0.441850810023143	-0.0356625067390439	-0.118359799569794	0.0610271304502848	-0.254515150896792	0.0846698870819242	-0.00884392767975739	-0.438923065713458	-0.13095088655618	-0.319229650412165	-0.28938263725878	0.18985705933518	0.124089587640917	0.998652293831567
GO_EXOGENOUS_PROTEIN_BINDING	0.143594591120316	0.252835728885029	-0.150339253627423	-0.151285469066328	-0.0130335128239992	0.344171267744611	0.181201468761239	0.0994642331361757	-0.229092111517072	-0.275356358520787	-0.0643571731724541	-0.100551185501325	0.0339240248661496	-0.153823413003382	-0.278011655924025	-0.268869417827164	-0.179934266359599	0.0712600753404671	-0.188201561147244	0.145553507755361	0.124096247128041	0.998652293831567
GO_CENTRAL_NERVOUS_SYSTEM_MATURATION	-0.145942402236698	0.0591985112924683	0.0104917270817149	-0.343867830255772	0.336495156146454	-0.301346953024566	0.422906332710671	-0.0307783256820266	0.104844221930132	-0.117695472653557	0.541893074438805	-0.184921841175204	-0.40264088580674	0.0329341183018233	0.148210994436992	0.0543976342319039	-0.458978526062306	-0.219980212953589	-0.098873371698209	0.189976787681359	0.124155231302506	0.998652293831567
GO_BOX_C_D_SNORNP_COMPLEX	0.334287199061045	0.766496568713648	0.401962489117866	-0.587683049825354	-0.551553127052171	0.664063874713888	0.438451037113626	-0.180611911588266	0.00796234383255684	-0.292350980924946	-0.27171873790522	-0.519402453193321	-0.688138629893668	0.761877529473738	0.540456342976269	-0.582255873685586	-0.48881920171179	-0.695816766486148	-0.588255021186588	0.348844777873084	0.124255575662416	0.998652293831567
GO_INTERMEDIATE_FILAMENT_ORGANIZATION	0.00800007613790268	-0.183298009530074	0.0945279227849882	0.253122503281888	0.373236712127316	0.0928036928890874	-0.385099704839651	0.232607492337258	-0.125285745184986	0.352626427040193	0.280187554994288	-0.293738527561906	-0.358112143843199	-0.205022404037252	-0.0872497216241088	-0.395525508987203	0.398223601014083	0.389312776065668	-0.333351779940595	0.200994683799606	0.124336456454488	0.998652293831567
GO_HISTONE_H3_K9_METHYLATION	-0.111837100906897	0.20367756899823	-0.0869607414652076	-0.198149547910363	0.212468706739192	0.204574909488434	0.219174470956407	0.148883553420805	-0.0210547457401035	0.0513875574153187	-0.351322146135145	-0.239885234879267	-0.399632285510024	0.00331917497074205	0.207121815676902	-0.182123535784511	-0.117981924187465	-0.0610958979102915	-0.223467504907152	0.151340218144626	0.124437311303145	0.998652293831567
GO_MOLYBDOPTERIN_COFACTOR_METABOLIC_PROCESS	-0.538624470850706	-0.502870781945078	0.641060949041277	0.355834575543762	0.168858871261365	-0.461720973556842	-0.698204873341689	-0.684651913623402	0.00130621713661094	-0.240698259813093	0.185684447919999	0.0272438841086217	-0.315778270627024	0.195409904841752	0.216723989996952	0.219629593611414	-0.311244308368767	0.16345602844541	0.755545055613082	-0.280148344905207	0.12451351423376	0.998652293831567
GO_ESTROUS_CYCLE	0.348844738873154	0.0365241504278261	-0.369816130089614	0.178581465650551	0.348426516708396	0.0118037486208452	0.0294174832958008	-0.0432184898788685	-0.065216641773931	-0.184060164035512	0.133970766279438	0.151302241890457	-0.49681564812657	0.0485624605992094	-0.228647306586877	-0.142430219853307	-0.252968072251276	0.0961755491163549	-0.180446982357658	0.164318264839671	0.124554842848768	0.998652293831567
GO_GLYCOLIPID_BIOSYNTHETIC_PROCESS	-0.0780798901341606	-0.14113800438407	-0.0578277825806827	0.0262376969641029	-0.06430705902248	-0.317749299709392	-0.0228951718654528	-0.0207746773922398	-0.150603075568992	-0.0165667435557671	-0.292056300178745	-0.0848997269106164	0.0971700528083267	-0.0842695396197702	0.114930460258483	-0.0700725783751376	-0.0883260266982543	0.169226110998845	0.0338974416442074	-0.114207961302159	0.124853482958667	0.998652293831567
GO_DOPAMINERGIC_NEURON_AXON_GUIDANCE	0.622542583491099	0.627355233110085	0.0668189000698595	0.0500049798401535	0.530955192810529	-0.296659013926942	-0.546909589823052	-0.178127164993151	-0.703329322196398	0.493826424982257	0.148146096917237	-0.278006334610411	-0.615767839702372	-0.33071072945061	0.318148740607968	-0.0367095568019121	-0.155418931151754	0.0813487895144454	-0.651629058321415	0.282649871378751	0.124874985370707	0.998652293831567
GO_ANTIMICROBIAL_HUMORAL_RESPONSE	-0.195555413805512	0.0129737929613703	0.101617867010563	0.0845092163708324	-0.0365729664685955	0.400724977443592	0.122373846131329	0.0662924505493883	-0.0212980484436433	-0.140189686816106	0.0878281871103773	-0.17967527906016	-0.138170137917382	0.0493648716932947	-0.181444994251685	-0.187974589080645	-0.0115577298749309	-0.0888737491497484	0.0790105893565996	0.126297329289545	0.12491610478414	0.998652293831567
GO_NEGATIVE_REGULATION_OF_PHOSPHOLIPASE_ACTIVITY	0.351344401877598	0.418120188801322	-0.212044969258072	-0.202958895067791	0.244866481684847	0.0652016256143677	0.184468376336956	-0.258724232551727	-0.260417944359817	-0.373258519101863	0.585828654392258	0.0542020127233071	-0.59451932340478	-0.46770644270224	-0.364327641951116	-0.238947349658467	0.20302010392872	-0.118517116057639	0.154748072546659	0.220817339514497	0.125073007533013	0.998652293831567
GO_NEGATIVE_REGULATION_OF_CELL_MIGRATION_INVOLVED_IN_SPROUTING_ANGIOGENESIS	-0.182225507219659	0.245274263511492	-0.214185513348557	0.264397040424738	0.181895065686573	0.1615016813826	-0.24205703640124	-0.200524597472236	0.18245147357522	-0.492360764279373	-0.261510503843992	0.149347633597605	-0.119578131665386	0.0688828397029082	0.0246313268741003	0.0602693524160853	0.255046053063937	0.15185328511077	0.34286947445352	-0.167332901738232	0.125240642974937	0.998652293831567
GO_CARDIAC_VASCULAR_SMOOTH_MUSCLE_CELL_DIFFERENTIATION	0.406685556083546	-0.0689813184007471	-0.311754184338081	0.403201446160627	0.312173283935818	-0.42323575028548	0.0587155502544108	-0.29192265928502	-0.532193716005913	-0.69313155954358	-0.383528224746346	0.611967761881349	-0.15085706423766	-0.448404806684291	-0.330184847467593	0.317297238349446	0.612436233292708	0.0792772713479376	0.356022499447395	-0.26948715630214	0.12541231644655	0.998652293831567
GO_CELL_CELL_ADHESION_VIA_PLASMA_MEMBRANE_ADHESION_MOLECULES	0.206727891952091	0.136326199012254	-0.221254881685205	0.214597711898221	0.230789188622125	-0.0652575849247558	0.0319820884578821	0.0479783413614951	0.0228567975745578	-0.080169540406232	-0.0533066281453627	0.0956636976385531	-0.229487236415935	-0.312735550173903	-0.379664202973421	-0.107197126152785	0.246720120547001	-0.0772824969628955	-0.0341479825170253	0.142609036555126	0.125666272843407	0.998652293831567
GO_CELLULAR_RESPONSE_TO_ABIOTIC_STIMULUS	0.039342092446256	0.185498435622618	-0.106449634952258	-0.0769148276897075	0.0888412439624111	0.102967326009809	0.131067947601503	0.0114443071223118	-0.230994879987983	-0.118930306210774	-0.0140991596418726	-0.226380345890629	-0.12808097647517	0.0564551473106644	-0.0100418722857245	-0.238079676709188	-0.273453438016449	-0.00517870671360629	-0.124388814096861	0.119713816658013	0.125835392376595	0.998652293831567
GO_INTERLEUKIN_5_PRODUCTION	0.52916061853344	-0.217770508174859	-0.378122506221156	0.145096845787436	0.484917143292156	0.512440330577221	0.310845573480771	0.119975753418521	-0.31188985839375	-0.451285494128291	0.0134064363220087	0.10592050969816	-0.204372918032471	-0.357598227092864	-0.537458879602164	-0.399153478661787	-0.0685173983071459	0.164888132883516	0.0292628504487277	0.22717634285539	0.125964621319581	0.998652293831567
GO_POSITIVE_REGULATION_OF_PROTEIN_CONTAINING_COMPLEX_DISASSEMBLY	0.12103350896027	0.222063913990322	-0.413878514247102	0.157467785895279	0.130723240808588	-0.163910678543717	-0.00683459197172481	-0.077293439865596	-0.412684807395876	-0.267183584505614	-0.344479237807189	-0.305735616431132	0.0966375311346426	-0.0899937449038198	0.161665393886021	0.20701853211346	0.0426009962036837	0.24985682983065	0.199392746091785	-0.166087279370876	0.1261115669334	0.998652293831567
GO_MHC_CLASS_II_PROTEIN_COMPLEX_BINDING	-0.118692064345188	0.333159751200845	0.00757133977627378	-0.137562502198795	-0.245711384207846	0.587614573712197	0.126120166953579	-0.191197760762291	0.22654252520744	0.0995739846339209	-0.29068484350512	-0.406128187561303	-0.00194082282419683	0.00558259430457292	0.104289200386904	-0.102880519725854	-0.15634723594577	-0.260952224878623	-0.294682225225549	0.175199135544183	0.126339036315471	0.998652293831567
GO_LACTATE_METABOLIC_PROCESS	-0.116503085117531	0.200381539037677	-0.173159556361834	-0.0440972934617206	-0.28585472234613	0.219365358275818	0.385838938022739	0.0215346746747729	0.0371626829621051	0.317397133810184	0.0821383739405877	-0.314179009818895	-0.246579599546073	-0.324115085746016	0.145798532970776	0.0800314155980241	-0.161918183116279	0.12226269258872	-0.0915180795494985	0.157341168526193	0.12672650359228	0.998652293831567
GO_VESICLE_FUSION_TO_PLASMA_MEMBRANE	-0.12406826284227	-0.227614724414859	-0.334830937812008	0.187011482242218	-0.130916220857744	0.0802405494344847	-0.176886095374537	0.00776659533919932	-0.277773399022326	-0.168486405597883	-0.270339659094862	-0.289328160397899	0.107883511732479	0.118331271804542	-0.186646476900263	-0.0579509419722276	0.23086777450121	0.117678936631907	0.0280757747701139	-0.139150059271286	0.126847036666894	0.998652293831567
GO_POSITIVE_REGULATION_OF_HELICASE_ACTIVITY	-0.193054998547859	0.516320454712941	0.590143835541667	0.142687460132323	-0.422885936130861	-0.292453704641419	0.291819952581102	-0.252761004391976	0.162915413718858	0.111717785157505	-0.223565693363802	-0.621034113631959	-0.234012275926116	0.639174741735958	0.277493724551996	-0.212126580589727	-0.434772055442238	-0.72492078518445	-0.533724230915744	0.269661430086056	0.126944685286163	0.998652293831567
GO_POSITIVE_REGULATION_OF_PROTEIN_MONOUBIQUITINATION	-0.264225926860952	0.127770708372505	-0.44429768293449	-0.298628491544031	-0.473672976486974	-0.2770388489758	-0.617610365418782	0.334588783358003	0.171913439522732	0.344474276825042	-0.277074102760868	0.262639226601759	-0.198643143762223	-0.0930366120987159	0.5274519390661	0.390692591329916	-0.284254090263307	0.464466754339047	-0.371909551593435	-0.239339633466358	0.12698288973518	0.998652293831567
GO_SPHINGOLIPID_TRANSPORTER_ACTIVITY	-0.240827704182927	-0.456826721612845	0.0697430313005199	-0.0832150535615286	0.222110676169583	-0.190173831385322	-0.341893723807022	0.450860108802358	-0.186388942751248	-0.317277450663789	-0.416212221085952	0.163652479480492	-0.0262729232657964	0.307622484552768	0.312766545418317	-0.116694583158893	-0.0702704051325156	0.00463184711460812	-0.201997884005739	-0.182143498105239	0.126986777161984	0.998652293831567
GO_NUCLEOSIDE_TRIPHOSPHATE_DIPHOSPHATASE_ACTIVITY	0.299913955132487	0.31062924682983	-0.17430202662529	-0.361920920340357	-0.304514708491168	0.300231053477411	0.150940729496492	-0.0147714976989639	-0.0965772550779448	0.253207935396808	0.00751487607225598	-0.547625736366842	-0.267546940164328	0.239795990678987	0.304286529475554	-0.42552941374736	0.340702944223045	-0.539359449921285	-0.66961661426361	0.229279894276326	0.127308668177027	0.998652293831567
GO_ATPASE_INHIBITOR_ACTIVITY	0.171818778162267	-0.595082039325973	-0.872454467160265	0.198378427900861	0.416312527976394	-0.186282583905217	0.0388579499894346	-0.575502028627766	-0.227052191410937	-0.0561801769608505	0.396187704330859	-0.475548973229864	0.621785944178973	-0.54720559691294	-0.0327236037811204	0.363126010979739	0.595895834249575	0.583095060044619	0.334727850115179	-0.29775752925381	0.12733253366598	0.998652293831567
GO_MODULATION_BY_SYMBIONT_OF_HOST_AUTOPHAGY	0.422805102124574	-0.282176932613338	-0.317357507112007	0.0946393221447712	-0.273880095605613	-0.642123245973256	-0.232167937697994	-0.182892170183816	-0.312905343616364	0.00262865453166644	0.056535721556424	-0.625307449218487	-0.163889792802667	0.140251455563136	0.462555382559097	0.154253959955559	-0.247526109070934	0.355000493834895	0.570350794570141	-0.232246949418838	0.127559509301651	0.998652293831567
GO_POSITIVE_REGULATION_OF_LONG_TERM_SYNAPTIC_POTENTIATION	-0.356223334191384	0.0767684380446942	-0.372831624180871	0.131250216232584	0.28922282599463	-0.230960142707046	-0.19958262911057	-0.219550778760584	-0.0848408375341089	-0.161937599033005	-0.120569775151456	0.0900697211848918	-0.242930663910702	-0.0928417569907262	0.0359011245346356	-0.0452938553688768	0.202468016390211	0.121814796511855	0.208749525625185	-0.148310771714979	0.127590029002924	0.998652293831567
GO_NEGATIVE_REGULATION_OF_PROTEIN_LOCALIZATION_TO_CELL_PERIPHERY	0.0174556437600783	-0.0614447297601674	-0.226081609813126	-0.205111754932315	-0.00931810106670042	0.251204802329951	-0.144931114071721	-0.170224360773241	-0.463336256345212	-0.183574757930763	-0.0210320405540687	-0.253336764116256	0.100513563208692	0.0893774607968646	0.157600161780007	0.0157033554081134	-0.0310994844255615	0.00916383724571251	0.114536006534335	-0.135888565159196	0.127615409888724	0.998652293831567
GO_MICROBODY	-0.0824078395442437	0.0195892427780783	-0.154385591336293	0.143609507862906	-0.210462840856871	-0.255848342574	-0.102553549709706	-0.252388416523467	-0.103556135041367	0.0574642008146745	-0.221181792621242	-0.189008798482452	0.24614880783852	-0.0160979025322906	-0.039515738271959	-0.0281689956235989	-0.046692721561212	0.232143587789965	0.000181693791928728	-0.125521155868752	0.127626594296345	0.998652293831567
GO_INTRINSIC_APOPTOTIC_SIGNALING_PATHWAY_IN_RESPONSE_TO_HYPOXIA	-0.0305965989205309	0.30592227559919	-0.340150891271284	0.30091992446332	-0.404333807004361	0.1459212696171	-0.189041193720846	-0.12649015292968	0.00118561332195144	0.421608568849356	0.601951162272466	-0.141464587994211	-0.275117811598918	0.0880362215038121	0.459068137260899	-0.1977428455946	-0.415258145057258	-0.255363084907515	-0.524903098537362	0.220288258254433	0.12767909662315	0.998652293831567
GO_POSITIVE_REGULATION_OF_CILIUM_ASSEMBLY	-0.0390591714020734	-0.0553539164852486	-0.568682433659268	0.0746561614166402	0.0732791289795237	-0.455039928145918	0.405663572397815	0.0256668381954502	0.0653324881363287	-0.349919695925068	-0.293596115424285	-0.166648432512394	0.228853938518981	-0.17355816098837	-0.104143372581288	0.187461048869647	0.00935621766675043	0.420881927342583	0.301161162566678	-0.189470820375424	0.127770202189104	0.998652293831567
GO_NEGATIVE_REGULATION_OF_INTERLEUKIN_6_SECRETION	-0.270227227810444	0.42435695253198	-0.62552985717006	-0.0996718782654798	0.315814805920726	0.519291347965422	0.430853348915189	0.155006592866956	0.286655810814264	-0.361895538174497	0.389131230264691	-0.189233001508452	-0.294742912954748	-0.0327911730300023	-0.300025416056016	-0.00820573741635101	-0.237939523920506	-0.42307130309006	0.44928035816891	0.235389778531244	0.127805804052328	0.998652293831567
GO_POSITIVE_REGULATION_OF_CARDIAC_MUSCLE_TISSUE_DEVELOPMENT	0.158299313130876	-0.13098525389011	-0.416650721936064	0.167003760016173	0.132568410026674	0.164115017102265	-0.171001417831684	-0.185693688117581	-0.40567445942977	-0.241463620910459	-0.12715783616115	0.263827872882225	0.00410477777597074	-0.136321738396492	-0.194573369736438	0.309868767652655	-0.0964420261032541	0.232086851897493	0.140004758432741	-0.161377713891597	0.127866083441364	0.998652293831567
GO_POSITIVE_REGULATION_OF_EPIDERMIS_DEVELOPMENT	0.160772019476554	0.243531325778088	-0.00230533730299104	-0.109090495809943	0.0484429166473287	-0.11714268991447	-0.152428789411521	0.223049896449763	0.212945537770366	-0.159974181583026	-0.198816862544676	-0.12709231482107	-0.213463935726621	0.102217623321653	-0.0859492576200083	-0.283404574344563	-0.14592387747354	-0.0642109629591966	-0.119351880022691	0.130691337415343	0.127924389585879	0.998652293831567
GO_LEUCINE_METABOLIC_PROCESS	-0.153126964659569	-0.352782323025815	-0.168884957995637	0.477018306017091	-0.131150448395533	-0.485601865984319	0.19927922324807	-0.670531325385488	0.224905002364984	0.0437598425087666	-0.66395919077177	-0.13927307822592	0.511074597293874	-0.654014805191818	-0.335523386459769	0.254307564068796	0.24442543890947	0.554950346044923	0.525229899795376	-0.272972044945659	0.127987291337012	0.998652293831567
GO_RESPONSE_TO_GLYCOSIDE	-0.459506073210014	-0.520599913141594	0.431676640907401	-0.0327050652914218	0.235280596309995	0.335718484907539	0.332584642245418	0.0300230946881837	0.107729132705014	-0.0566439836484584	0.141167286348107	-0.453594822454138	-0.222914815033708	0.233022723808328	-0.192996237419316	-0.301208736713084	-0.537595201368681	0.484454238569253	-0.437567032203879	0.228070425608282	0.128245951884918	0.998652293831567
GO_ER_RETENTION_SEQUENCE_BINDING	0.513735234590993	-0.113963134602927	0.236822758396132	-0.493586742422282	-0.448304724934147	0.604960005641925	-0.389745170111585	-0.415909167668275	0.418712829130376	0.450498633320559	0.424220760815659	0.581389762927687	0.341790244984449	-0.765516551350032	0.0937346129268695	-0.811348192315933	-0.359672268066775	-0.620417115596849	-0.421553278233574	0.316784669195649	0.128321240401043	0.998652293831567
GO_MUCOSAL_ASSOCIATED_LYMPHOID_TISSUE_DEVELOPMENT	0.553171263426544	-0.335287088543106	-0.316200563326475	0.242658687996992	0.530790215539946	0.213382300079703	0.0957620659651847	-0.162299026101867	-0.530914641568462	-0.655662644252347	-0.643431343571758	0.244333333509705	-0.0264184985736881	-0.331257506172921	0.588596954095373	0.134925163845302	0.35372464032946	-0.019444811051029	0.427863470257266	-0.263179504584992	0.128327232001679	0.998652293831567
GO_MICROVILLUS_MEMBRANE	-0.121465149649273	0.204834853046911	0.296004435692522	-0.306338110362151	-0.10497070979182	0.320749027802458	0.0674455852965622	-0.0511845289760596	-0.274889615335363	-0.0989363224108589	0.408506789080257	-0.421961611230913	-0.318581135927521	-0.0989102273797385	-0.0217568344143705	-0.504383187163303	0.0571396258166539	-0.151183983351881	0.254466674828129	0.18153326707043	0.128422577017514	0.998652293831567
GO_SPERM_ANNULUS	0.864083221535559	0.326310233345841	-0.653258263873625	-0.694913017662022	-0.26926037520128	0.750027491257795	-0.275638347006262	0.720073016780681	0.12181926147491	0.959972728672283	0.176141986848237	0.022630803404583	-0.938903428711908	0.62748246057756	-0.389606105259417	-0.996481119006535	0.596912181926173	-0.88845147243388	0.154236952649114	0.410645914599708	0.128436441778631	0.998652293831567
GO_GLYCEROL_BIOSYNTHETIC_PROCESS	-0.600213108129735	0.211754793133634	-0.199336819086352	-0.164265352451806	-0.481648168485615	0.0851219246556517	0.150966787577209	-0.146504618957047	-0.239279288583411	0.346216689862754	-0.281677855708132	-0.436450505328865	0.15181267669942	0.361277585254523	0.554048255169404	-0.22944969327177	-0.182939475391458	-0.0276451384322501	0.750065322577712	-0.237486698061667	0.128581444462974	0.998652293831567
GO_ESTABLISHMENT_OF_PLANAR_POLARITY_INVOLVED_IN_NEURAL_TUBE_CLOSURE	0.372727939332193	0.287948739931252	-0.155608315254099	-0.000730537916618812	0.126026562672011	-0.512179064815643	0.0608409066566701	0.0323805173912898	-0.141431077909111	0.227195911767057	-0.199826938891792	-0.307729119847035	-0.266507459226063	-0.11328517416205	-0.0545807561700793	0.102028031681096	0.00751422566133711	-0.20363276512443	-0.4402631447882	0.168406533243584	0.128756915015793	0.998652293831567
GO_ASPARTIC_TYPE_ENDOPEPTIDASE_INHIBITOR_ACTIVITY	0.441805874623562	-0.0627594271369901	-0.527160930877548	0.0803838519369462	0.547614313246324	0.352697088574266	-0.544351107153246	0.309905620545718	-0.125134725726641	-0.368973773798253	0.473894988561947	-0.427410036937996	-0.552421529285228	0.193218018299817	-0.449812284839589	-0.536778445392491	0.292473051343806	0.187713644501164	-0.389014949521508	0.262792409460465	0.128789637304227	0.998652293831567
GO_MITOCHONDRIAL_FUSION	0.0714942276664091	-0.150687146076363	0.0915635556030367	0.0529226839526796	-0.0673925664919679	-0.133145125371434	-0.244610116624965	-0.186302943171501	-0.31957706158619	-0.309242368567798	-0.198774826360699	-0.274245078238404	0.225088964462804	0.353432311146698	0.0472791935596433	0.0304474626331762	-0.43062475688459	0.0504171390711787	0.241716145670256	-0.157143621498394	0.128884404648004	0.998652293831567
GO_NEGATIVE_REGULATION_OF_GLIAL_CELL_APOPTOTIC_PROCESS	0.308766690298473	0.379326754033666	-0.301804303909238	0.321678979479837	0.0868163072799821	0.0394466486624859	0.138104075097565	0.445828183908189	-0.255122017449644	-0.39452187961476	-0.0753510185637669	0.0882351926325946	-0.00478187878006614	-0.0644187610704013	-0.28279131382938	-0.375361954322769	-0.196912827758271	-0.487404510528294	0.263734920961761	0.195477952425289	0.129097755647598	0.998652293831567
GO_INTRACELLULAR_CALCIUM_ACTIVATED_CHLORIDE_CHANNEL_ACTIVITY	0.443787292118892	0.181170144874688	-0.193379154754731	0.0363040156326306	0.00462069973111029	0.228077260895909	-0.232881325567148	-0.0335411446145708	-0.0813747125616967	0.173713696173652	0.174521750729388	0.126061218143336	-0.142324453796958	-0.311831787644043	-0.262182255842656	-0.202970671866294	0.213030273566617	-0.0732834249673144	-0.0460420043905395	0.151171844955015	0.129214495239336	0.998652293831567
GO_TETRAPYRROLE_BIOSYNTHETIC_PROCESS	-0.0978493075846764	0.240590085521339	0.250159662744764	-0.0722255032237249	-0.422649602375463	-0.368378912480109	0.028295210369559	-0.309871779975277	-0.31513946924962	-0.0726744196093287	-0.393405248351975	-0.395461706633446	0.141877722773787	0.153380801178752	0.208153341739388	-0.0837717160773066	-0.131063758430184	0.237423632254716	0.13401593233542	-0.172446488798505	0.129310673487575	0.998652293831567
GO_BLASTOCYST_DEVELOPMENT	0.0434517325862909	0.191235775939132	0.00269406782160472	-0.186362246596863	-0.0983675640424009	0.180967160468285	0.0396825327975257	-0.00397166573550009	-0.222815277172732	0.0022057995893833	0.0591806806808962	-0.138249447717593	-0.326717486760003	0.284357972823237	0.0707750681594613	-0.248299404876409	-0.186071548686886	-0.24789205583755	-0.314560086915318	0.13905039612053	0.129418812721645	0.998652293831567
GO_SPLICEOSOMAL_TRI_SNRNP_COMPLEX_ASSEMBLY	0.145204143740372	0.430371421464758	0.372826048577413	0.374146460209473	0.0872429534031253	-0.275545955328544	-0.282542518072808	0.338000753846452	0.0536198682714517	-0.3245726759212	-0.419272487747835	-0.622406495057578	-0.522648514958528	0.0805086579578256	-0.0392854270866781	0.0653604368072592	-0.292074361636533	0.0693034955172269	-0.070108671740723	0.211825952064958	0.129807853395586	0.998652293831567
GO_CADHERIN_BINDING	0.12342903979198	0.395890309788965	0.0217761893986636	-0.128121251012128	-0.0986517800034046	0.36027102255882	0.0410904927636521	-0.0101112225586803	-0.37693103279335	-0.216120216758516	0.0339758575187256	-0.336164148235389	-0.149236664116355	0.236946124729497	-0.109803164703426	-0.405634387395967	-0.0578863063833351	-0.0939622708420152	-0.284318984334446	0.163325421405155	0.129873133734607	0.998652293831567
GO_POSITIVE_REGULATION_OF_ACUTE_INFLAMMATORY_RESPONSE	0.138796322211693	-0.0611714895951257	0.0416732645062526	-0.324391802802353	-0.119288436858678	0.527370937361548	0.15405349868224	0.274257066136964	-0.120707139082625	-0.276570676740397	-0.0228286201796631	0.0203947396934626	-0.275970802633808	-0.0212806588021655	-0.0117551726416826	-0.330154346700483	-0.0930562366779017	-0.259412852441975	-0.144282363126008	0.158639068360853	0.130050759260432	0.998652293831567
GO_SOMATIC_RECOMBINATION_OF_IMMUNOGLOBULIN_GENE_SEGMENTS	-0.172810731486036	0.186806807195733	-0.0755055624549064	-0.193174010812066	0.0614168412839702	0.296639481492195	0.0921214146648917	0.0876831331232932	-0.229737508112191	-0.13387272326005	0.189274956011046	-0.377820374659852	-0.313787381272877	0.429793254388825	0.090823088292694	-0.269197361802469	-0.233974651228059	-0.330021818108888	-0.2533596382151	0.167087846475341	0.130805728693457	0.998652293831567
GO_INTERLEUKIN_35_MEDIATED_SIGNALING_PATHWAY	-0.339506137230347	0.316168552194992	-0.250178016927454	-0.0263829264717758	0.437820982872298	0.6910516258451	-0.0415759255594136	0.0823288363587171	0.0720294269064601	-0.694704611473164	0.557920392410758	-0.208754389634272	-0.561437684385171	0.269667081716803	-0.0925383433449331	-0.0752546250468336	-0.531148569190006	-0.149633461995471	-0.0193243277984411	0.24423233077126	0.130926727250215	0.998652293831567
GO_CELLULAR_METABOLIC_COMPOUND_SALVAGE	-0.139502246853417	0.333226505398057	0.0234032338527382	-0.324315139951147	0.0785913824616895	0.123609713175423	0.0809322616913847	-0.0387426353585501	0.126477177547302	0.0484670402609335	-0.245703403232275	-0.415093178292528	0.0246600148391432	0.128789195844825	0.0215898000676782	-0.386069670909514	-0.136616761839515	-0.25714780314998	-0.126701103643537	0.149364041930168	0.130957532593393	0.998652293831567
GO_POSITIVE_REGULATION_OF_PROTEIN_LOCALIZATION_TO_NUCLEUS	0.28164780162288	0.35731575071745	-0.0260543907391808	-0.388391382279099	-0.160373708971885	0.279830892085215	0.275246698362946	0.0381483234460248	-0.110810994593459	0.0511642220505349	-0.208966811935736	-0.498458433906531	-0.298923892644055	0.405625347631368	0.302148686716298	-0.137639509981126	-0.358514108664473	-0.352186600512803	-0.379876097996126	0.200069567057471	0.131075857318253	0.998652293831567
GO_LIGASE_ACTIVITY_FORMING_PHOSPHORIC_ESTER_BONDS	0.355438092565762	-0.631979044882754	0.530257617477354	-0.0370640208296334	-0.311630299898411	0.283329578074999	0.749762329244656	-0.0686057849540269	0.221195146288606	0.0368343136923541	-0.30732976619933	-0.730605960627651	-0.246058463064883	0.58348179918664	0.438519888652916	-0.444509798139324	-0.51625265753919	-0.600358700937052	-0.207598715431531	0.289987204222016	0.131100667952274	0.998652293831567
GO_ALCOHOL_DEHYDROGENASE_ACTIVITY_ZINC_DEPENDENT	0.0207630838984258	-0.674460550336786	-0.495929376289204	0.525857149000647	0.503946769387353	-0.639773002220747	-0.0441297007029716	-0.348126906390486	-0.422296171265318	0.505198847163954	-0.48483476440872	0.391326753915282	0.366376525719914	-0.608502904245439	-0.618083240479088	0.458910171194474	0.580472032202226	0.584597873087063	0.249868200547085	-0.316873823962131	0.131163198649722	0.998652293831567
GO_CALCIUM_POTASSIUM_SODIUM_ANTIPORTER_ACTIVITY	0.334039342330672	-0.18912933824521	-0.31476504982369	-0.56434551303098	-0.063983628886509	-0.375646923005517	-0.0545771385755079	0.149899850903375	-0.399252353345333	-0.205159505013301	0.361595322616652	0.396306912228698	0.402639392939704	-0.625956462586681	0.0105923341693203	0.385355249284777	0.458046162261854	-0.00157200887265457	-0.15491185901318	-0.228932913603784	0.131234419574223	0.998652293831567
GO_CHLORIDE_CHANNEL_COMPLEX	0.127163066013652	0.0660181038087306	-0.100534235440381	0.0687914913538631	0.14623524102313	0.17511554130373	-0.0185054304539584	0.190166920989002	-0.0399964746014947	0.138818780708451	-0.0692476006086417	-0.0820799676652205	-0.0638457350235389	-0.403429403574425	-0.133569347915157	-0.0934123334404777	0.18286779060658	-0.0262973910410782	0.124246588565543	0.12412410258107	0.131274289228941	0.998652293831567
GO_SULFUR_AMINO_ACID_TRANSMEMBRANE_TRANSPORTER_ACTIVITY	0.472535591497152	-0.194284303300188	0.293457995100998	-0.403589678860886	-0.0927911382447146	-0.327726364921909	-0.0388496026272425	-0.533403390796118	-0.30077896453549	-0.307619872217716	-0.111861108183656	0.234225694019755	0.0373422888626815	-0.0515207325860103	0.228876630042647	-0.649102387228396	0.105744452877174	0.219009447916128	0.483586803749798	-0.216466714442156	0.131388742227503	0.998652293831567
GO_MEIOTIC_CELL_CYCLE_CHECKPOINT	-0.107551260379165	0.148646907505494	0.452562423464459	-0.278022661411186	-0.204397014057076	0.052700644709265	0.0520241174025508	0.660217712234194	-0.163431979183665	0.3438885628958	-0.608697689755077	-0.586286961298659	-0.0968509565117394	0.406491898369273	0.345960161051608	-0.370007989691655	-0.524463242213295	-0.495302029064887	-0.449654288764528	0.25289506359963	0.131763459335422	0.998652293831567
GO_POSITIVE_REGULATION_OF_LYASE_ACTIVITY	0.22066520376091	-0.168173035581784	0.0330635902154537	0.0227833814951834	-0.0232440168156651	0.051513177164034	-0.214243205979981	0.0216521953816174	-0.232570331229812	-0.313977457929647	-0.171544315864627	0.262300055026887	0.135914844218852	0.198401313989233	0.0818071052908592	-0.25503665923483	0.0141843639299893	-0.000888555487947473	0.0653211381480664	-0.133120888497349	0.131780020152295	0.998652293831567
GO_REGULATION_OF_TRANSPOSITION	-0.237890756949577	-0.214189089323889	-0.034016801259707	0.0361734276482519	-0.234940310168814	-0.191154263111554	-0.193169943810006	0.107531416216283	-0.0792462966860703	-0.346823084040865	0.0292184488227298	-0.440724107706981	-0.0386708786760716	0.456082187150756	0.074438478171464	0.491089671234438	-0.34338592547231	-0.174811898337562	0.516993312604352	-0.191127014204031	0.131927825783158	0.998652293831567
GO_HETEROCHROMATIN_ORGANIZATION	0.371351949048439	0.386467675131656	0.160171347026462	-0.444139645314962	-0.14074265837887	0.217415123799097	0.324561467536948	0.269017593458926	-0.287499685232765	-0.208498616275122	-0.318321135717909	-0.213905741585037	-0.216547498260869	0.382307132112704	-0.0783649991669473	-0.285836982786579	-0.168621960883615	-0.363412214114759	-0.425966476755703	0.201273903142091	0.132004777508865	0.998652293831567
GO_REGULATION_OF_SKELETAL_MUSCLE_CONTRACTION_BY_CALCIUM_ION_SIGNALING	0.578266439982052	-0.19364719765911	-0.689855383216496	0.379247005632986	0.305219284042859	-0.255901763148103	-0.034554052567949	-0.102100516880989	-0.322977178678678	-0.519765516624671	-0.518772682281883	0.205234774933467	-0.134886887447348	-0.0931786493354309	-0.142043330033897	-0.493957228148662	0.755511014807641	0.662558131883841	0.473067194545439	-0.279023724141538	0.132063194607698	0.998652293831567
GO_REGULATION_OF_EXCITATORY_SYNAPSE_ASSEMBLY	0.342659273868552	-0.0072352577349071	-0.503740608137967	0.271902550163402	0.322882231369711	0.400592097987239	0.457188695956689	0.0931251922087372	0.057231315349344	-0.448730375953366	0.29911918394421	0.276044230639899	-0.379399603843478	-0.650913646841545	-0.608477420339537	-0.19293117957331	0.389092653273065	0.0097810070606606	0.158608519668169	0.241592093541932	0.132154790368103	0.998652293831567
GO_CARBOXY_LYASE_ACTIVITY	0.00310212174330274	0.00483477757297454	-0.224695304374113	-0.096914474912832	-0.313621674850871	0.317081895919915	0.0784307444937609	-0.108880324468303	-0.150064928437393	-0.0697045918777451	-0.467963681933296	0.01837160529139	0.0669530844225903	0.0132231601165123	0.199309949407954	0.229220867989299	0.200511456575116	0.0224394018010501	-0.300930318018779	-0.149627895595832	0.132376981033571	0.998652293831567
GO_POSITIVE_REGULATION_OF_GLUCOKINASE_ACTIVITY	-0.0959701392088039	0.421321917775434	0.495781281225428	-0.244955634719888	-0.691412994396376	0.23534139466192	0.575798982114217	0.631404204247556	-0.440734189080192	-0.149309679661543	0.0955176264312653	-0.000973781539936075	-0.337385359167143	-0.345324574596912	-0.190431968425383	-0.301386895509157	-0.0991484050298457	-0.0786195345415746	0.0605010247517395	0.237303711247187	0.132382962454814	0.998652293831567
GO_POSITIVE_REGULATION_OF_HEXOKINASE_ACTIVITY	-0.0959701392088039	0.421321917775434	0.495781281225428	-0.244955634719888	-0.691412994396376	0.23534139466192	0.575798982114217	0.631404204247556	-0.440734189080192	-0.149309679661543	0.0955176264312653	-0.000973781539936075	-0.337385359167143	-0.345324574596912	-0.190431968425383	-0.301386895509157	-0.0991484050298457	-0.0786195345415746	0.0605010247517395	0.237303711247187	0.132382962454814	0.998652293831567
GO_ETHANOL_OXIDATION	0.180277603155196	-0.656765168037126	-0.529346602397611	0.507267741546319	0.387363516455001	-0.600096324639612	-0.158368014444876	-0.312628867248684	-0.292201454566568	0.46183922952964	-0.512423192874668	0.257168431590615	0.291620121265905	-0.530066583288454	-0.428240815025258	0.29740691194904	0.476476719562169	0.579113368298135	0.216793667352859	-0.283677753487944	0.132395706320492	0.998652293831567
GO_GLYCOSYLCERAMIDE_METABOLIC_PROCESS	0.121185339365908	-0.325024031899308	-0.191253477432425	-0.0113241484724556	-0.158095007060896	-0.0355765665548006	-0.0274803435155512	0.233261690502907	-0.420192594234756	-0.303688053476442	-0.209225959174235	0.0137940197007979	0.0650798711387054	-0.184748932238562	0.028163554876424	-0.0978724053314127	-0.248011231645013	0.37095513289272	0.35725191648498	-0.158750413639562	0.132978014481524	0.998652293831567
GO_CELLULAR_RESPONSE_TO_GAMMA_RADIATION	-0.0105927570975996	0.250331437495728	0.0851364655021325	-0.206046745087807	0.0978233811848296	0.126644095365298	0.262646727539271	-0.13564190018939	-0.408593435668682	0.194643679620673	0.0862678710379568	-0.417470276581839	-0.18417190287685	0.173238243349653	0.382539593662675	-0.304849681425823	-0.325789051538354	-0.253447341277712	-0.202654118529332	0.17272273232969	0.133101048905108	0.998652293831567
GO_MEGAKARYOCYTE_DEVELOPMENT	0.0671784610598968	-0.392863771905818	-0.516816392565582	0.402764515120399	0.478700007890283	0.276991741642712	-0.40118215505745	-0.0271810409453959	-0.398210321109244	-0.540832650641238	-0.260006086302497	-0.0405292571951193	-0.344703530605097	0.283768685380336	0.0673150379165869	0.216492922173149	-0.170361638829098	0.412986392120987	0.475689547192451	-0.231805696388723	0.13366438588137	0.998652293831567
GO_REGULATION_OF_HISTONE_H3_K4_METHYLATION	-0.372931157636792	0.215392549342698	-0.0609030158309389	-0.0458686157032479	-0.0282365907728359	0.122690243403614	0.346631146852298	0.206133174956081	0.0746176136572241	0.0984974403932115	-0.271732438682639	-0.320484757603754	-0.349337320197071	0.395197051368657	0.183356549424629	-0.117451005096062	-0.426611181596116	-0.346838695490551	-0.240057195459959	0.178622896602067	0.134157135543512	0.998652293831567
GO_IMP_BIOSYNTHETIC_PROCESS	0.0578341532346479	0.100319963611969	0.0571326905090776	-0.637438443129819	-0.48882366370158	0.440732740866208	0.315678477551218	0.376972759993279	0.0816187148099278	0.253201168822461	0.178891771932105	-0.561245224791801	-0.490903814154286	0.564496864751191	0.402598419763631	-0.488183513277918	-0.118920772372254	-0.623246567700873	-0.221531391197216	0.259037030281486	0.134236322705788	0.998652293831567
GO_HOMOSERINE_METABOLIC_PROCESS	0.677277617258735	-0.670501033738966	0.00842441738295052	0.498790304843254	-0.653677028136595	0.143224784614898	0.148462587427842	-0.770861742840266	0.358159949243168	-0.806848523472764	-0.653631284915818	0.158809800507308	0.713236264461485	-0.361371867699991	0.589109926549607	0.623762811771432	0.182683443958549	0.00684027625027556	-0.479592294724047	-0.335655699891924	0.134345464690504	0.998652293831567
GO_NEGATIVE_REGULATION_OF_MRNA_PROCESSING	0.0309102690812837	0.391303489777652	0.170527358475141	-0.0219693381171137	0.0116399223931959	0.302444850942916	0.0735191682571134	0.0188507903028702	-0.213057563716655	-0.236575090524658	-0.370465771858387	-0.326496651364602	-0.473163468568552	0.449327402686459	0.263024402532507	-0.457343172518518	-0.234099982326552	-0.283013516077014	-0.4006055344229	0.197080686372247	0.134364731318756	0.998652293831567
GO_PROTON_EXPORTING_ATPASE_ACTIVITY_PHOSPHORYLATIVE_MECHANISM	-0.0427834464749687	-0.46462240689921	-0.235528630791898	-0.00276318349025537	-0.393540798745551	0.0649629969007088	-0.135386357963462	0.125519696010675	-0.137501601718833	0.271873239085066	-0.387842188497834	-0.298391791713924	0.193043787496307	0.170427408288959	0.28449976128792	0.0409735039832317	-0.331370210439881	0.428598014613754	-0.0324526920066082	-0.178517125651044	0.134441696671945	0.998652293831567
GO_UBIQUITIN_PROTEIN_TRANSFERASE_INHIBITOR_ACTIVITY	0.00453200725672873	0.064694299318772	0.508798169980475	-0.49002074250344	0.274763194071452	0.320467516938314	0.586384682539208	-0.361834850156903	-0.392001299279919	-0.154184347930713	-0.145651870437753	-0.822328762554239	-0.67584086777201	0.889055076544054	0.352439163370332	-0.600044958733417	-0.454928885543163	-0.422844486272133	-0.574786431140735	0.308291542630502	0.134716067124899	0.998652293831567
GO_PEPTIDYL_TYROSINE_DEPHOSPHORYLATION_INVOLVED_IN_INACTIVATION_OF_PROTEIN_KINASE_ACTIVITY	-0.602265897825364	-0.112884566711087	-0.743082743148212	-0.217444010713313	0.544472792856045	0.605633407984083	-0.417590901023081	-0.0307694592373227	-0.194272625876808	-0.435699092708279	0.0194598913615982	0.00448366681263557	0.622287432333467	-0.245685855362958	-0.749274174125931	0.268126879315465	0.294565125144794	0.483198498847757	0.47015352131273	-0.287522178152176	0.134821466612619	0.998652293831567
GO_CELLULAR_COMPONENT_MAINTENANCE	0.210074106398281	0.168280958145581	-0.210320306022854	0.0169122919820326	0.180832601197938	-0.0954476022542151	-0.0863562365860322	0.0216702315339908	-0.110462874831345	-0.103331555489073	-0.0916473771950881	-0.263180372815799	-0.0796770160898913	-0.161021453459274	-0.0946343498689195	-0.206312021948684	-0.036873900699373	0.0104268665665662	-0.170224593741854	0.116114763155264	0.134891588014844	0.998652293831567
GO_DNA_PACKAGING	0.0933720217022147	0.329944782718293	0.135595934186643	-0.277883616583677	-0.0911666343649091	0.145265373310941	0.147502581399379	0.0384628039620726	-0.161162973401321	0.131253701356014	-0.218524474103346	-0.415851492524933	-0.312032891057593	0.418247387637533	0.310753239125838	-0.261549388976495	-0.287887714212111	-0.324803241161787	-0.375705011930422	0.180890866426797	0.134981342514915	0.998652293831567
GO_PROTON_TRANSPORTING_V_TYPE_ATPASE_COMPLEX_ASSEMBLY	0.0937355164940492	0.484181832018257	-0.159344745558169	0.125689044858866	0.0859765002735146	-0.328619261495712	0.302106688949251	0.129818493678788	0.540789280355101	0.160903190632433	-0.67207105983189	-0.130768184783994	-0.668080774957599	-0.145584325768593	0.460394485142182	-0.248840447212119	-0.447200365099639	-0.318339122990904	0.167885776220285	0.235695299965342	0.135048386090763	0.998652293831567
GO_VACUOLAR_PROTON_TRANSPORTING_V_TYPE_ATPASE_COMPLEX_ASSEMBLY	0.0937355164940492	0.484181832018257	-0.159344745558169	0.125689044858866	0.0859765002735146	-0.328619261495712	0.302106688949251	0.129818493678788	0.540789280355101	0.160903190632433	-0.67207105983189	-0.130768184783994	-0.668080774957599	-0.145584325768593	0.460394485142182	-0.248840447212119	-0.447200365099639	-0.318339122990904	0.167885776220285	0.235695299965342	0.135048386090763	0.998652293831567
GO_POSITIVE_REGULATION_OF_MIRNA_METABOLIC_PROCESS	0.401349245534293	0.688155724183718	0.347020992786214	-0.590954749903759	-0.375748157886115	0.668098377195619	0.339859271289276	-0.138127226860816	-0.492935985735221	0.489378797102527	-0.393916994126982	0.10890772578469	0.0527529324852941	0.268258745878305	0.0105382219981632	-0.637659271026171	-0.387513275692664	-0.845475235902136	-0.239026109643815	0.294304696317406	0.135203358374411	0.998652293831567
GO_NEGATIVE_REGULATION_OF_CELLULAR_RESPONSE_TO_HYPOXIA	-0.127659144533886	0.19918177213758	-0.166213756363121	0.378244983358256	-0.247608871707863	-0.274925933827161	-0.177801277293578	-0.0977168044480975	0.271229852183291	0.249869930639644	0.564367462580721	0.322985723978818	-0.412972350567687	-0.271857545340813	-0.107581989749937	0.214664743221905	-0.356012216556094	-0.203121698922599	-0.342294460344585	0.196429925442014	0.135365526553094	0.998652293831567
GO_DNA_REPLICATION_CHECKPOINT	-0.146749709726577	0.418304492695364	0.556986667690768	-0.550103466629621	-0.101159203126643	0.535937260064263	0.317547996666196	0.138164175695643	-0.410853618905269	0.229836222582421	-0.325572340255614	-0.517332639227599	-0.45308140710127	0.678449081066972	0.525360076258792	-0.493118884733285	-0.64816311702289	-0.388740477307976	-0.566716158429546	0.293130529607639	0.135443820932027	0.998652293831567
GO_HISTONE_H4_K20_METHYLATION	-0.365165129745689	0.478864212042999	0.103343833158382	0.110905820317909	-0.0725401518117089	0.00305677424355894	0.466213292345148	0.0902545761596721	0.32360366174524	-0.311203051725898	-0.458433550928477	-0.746835968228733	-0.503379805344341	0.691635047880938	0.0590080073003049	-0.178515732946826	-0.478455955129285	-0.291813069898654	-0.26729320876567	0.247992725259818	0.135526012624676	0.998652293831567
GO_NEGATIVE_REGULATION_OF_IMMUNOGLOBULIN_PRODUCTION	-0.51504735817415	0.232279489203264	-0.0435873631330111	-0.284552094772523	0.473994183543382	0.320669792821022	0.315634176955655	-0.0389765522304261	-0.285061309808343	-0.349612443697021	0.494801846073802	-0.248432135632729	-0.38948977687997	0.0239480822990223	-0.0489471873538228	0.050377036769529	-0.573964273026715	-0.148812400828725	-0.108769381491701	0.209651469680107	0.135614046278768	0.998652293831567
GO_POSITIVE_REGULATION_OF_CIRCADIAN_SLEEP_WAKE_CYCLE_SLEEP	-0.050185465381637	0.142016839435801	0.163108084000015	-0.527268308443159	0.0421467972818101	0.11435482775948	-0.661061591332297	-0.559951465182318	0.488835340180802	-0.437048185919764	-0.345065998384295	0.498273476354972	0.495449649093845	-0.565138867148563	-0.536693383066999	-0.187433738346689	0.6816386131217	0.813700851019156	-0.0219651829533655	-0.295421575076126	0.135738367816707	0.998652293831567
GO_GLYCOGEN_BIOSYNTHETIC_PROCESS	0.104158368080424	0.243009623876173	-0.0874061646203074	0.0403966641071047	0.226846228450794	-0.0277865210292972	-0.0754578798698633	-0.131235985469049	-0.335698154687762	0.00471524521918701	0.0417200881292852	-0.0939906791999192	-0.219041997783183	-0.226940324240338	0.036102741339628	-0.219944005716918	-0.0380354971493222	-0.0068418978962195	-0.231592935195846	0.125332075588146	0.13612934954829	0.998652293831567
GO_ARGININE_TRANSMEMBRANE_TRANSPORT	0.415220573365208	-0.341449724948608	0.40249749846882	-0.543689982803341	0.0710778184807466	0.0442698394384221	0.0136062964260061	-0.168750200584945	0.0781252717233307	0.195058912105912	0.305577176032507	-0.246483642489384	-0.319251290598118	-0.423879918319457	0.341911814063624	-0.307344239094763	-0.0415938897122316	0.089673581193939	-0.330409873604266	0.197539771202269	0.136197818283562	0.998652293831567
GO_L_ARGININE_TRANSMEMBRANE_TRANSPORT	0.415220573365208	-0.341449724948608	0.40249749846882	-0.543689982803341	0.0710778184807466	0.0442698394384221	0.0136062964260061	-0.168750200584945	0.0781252717233307	0.195058912105912	0.305577176032507	-0.246483642489384	-0.319251290598118	-0.423879918319457	0.341911814063624	-0.307344239094763	-0.0415938897122316	0.089673581193939	-0.330409873604266	0.197539771202269	0.136197818283562	0.998652293831567
GO_PYROPHOSPHATE_HYDROLYSIS_DRIVEN_PROTON_TRANSMEMBRANE_TRANSPORTER_ACTIVITY	-0.140084067761868	-0.23172858796625	-0.1005261208179	-0.193478016409248	-0.466332810055972	0.0858001855607015	-0.0651217061911786	0.144748105240323	-0.135650711865704	-0.0286628454777902	-0.322556598027143	-0.322586206652237	0.138264007201827	0.217282857724417	0.324917969787421	-0.152198014382084	-0.262266073038902	0.424005107578506	-0.110285235557618	-0.164286635561942	0.136378081524261	0.998652293831567
GO_HYDROGEN_SULFIDE_METABOLIC_PROCESS	0.573086411050448	-0.21544120266441	0.0707932417083331	0.263616398954567	-0.697150269629093	0.0982772348291851	0.282630659881616	-0.746860222147416	-0.0809280538339571	-0.690195657609492	-0.528776323596613	-0.0846852616063468	0.120244589333986	0.356398116603181	0.632199756546101	-0.0304538710027882	0.237177094576458	-0.027361706807454	-0.318001043547999	-0.26259405317615	0.136532812830915	0.998652293831567
GO_NEGATIVE_REGULATION_OF_TRANSLATIONAL_ELONGATION	-0.443317880026729	-0.140452375216079	0.264098761945185	-0.0922201656909666	0.0386204607605714	0.0153431111867686	0.318797022296227	0.086120706388498	-0.438668543841839	0.618792064399603	0.2336607835066	-0.0687264761861349	-0.653581013813289	0.454232001019096	-0.493535567721305	-0.0950088987478606	-0.590353230985517	-0.0108331480122775	-0.0396724541827148	0.229073389097645	0.136605560874263	0.998652293831567
GO_NON_MEMBRANE_SPANNING_PROTEIN_TYROSINE_PHOSPHATASE_ACTIVITY	0.000400268869028886	-0.466431526814595	-0.397699161040528	0.115279752638504	0.0429369583388515	0.310755104502609	-0.529652609433735	-0.0778097725205885	-0.707494047182266	-0.398958597560224	0.521713480389158	0.356427743425082	0.205515483772226	0.250193623812911	0.200739449930679	-0.573588127423902	-0.343876353286002	0.400894309473198	0.336575469253099	-0.248379304398187	0.136700193540444	0.998652293831567
GO_AXIAL_MESODERM_DEVELOPMENT	0.180479044863134	0.22326368220371	0.128840284862101	-0.206729716308713	0.00596877013273966	0.00262283133225916	0.00852171446962524	-0.117006088311965	-0.354657794457682	0.0396912927771431	-0.019561005953812	-0.0384766914135689	-0.0184196568408861	-0.294799179161439	-0.487521871025598	-0.182119324274524	0.139661244042221	-0.158249749168687	-0.159845809824826	0.140101653854644	0.136788690119784	0.998652293831567
GO_KINETOCHORE_BINDING	0.597945627309366	0.766166637339383	0.548627553855793	-0.629233434484047	-0.422094394656498	0.380927024564537	-0.515520293519461	0.455041351398779	-0.0350829034217661	0.0636287470336664	-0.296585351313927	-0.757577757160442	-0.495746577463125	0.780579459238642	0.647724659918879	-0.452880849252342	-0.810157487243504	-0.340332081818436	-0.751436621215553	0.355553003611378	0.137297061789365	0.998652293831567
GO_POSITIVE_REGULATION_OF_HIGH_VOLTAGE_GATED_CALCIUM_CHANNEL_ACTIVITY	-0.414787130412837	-0.110603985573577	-0.31272087397114	0.444529978445343	0.341177085985101	-0.369308003974235	0.504739035826819	-0.173385080931594	-0.657656270619347	-0.212533817514326	-0.113274023837786	0.565616729688245	-0.701303151059189	-0.268010662753695	0.250587455872831	0.23687554479596	0.370536501820761	0.466216513438491	0.39453906799536	-0.262002530572807	0.137304258455535	0.998652293831567
GO_METANEPHRIC_LOOP_OF_HENLE_DEVELOPMENT	0.600551968128411	0.470084192365968	-0.407974049645173	0.496242549412813	0.298289952774921	-0.58034658473528	-0.264517289585494	0.766931586588493	0.373873756619142	-0.169087411616479	-0.14532057626732	-0.0927903164894991	0.3182206142619	-0.639981729287182	-0.597169191674459	-0.164038811982467	0.619057935939664	-0.299742148445158	-0.433437306648469	0.292028582385254	0.137357711899309	0.998652293831567
GO_SPECTRIN_BINDING	0.155381448637264	0.191682384081016	-0.2456660749964	-0.135870427655479	0.142498276425825	-0.0221262353014368	0.133043552983294	0.40236142378359	-0.22509963108777	-0.160705861478579	-0.218970853590408	-0.224981164902855	-0.0662133798507972	-0.0399855329514942	-0.300668445620379	-0.253409529234188	-0.266352467401871	-0.118875938053569	0.115618189549336	0.145861079176492	0.137372499984182	0.998652293831567
GO_POSITIVE_REGULATION_OF_NERVOUS_SYSTEM_PROCESS	0.0182465523097327	0.288101206449588	-0.163585415215098	0.157313198839967	0.106430974589861	0.0573439675442532	0.101858246430571	0.133554839387108	-0.0835664021804184	-0.385701750834913	0.0422682931405042	-0.128097907020683	-0.341657564690097	-0.231773863525786	-0.295438532898689	-0.0167734225201504	-0.0964461798386649	0.104630921714848	0.0887054220629794	0.13935763724509	0.137469840351301	0.998652293831567
GO_POSITIVE_REGULATION_OF_PHOSPHATIDYLINOSITOL_BIOSYNTHETIC_PROCESS	0.0559551303199871	-0.32016374550108	-0.221937630622412	0.0333758831648351	-0.283324109280542	0.0990315256858946	-0.441336623795181	0.289370620467287	-0.0246123391620333	-0.226933798631116	-0.550944052421798	-0.0957522770790025	-0.382060814857115	0.678126031013106	0.281177674468467	0.221445818116103	-0.599908708458762	0.093937645186102	0.446871219619844	-0.225163131662562	0.137540808728919	0.998652293831567
GO_NEGATIVE_REGULATION_OF_COFACTOR_METABOLIC_PROCESS	0.236735791799082	-0.193074586299158	0.315596665341911	-0.0816352691258657	0.298018252996891	0.392016071541552	-0.361371406697076	0.198285766842545	0.506831861553988	-0.643492390488263	0.0338967451702582	-0.216507493846096	-0.235704180143525	-0.245652262443633	-0.364772176700846	-0.15628428559736	0.021968289472785	-0.1861880600463	0.263523273973912	0.203752793974189	0.137947260373635	0.998652293831567
GO_DNA_DAMAGE_RESPONSE_SIGNAL_TRANSDUCTION_BY_P53_CLASS_MEDIATOR	0.104421070517947	0.134337772550953	0.046838483559355	-0.264243532333205	-0.154604276649896	0.214812713304828	0.132675962023411	-0.164945653025048	-0.29571849151923	0.0346361669890397	0.149486567377466	-0.292731305039154	-0.340606169342378	0.252640457156002	0.270305486840668	-0.301362256779109	-0.302333150562785	-0.287867328866273	-0.331662488019249	0.161038165489773	0.138116285019887	0.998652293831567
GO_PROTEIN_O_LINKED_GLYCOSYLATION_VIA_SERINE	0.226342879767691	-0.158472712548275	0.160428665437058	-0.219172593932732	-0.0441271574293274	0.182510340600166	-0.00106357196932902	0.320071378839938	-0.203647465438066	-0.0315660046371085	0.291314680427966	-0.106925991440167	-0.315905884547564	0.209869418051542	-0.466072720744904	-0.47515450659826	0.0925180126619231	-0.0781185274415065	0.176462068485831	0.167926783639182	0.13811920701349	0.998652293831567
GO_GLOSSOPHARYNGEAL_NERVE_DEVELOPMENT	0.577235235896001	-0.0908203512316847	-0.636019627158284	-0.237939767062729	0.190414440827577	-0.687295238214772	-0.122544367248647	-0.47495999037439	-0.179556353786577	0.219592520154544	-0.442085743222057	-0.143261522718722	0.295568372765501	-0.619361224664849	0.674012977015401	0.29129050670681	0.0754048234483302	0.0228307489277618	0.0501659240605488	-0.252102165821781	0.138460421324702	0.998652293831567
GO_ARTERIAL_ENDOTHELIAL_CELL_DIFFERENTIATION	-0.25631324640729	0.0378660333179872	-0.554309816190318	0.711186083072495	0.622450321316849	-0.1649783656478	0.137504430346329	-0.355986418582991	-0.610266802905987	-0.676812302065721	-0.352271257243835	0.0997396090287208	-0.0806156846259837	-0.260074758852777	0.225666518765783	0.0344706894943341	-0.0920302170666204	0.596117360891421	0.559069700955992	-0.268195751504793	0.138613446917625	0.998652293831567
GO_AMMONIUM_TRANSMEMBRANE_TRANSPORT	-0.000434889756601248	-0.213898900317772	0.198373780023476	-0.344767070911197	-0.330791311233012	-0.210211726914482	0.114351221329173	-0.284100194514067	0.383515808070006	-0.403261575581573	0.060874457536723	0.242284851675303	0.341071764870742	-0.295039041732092	-0.330252255995966	-0.0222745909718801	0.249991017333048	0.254862701355739	0.284597706284726	-0.184323487490573	0.139109709785426	0.998652293831567
GO_HAIR_FOLLICLE_MATURATION	-0.096844825215517	0.474754259911723	-0.241194881667155	-0.544292609800897	-0.0114408844769949	0.25709341936568	0.114880970787461	0.399949085420964	0.0061200409678763	0.102096951804048	0.0828610180993138	-0.467322503260715	0.0982262207268836	0.150383956565454	0.381875045768428	-0.521248899740047	-0.263552668068565	-0.202306599938435	-0.4426662131806	0.207779416295177	0.139127968167114	0.998652293831567
GO_BRISC_COMPLEX	0.456331732641696	0.690370845530254	0.499334503779023	-0.902668636805431	-0.691298338130151	0.201244858908853	0.430267766429641	0.540212954674141	0.122154529659091	0.028271303296954	0.0540076434782049	-0.450057334619729	-0.595096321026156	0.733850924846631	0.482518324554488	-0.496821870807	-0.679818229986617	-0.563584051852083	-0.0532474102093402	0.332621010997683	0.139274169340889	0.998652293831567
GO_PROTEIN_LOCALIZATION_TO_CILIUM	0.135511380505592	-0.0852463788677998	-0.48884990111029	0.0566099607417308	0.234960963226242	-0.339319802156223	-0.0853429210848065	-0.0503188321474069	-0.191489219679106	-0.15132837604316	-0.14258643973133	0.105995102777585	0.117036567357133	-0.394333705302482	-0.281652497121253	0.0827556658420041	0.222066798038196	0.387934630506261	0.303464212549466	-0.168581034680551	0.139579943965161	0.998652293831567
GO_LENS_FIBER_CELL_DEVELOPMENT	0.414373174019501	0.201795563552816	-0.460885754005873	0.401638447125932	0.232109619870363	-0.356996450125199	-0.0693766498526547	0.521772835108189	-0.234105590882786	-0.325324992659735	0.173624139885453	0.0287327369131632	-0.242480741786194	-0.33268110403298	-0.299855804627542	-0.108020045879523	-0.0675405806178802	-0.148227622567772	-0.0128269174543803	0.193191995646275	0.139613671644968	0.998652293831567
GO_FATTY_ACID_BETA_OXIDATION	0.132352703859022	-0.130772510643532	0.0925964095818463	0.062678269256819	-0.18714775113776	-0.322309948330798	0.110725095660686	-0.278305829529317	-0.0629844242095341	-0.129070191112909	-0.338377493133089	-0.20228767635224	0.305822769164143	-0.191460741806329	0.049100077040532	0.0614659459867237	0.116331878877628	0.190196789202486	0.012244445231207	-0.138187201348798	0.140021004809764	0.998652293831567
GO_HEPOXILIN_METABOLIC_PROCESS	-0.143250704612695	-0.651074692362398	-0.219666654751415	0.1796588948721	0.256598271609784	-0.198735403175224	-0.35585281714801	-0.511737509651438	0.521546973504936	-0.540378263800734	0.15975467152025	-0.381442672723498	-0.197152658044691	-0.20356976230912	0.10223327551258	0.510728532087734	0.470935177329194	0.422851800273881	0.0931045859451947	-0.238859874212986	0.140126941454118	0.998652293831567
GO_REGULATION_OF_TRANSCRIPTION_ELONGATION_FROM_RNA_POLYMERASE_II_PROMOTER	-6.05947284161579e-05	0.208823547897739	0.0623619495601252	-0.183301650645161	0.178390218776346	0.374009339043912	0.221728958637279	0.204969755883508	-0.107255164141178	-0.146719704536035	-0.424995783244133	-0.629212940874124	-0.223536232303227	0.411092674585632	0.173110542927574	-0.355649375641732	-0.00368984920598631	-0.395259382514609	-0.233690565685822	0.192372652225763	0.140343289303248	0.998652293831567
GO_PEPTIDYL_LYSINE_HYDROXYLATION	0.0533049447954321	0.736934717578574	0.590757423920607	-0.476831909444711	-0.139772663425884	0.0218279918233573	0.220879288837958	-0.349672609555601	0.135538511768165	0.152527319089171	-0.376230496643367	-0.742379970846443	-0.508478531975185	0.626470785654675	0.544183781984932	-0.168403983249321	-0.669254795003339	-0.542518884547365	-0.45829362181638	0.291585540542412	0.14042169433462	0.998652293831567
GO_EOSINOPHIL_CHEMOTAXIS	-0.329259865526416	-0.133776824792451	-0.313968701308351	-0.179818050402534	-0.363589115766925	0.661321995095343	-0.26260933961721	-0.0182465489416297	-0.375813043641614	-0.0332708642182244	-0.223391239542421	-0.246357580358938	0.375628246317854	0.558156723609206	-0.280703924139155	-0.284316003472604	0.298175241155039	-0.0961144604562396	0.209694055251611	-0.209717705298568	0.140454906901476	0.998652293831567
GO_RESPIRATORY_BURST_INVOLVED_IN_INFLAMMATORY_RESPONSE	-0.35785844685179	0.755458010303879	0.00407414839358325	-0.56890145934081	-0.0160775684472475	0.205679799176761	-0.07134524723784	0.0751841582515761	-0.470746084814885	-0.0661182474043769	-0.528228384531248	-0.191492169628583	0.205661320403117	0.0191475251504164	0.123260475507028	0.164906607488431	0.0902954151273392	0.308880442553774	0.200950894820709	-0.209644888700724	0.140507974789115	0.998652293831567
GO_BRANCH_ELONGATION_OF_AN_EPITHELIUM	0.40024576101168	-0.140239411018803	-0.412766830992463	0.396745588465838	0.162872951944426	0.415959912519056	0.0740712094645795	-0.167374361013557	-0.164560785175681	0.336796488670409	0.186824791094647	0.255648867451358	0.0502301931740087	-0.593165333791681	-0.462595999239378	-0.384196882809584	0.178781684534624	0.341361098911504	-0.305807451687305	0.213929370202069	0.140720626915886	0.998652293831567
GO_DISTAL_TUBULE_DEVELOPMENT	0.469038770071122	-0.235193483425632	-0.0238541769193129	0.198552271314463	0.258558110382347	-0.486290512263635	-0.459221989803317	-0.0727080714858983	-0.0197686812135469	-0.0983662962918063	-0.39581742286702	-0.122329345262322	0.153061926978889	-0.348621531557347	0.00906632229664853	0.0121683798648787	0.330894362658688	0.517556033241959	0.455512703446739	-0.204556468504175	0.140936516856349	0.998652293831567
GO_RESPONSE_TO_MITOCHONDRIAL_DEPOLARISATION	-0.0265076640517091	0.357375001133661	0.135025321277707	0.0855183482138249	-0.0346733274433388	-0.240197679613876	0.0802446910825053	0.39738328389988	-0.00704203582926702	-0.269741264232723	-0.30682774270882	-0.541308478171303	0.219377514946472	0.183672895095176	-0.267750047351948	-0.333337864061959	-0.372518763566754	0.00281001726084157	-0.174983352041881	0.176009935348042	0.140945734518532	0.998652293831567
GO_TERTIARY_ALCOHOL_METABOLIC_PROCESS	0.376546048035095	-0.216294688042235	-0.23741006682774	-0.188290821622777	0.217448172765312	-0.440417969700636	-0.383867416540219	0.136165969954257	-0.0778425854563716	-0.0836014188109646	0.00606174815600019	-0.310611914920276	0.0698221912444321	-0.270007362141007	0.37967561986	0.04616870937108	0.053127677165784	0.52992560908743	0.363489037363661	-0.188744425705277	0.140967711357935	0.998652293831567
GO_INTERLEUKIN_27_MEDIATED_SIGNALING_PATHWAY	-0.0883492176887465	0.245514734925343	-0.241445785484787	-0.144857215757645	0.501235433032797	0.650626716754913	0.173126360473776	-0.187630444970609	-0.197369241689038	-0.576568807129127	0.397935619833957	-0.182845993841581	-0.423730978073867	0.179237270927131	-0.147560072007344	-0.208789354043077	-0.446188188790242	0.130043490123363	-0.232566461836323	0.214933504333727	0.141118610396548	0.998652293831567
GO_AMIDINE_LYASE_ACTIVITY	0.310902821902638	-0.123554922641934	0.148534714395029	-0.0262631150606658	-0.358426150525749	0.241502427380565	-0.335675737926148	-0.156771902758626	0.311625508090203	-0.0501356896995244	0.238005382514186	-0.0484331052099704	-0.366018665943983	0.372149841959565	0.325994303098292	-0.513406023618177	-0.392936339101721	-0.198405258231525	-0.720751756428614	0.210884360495423	0.141131586535826	0.998652293831567
GO_DOUBLE_STRAND_BREAK_REPAIR_VIA_BREAK_INDUCED_REPLICATION	-0.093420513283603	0.572824193916825	0.628377294242181	-0.667718373889156	-0.162596503056523	0.464806545052786	0.535157714901528	0.0547922321242069	-0.383310887692549	-0.00188763985979981	-0.179667735473633	-0.789893445916479	-0.498416219179269	0.790693363337154	0.711630260234425	-0.31768903778417	-0.731731069355088	-0.568094386365829	-0.725841016757505	0.335927360062642	0.141269930946781	0.998652293831567
[truncated: 9,311 more rows]
