# Supplementary material for: Comprehensive analysis for clarifying transcriptomics landscapes of spread through air spaces in lung adenocarcinoma
Source: Front Genet. 2022 Aug 22;13:900864. doi: 10.3389/fgene.2022.900864 (PMC9441605; doi:10.3389/fgene.2022.900864)
Supplement: Supplementary file 3 [file DataSheet3.xls]

P2112134	P2116984	P2114248	P2122169	P2109796	P2101536	P2109237	P2112129	P2116996	P2108682	P2109952	P2111821	P2112401	P2101690	P2103026	P2108688	P2119354	P2107727	P2115336
adhesion-molecules	0.484511576	1.376447462	-1.666972978	-0.170744042	0.693335182	1.809765465	0.801199215	0.8419015	0.272746962	-1.497965571	-1.370826596	0.446338133	0.69328177	-0.506048019	-1.367764586	0.302393478	-0.587753926	-0.702103405	0.148258379
chemokines	-0.101219609	1.062770005	-0.462238603	-1.603695299	-0.022742613	0.603721322	-0.423441474	-0.006667102	-0.109518582	-0.645519503	0.012811408	-0.746788434	-0.01455323	3.303063621	0.261211341	0.390702967	-0.560572513	-1.042695853	0.105372151
Cytolytic-activity	-0.227460326	0.383310959	0.551833773	0.354167393	0.28346443	0.31826483	-0.484707321	0.253197981	-0.68742746	-1.769856467	-0.58860959	-1.567374104	-0.571884281	2.759116262	1.255195166	0.078158545	-0.469797898	-0.539776179	0.670184287
Immunocostimulators	-1.04989308	0.89014505	-1.192356734	-1.148859802	0.513527989	1.762859747	1.151225015	0.4893859	0.532191392	-2.000176628	-1.038410467	-0.524694287	0.706638129	0.935838066	-0.058859669	0.037248783	-0.501719735	-0.471546992	0.967457324
Immunoinhibitors	-0.982355472	1.09560031	-0.246647966	-1.312916228	1.165122837	1.145890198	0.43824175	0.305419594	-0.204329239	-1.019208573	-0.386985505	-1.142000944	-0.242993973	2.664792088	0.657497608	-0.451417534	-0.566884663	-0.562803182	-0.354021106
MHC-Class-I	-0.896779385	-0.071655638	1.148118484	1.648811523	-0.686034234	-0.826690029	0.928543471	0.241980997	1.78976241	0.398793475	1.0121335	-0.655287719	-1.465009864	-0.713166529	0.379395376	-0.150566445	-1.846813945	-0.07867877	-0.156856679
MHC-Class-II	-1.344765475	-1.232435928	0.491253515	-1.018217033	0.250079247	1.482323794	0.768532765	-1.255896536	-1.313909428	0.828042983	-0.30416981	-1.336116962	1.347362238	-0.20596596	-0.101015611	0.117264991	1.10785628	0.648696237	1.071080693
Non-Class	-0.142064434	0.306653776	-1.20968533	-0.33473715	-0.282947868	0.247059122	-0.268647495	2.580551651	0.235205138	-1.012525462	0.645234538	-0.090581655	0.579636557	-0.012786814	-2.151723987	0.928665548	-0.380369103	-0.791543488	1.154606458
IFNg-signature	-0.822262288	0.793585678	-0.121712216	-1.66105049	0.556103337	0.856222443	0.205158828	0.292178937	-0.085211978	-0.184932467	-0.238023758	-1.008460123	0.164990025	2.658265556	1.041438961	0.003778292	-1.182367627	-1.426168704	0.158467595
diffgene
Gene_id	readcount_STAS_positive	readcount_STAS_negative	log2FoldChange	pval	padj
SYT8	119.6239598	14.91550563	3.0058	1.16E-06	0.052762
ABHD11	50.94156541	16.98137547	1.5837	7.71E-06	0.11323
NPTX2	15.89330317	185.6684356	-2.6483	9.97E-06	0.11323
RP11-98D18.16	0.327680928	4.366584068	-3.7659	1.65E-05	0.14992
MMP11	157.2007863	26.46099862	2.5694	2.44E-05	0.15299
LGR4	640.6443952	268.5576906	1.2547	2.69E-05	0.15299
RP11-167H9.6	0.229848713	13.24748025	-5.3759	3.84E-05	0.19367
MUC6	7227.861898	13803.28024	-2.9586	6.63E-05	0.27376
IGHD	40.1910595	266.1855403	-2.7257	7.46E-05	0.27439
RP11-326C3.2	187.2306074	50.08580355	1.9012	7.85E-05	0.27439
RP11-93B14.6	25.58638679	6.278517944	2.0152	0.00011836	0.38412
IGSF9	144.2228142	50.75740605	1.5058	0.00013575	0.41118
CA12	306.7199284	220.8563127	-1.7077	0.00015108	0.42901
RN7SL809P	25.63527766	11.17140461	1.1778	0.00016217	0.43339
CTC-465D4.1	41.22365417	2.725199729	3.9262	0.00019769	0.46873
PAH	3.773343284	28.32282664	-2.9269	0.00019947	0.46873
RP11-459D22.2	3.332613864	5.6950562	-4.1522	0.00021665	0.46873
ZFHX4	124.6984894	173.6087698	-1.7476	0.00023777	0.46968
MT1A	8.715142354	0.435025477	4.2002	0.00027772	0.48691
PRSS37	3.625243201	11.36505551	-1.6584	0.00027865	0.48691
AC007128.1	8.141010282	0.277543267	4.7836	0.0002994	0.50052
RP11-295H24.3	7.33907451	19.5546399	-1.4125	0.00031726	0.50052
FAM86GP	13.59113463	3.650964377	1.9055	0.00033432	0.50052
HNRNPA1P27	36.86827521	6.190854794	2.5743	0.00033505	0.50052
ATHL1	830.1975705	368.6933609	1.1707	0.00034417	0.50052
SLCO4A1	159.2338396	43.87912811	1.8593	0.00035253	0.50052
RET	15.32082666	61.50370809	-2.0015	0.00036414	0.50133
THBS4	58.64310339	215.1896786	-1.8767	0.00040802	0.54522
SMLR1	1.488604148	6.425798117	-2.027	0.00045117	0.55328
MCIDAS	24.19218801	6.072580289	1.9839	0.00045778	0.55328
DMP1	22.71193608	3.739749103	2.6167	0.00046276	0.55328
RP11-547C13.1	0.356744764	3.686099016	-3.2557	0.00049168	0.55378
PCP4L1	86.70127294	21.39166932	2.0201	0.00049494	0.55378
C21orf67	85.18222052	27.62647138	1.6252	0.00049975	0.55378
AC010148.1	16.38140858	4.436263943	1.8422	0.00053863	0.55415
RP11-353N14.2	23.67054477	8.241113441	1.5299	0.00056993	0.55415
DMBX1	8.728272835	0.653131511	3.6779	0.00057178	0.55415
XKRX	208.5960464	55.91238043	1.8979	0.00059543	0.55415
AC124944.4	76.98623652	4.433902307	4.1064	0.00059713	0.55415
TM4SF19-AS1	11.55914683	35.21784866	-1.6171	0.00060293	0.55415
B3GAT1	161.7581417	52.49655606	1.6236	0.00062087	0.55415
SNX18P3	21.50545273	49.3655514	-1.2033	0.00064148	0.55415
CNTNAP2	54.76560227	10.74991531	2.3509	0.00067593	0.55415
RP11-74E22.4	0.992461583	5.827607962	-2.4713	0.00068053	0.55415
AC019117.2	684.1611043	221.6961549	1.626	0.00068063	0.55415
RP11-211G23.2	15.51321318	1.794929029	3.1104	0.00068303	0.55415
RP11-571M6.18	25.57437197	11.98611184	1.072	0.00069841	0.55668
NDUFA6-AS1	16.20796833	5.209592541	1.6437	0.00071398	0.55928
TDRD1	47.27850381	3.14872494	3.9036	0.00075315	0.57996
RP11-54O7.1	25.38338578	5.727775729	2.1357	0.00076769	0.58131
AC017060.1	564.2289112	168.0033143	1.7482	0.00079527	0.59232
SNORA16	8.149455559	17.16352788	-1.0491	0.00083108	0.60901
SEZ6L2	340.9259166	160.2939695	1.0909	0.00085554	0.61698
RP11-443P15.2	9.636788349	37.2066204	-1.947	0.00090084	0.63197
RNU1-146P	14.39159803	1.103033608	3.7224	0.00092735	0.63197
MAPK8IP2	16.86709109	47.81819516	-1.5033	0.00093535	0.63197
CCL3	13.32384879	27.02592448	-1.0456	0.00094377	0.63197
RP11-405A12.2	87.75853407	5.409701932	2.3121	0.00094588	0.63197
AL133244.1	3.39010861	0.123582042	3.8546	0.00098859	0.63576
PLA2G4A	328.318195	106.0470673	1.6307	0.00098869	0.63576
AC073551.1	26.00118312	10.09946387	1.362	0.00099353	0.63576
RP11-320G24.1	5.459305288	1.096705511	2.3353	0.0010448	0.64255
RP3-340N1.2	94.24048066	20.93733099	2.1674	0.0010466	0.64255
RP4-610C12.4	16.20322246	1.682549702	3.2604	0.0011104	0.64823
TMEM184A	471.0713635	232.2281561	1.0207	0.0011116	0.64823
RP11-140I24.1	2.118713797	14.54934978	-2.7676	0.0011126	0.64823
RP11-93B14.5	27.51660301	5.41636543	2.3471	0.0011131	0.64823
POM121L9P	51.49114167	22.66189295	1.1926	0.001239	0.68512
MYO3A	24.48409315	6.380779087	1.9449	0.0012466	0.68512
CCDC175	4.73127569	20.10018163	-2.0947	0.0013017	0.68641
ASXL3	34.33595667	88.02574295	-1.3588	0.0013208	0.68641
IGHV3-48	33.24520137	252.7819288	-2.9274	0.0013524	0.68641
RP11-357G3.2	4.041170803	10.66454777	-1.3928	0.0013535	0.68641
GUCA1B	8.688262129	20.14485046	-1.2167	0.0013651	0.68641
RP1-60O19.1	2.285010067	29.7144664	-3.6744	0.0013748	0.68641
CTD-2258A20.3	6.157010931	0.57351672	3.3674	0.0014059	0.69427
PTPRR	22.60895179	4.102493583	2.4635	0.0015663	0.74352
KLHL13	30.29452914	26.85401306	-1.0482	0.0015711	0.74352
AGR2	2023.752721	681.4500988	1.5704	0.0016148	0.75636
LL21NC02-1C16.2	21.08021959	4.713075103	2.1593	0.0016752	0.76878
C11orf42	7.365829344	1.861100969	2.0201	0.0018133	0.7993
HTR4	4.588417926	15.77025793	-1.8202	0.0018463	0.7993
SIX6	4.021571465	0.26906107	3.747	0.0018566	0.7993
RP11-1396O13.1	0.815751597	4.430383225	-2.342	0.0018665	0.7993
CTD-2033D24.2	5.452084782	0.826328831	2.7124	0.0020227	0.82139
RP11-21L23.4	0.248780766	5.886436498	-4.4663	0.0020505	0.82139
HLA-DRB6	4.817794326	0.702334558	2.7545	0.0020571	0.82139
LHFPL3-AS1	12.40215442	50.75506315	-2.0313	0.002085	0.82139
MRPS18AP1	1.57485168	6.099918365	-1.9432	0.0021162	0.82139
TMEM150B	22.59466012	47.10919898	-1.0485	0.0021609	0.82139
RP11-572C21.1	0.621315216	5.6646225	-3.1596	0.0021756	0.82139
AC093627.12	9.023921762	2.904757728	1.6535	0.0021766	0.82139
ONECUT3	0.449724495	61.74451641	-3.9689	0.0022198	0.82139
AC114812.9	5.268214705	6.738108973	-3.2725	0.0022237	0.82139
UGT1A2P	5.094184251	5.611134812	-3.1919	0.0023105	0.82508
RP13-122B23.8	2.246296663	8.429217567	-1.8778	0.0023703	0.82508
GJB6	10.41558763	1.002551477	3.3061	0.0023795	0.82508
CTB-3M24.3	3.971856803	0.122233071	4.1284	0.0023911	0.82508
PANX2	57.82501191	186.8954854	-1.6923	0.0023959	0.82508
HMGA2	159.0571229	56.66809504	2.0298	0.0024084	0.82508
RP1-27K12.4	8.817152606	43.20871684	-2.3069	0.0024137	0.82508
C4B	5.242698572	0	4.888	0.0024291	0.82508
HOXA1	4.448304149	7.507052601	-2.6013	0.002466	0.82508
RCAN2	122.1901275	256.5189638	-1.0707	0.0024855	0.82508
KLHL4	16.10811824	32.41458	-1.0226	0.0024885	0.82508
MKRN3	5.99250352	0.611165356	3.3038	0.002507	0.82508
IGLV2-8	48.1141564	231.5491857	-2.2672	0.0025383	0.82508
FGD5P1	1.964748017	6.67656558	-1.7589	0.0025682	0.82508
TTLL2	0.855506102	5.473416518	-2.7003	0.0025866	0.82508
R3HDML	0.206445184	2.73344684	-3.3493	0.0026189	0.82508
CDC20B	57.13267596	5.927010039	3.2657	0.0026332	0.82508
TSPAN8	435.155842	82.96679312	2.3913	0.0026998	0.82758
SLC4A3	44.64710318	20.27349422	1.1421	0.0027323	0.82758
SLC10A3	5.389510386	1.248670643	2.0613	0.002778	0.83044
DCST2	34.1574532	12.29868062	1.4792	0.0027935	0.83044
AC130689.5	3.932424283	10.15849412	-1.3685	0.0028149	0.83044
PCDHGB1	65.87849109	27.05520849	1.2823	0.0028411	0.83143
AXDND1	8.47494359	17.19470508	-1.0054	0.0028723	0.83143
CNBD1	4.072983105	0.115099845	4.1516	0.0029207	0.83143
SLC16A12	25.85610853	87.42983039	-1.7579	0.002938	0.83143
CXCL1	433.9187705	162.8972152	1.4132	0.0029463	0.83143
AC090673.2	6.109249298	2.092802749	4.7362	0.0030932	0.85691
IGSF1	30.1742311	2.498385217	3.5882	0.0031146	0.85761
LARP1P1	3.53396408	0.24519238	3.6135	0.0031527	0.86286
RP11-554A11.4	1.839507863	8.329896335	-2.1504	0.003176	0.86405
RP11-744O11.2	20.55795991	7.02085434	1.5557	0.00321	0.86694
RP11-513M16.8	4.99950445	12.16718427	-1.2306	0.003244	0.86694
RP11-298O21.2	1.00519773	5.172362443	-2.351	0.0033115	0.86694
ACKR2	97.48198101	27.7355979	1.813	0.0033205	0.86694
CCNO	37.41735334	12.89293022	1.5323	0.0033351	0.86694
RP11-59D5__B.2	13.75759992	9.349015166	2.045	0.0033584	0.86694
UPK3A	8.285882444	0.928782746	3.2099	0.0034431	0.87883
SLC9C1	62.24887751	141.3928319	-1.1853	0.003477	0.88251
RP11-855O10.2	2.813392113	9.210369235	-1.6793	0.0035172	0.88775
FAM194A	5.160609173	11.12891137	-1.1046	0.0035777	0.89803
SNORD116-5	10.31730152	28.84280633	-1.4833	0.0036298	0.90498
S100A9	304.4861166	122.4763388	1.3138	0.0036773	0.90699
RP11-111G23.1	4.573799992	16.4830073	-1.8427	0.0036932	0.90699
FOXB1	7.676099106	16.71112841	2.4236	0.0038622	0.92788
DLX6-AS1	44.08481525	4.848007785	3.6094	0.0038657	0.92788
ENPP7P8	2.179057277	6.891533348	-1.6295	0.0039148	0.92788
ALG1L7P	3.278096338	0.464922751	2.774	0.0039359	0.92788
RP11-470L19.2	0	3.679467646	-4.3117	0.0040064	0.92788
ZIC5	2.265657209	0	3.688	0.0040194	0.92788
SPDEF	114.464586	43.6874691	1.3918	0.004081	0.92788
GFAP	0.967989004	6.051839927	-2.64	0.0040934	0.92788
SPOCD1	51.28878917	129.6382511	-1.3413	0.004104	0.92788
RP11-453F18__B.1	56.63703329	23.45624734	1.2732	0.0041447	0.92788
RN7SKP103	3.879895917	11.74062714	-1.6374	0.0041617	0.92788
RP11-1191J2.5	5.217105958	12.83978952	-1.2886	0.0041658	0.92788
HS3ST5	31.97108891	9.263318928	1.7858	0.0041861	0.92788
SPCS2P3	9.317902352	1.964824962	2.2893	0.0041867	0.92788
OLFM4	6.745855972	165.5377655	-3.8983	0.0042548	0.93048
RP11-706O15.3	25.69095845	4.779626006	2.4422	0.0042651	0.93048
AC007078.4	25.30013907	11.7173058	1.1029	0.0042694	0.93048
ALG1L5P	3.996904054	0.374019431	3.3764	0.0042833	0.93048
MANSC4	0.401984228	5.122775888	-3.4768	0.0043797	0.93048
GSTA2	14.25678349	84.78053204	-2.5758	0.0043828	0.93048
SLC8A2	7.894825942	2.175746641	1.8696	0.0044286	0.93494
RP13-347D8.1	8.492649604	0.70559176	3.5644	0.00447	0.93494
PLXNB3	49.58068891	17.60385978	1.4879	0.0044861	0.93494
FCGR3B	83.9072032	31.7360625	1.4055	0.0045922	0.93699
HEPACAM2	1.17942671	9.121263077	-2.9596	0.0046572	0.93943
PLA2G2C	20.62112033	8.212120053	1.3365	0.0046582	0.93943
RP11-281P23.1	10.89371293	3.699865087	1.5271	0.0047009	0.93943
CYP4F3	26.02769113	37.05322423	-1.715	0.0047162	0.93943
CXCR2P1	16.66253508	21.16970169	1.1275	0.0047339	0.93943
VWA2	304.3558485	151.4396076	1.0071	0.0048127	0.93943
LCN2	1078.531955	658.0497042	-1.4777	0.004836	0.93943
RP11-408H20.1	0.486358409	3.964300109	-2.9237	0.0048518	0.93943
RNU6-249P	2.867259144	0.379523704	2.9037	0.0049095	0.93943
GRIP1	134.7818145	48.09927422	1.4813	0.0049191	0.93943
AMBP	3.851480598	16.61370756	-2.085	0.0049562	0.93943
CNGA1	41.21630811	12.539411	1.7085	0.0049917	0.93943
RP11-38G5.2	2.652308988	7.593856092	-1.4871	0.0050198	0.93943
RP11-416I2.1	4.13235057	1.00116924	1.994	0.0050246	0.93943
PTCHD1	24.27113154	75.28689312	-1.6316	0.0050509	0.94048
IGJ	1538.19862	3777.830606	-1.2963	0.0052142	0.96692
DSPP	27.01357287	5.323017417	2.3384	0.0052399	0.96733
RNU6-769P	2.853220485	8.118336953	-1.4928	0.0052824	0.96733
MIR3136	3.744483335	0.715781783	2.3855	0.005393	0.96733
RP11-564D11.3	3.920620503	18.02123197	-2.2332	0.0054252	0.96733
SNORD114-14	8.459430595	5.409024704	-2.1925	0.0054453	0.96733
AC096559.1	3.888151082	0.130092534	4.0933	0.0054506	0.96733
MIR194-2	8.479367999	5.360543491	-3.1017	0.0055184	0.96894
RP1-209B5.2	3.423612102	8.752862153	-1.3766	0.0055753	0.96894
CASC17	0.396737339	3.61293506	-3.2387	0.0056232	0.96894
DRGX	20.54277991	2.974192726	2.7848	0.0056569	0.96894
OTUD5	35.85743557	13.20420001	1.4424	0.0056647	0.96894
RANP4	9.43176514	19.83246519	-1.0507	0.0056993	0.96894
GRIN3A	13.71105988	28.62244406	-1.0816	0.0057108	0.96894
CCL16	1.571289968	6.654347471	-2.1278	0.0057406	0.96894
AC012047.1	5.014342302	1.240311838	2.0057	0.0058235	0.97631
SIX1	214.5085637	72.16838403	1.5711	0.005914	0.98063
AC007237.2	0.938397115	4.076641385	-2.1543	0.0059726	0.98673
RP11-963H4.3	1.113642386	4.416393105	-1.9993	0.0060172	0.9905
RP11-564C4.6	6.383231233	15.17675955	-1.2864	0.0061337	0.99827
AC098592.7	59.02477084	8.601083539	2.7735	0.0061908	0.99827
KCNH8	12.31772237	40.0296787	-1.7119	0.0061994	0.99827
CHL1	519.405157	143.9103393	1.8518	0.0063043	0.99827
HOXC-AS2	20.98580754	12.01096516	3.3364	0.0063463	0.99827
LL0XNC01-131B10.2	27.47587573	6.79122503	2.0053	0.0063861	0.99827
AC092198.1	0.969111141	4.740421325	-2.2549	0.0063873	0.99827
TMPRSS4	909.7734118	346.983145	1.3907	0.0064799	0.99827
AC144450.2	39.4600442	13.44404235	1.5654	0.0064921	0.99827
RP4-781K5.6	16.9590728	5.619076583	1.6	0.0066091	0.99827
ELOVL4	5.811753359	15.02405868	-1.3811	0.006652	0.99827
RP11-757F18.5	62.07587751	137.4839028	-1.1465	0.0066697	0.99827
AATK-AS1	2.089237488	0	3.5747	0.006687	0.99827
FAM209B	0.72719241	3.450740099	-2.2537	0.0066956	0.99827
RBMX2P4	3.790332266	0.370746127	3.3212	0.0067693	0.99827
SLC10A2	1.962975154	86.90438695	-5.4689	0.0067693	0.99827
AC187652.1	59.8602934	28.7140785	1.0632	0.0068826	0.99827
C14orf39	11.57372468	2.253742759	2.3817	0.0069302	0.99827
GABRB2	13.44597191	41.25099728	-1.6233	0.0069643	0.99827
RP11-258F22.1	7.056774379	15.33104825	-1.1116	0.0070224	0.99827
GABRR1	3.750330053	0.090991424	4.0146	0.0070413	0.99827
IGKV3OR2-268	0.296020282	3.685708713	-3.5236	0.0071555	0.99827
IL8	408.9051752	160.2382104	1.3509	0.0071585	0.99827
AC093375.1	139.4657805	67.5024276	1.046	0.0071603	0.99827
FOLR3	12.90004446	3.328331234	1.9494	0.0072038	0.99827
CAMK2B	3.830401211	13.773824	-1.8169	0.0072089	0.99827
GSTA1	62.69640205	198.5748272	-1.6642	0.0072136	0.99827
PTGES3L	1.723806571	5.503463447	-1.6274	0.0073635	0.99827
LUCAT1	271.0868348	315.7526485	1.9196	0.0075075	0.99827
TRPM5	18.68326255	12.41520661	2.2158	0.0075521	0.99827
FGF13	96.15745098	37.93309301	1.3394	0.0075569	0.99827
EPS15P1	7.420415044	1.310211048	2.4564	0.0075833	0.99827
LPAR3	27.6769321	73.81492913	-1.4145	0.0076889	0.99827
APOBEC3B	7.015905495	18.37684286	-1.3972	0.0077138	0.99827
CTD-2651B20.3	0.345551649	8.203742848	-3.1737	0.0077334	0.99827
AC116609.2	0.324547004	3.007323217	-3.2159	0.0077407	0.99827
CH25H	76.32673023	31.22690663	1.2892	0.0077609	0.99827
SLCO1B3	69.88349068	2.710322733	4.6892	0.0077959	0.99827
FGF13-AS1	11.48248688	3.316163717	1.7804	0.0078243	0.99827
SCG2	10.49272805	23.12892543	-1.1241	0.0078269	0.99827
GALNT14	69.9568694	27.02874589	1.3649	0.0078883	0.99827
PIK3C2G	103.3962951	130.9301188	-1.7501	0.0079706	0.99827
ARX	43.6564302	7.909976778	2.4659	0.0081267	0.99827
CDH2	21.21497014	52.19043671	-1.3008	0.0081318	0.99827
GPR25	5.056811973	14.05565399	-1.4708	0.0081706	0.99827
RP11-16L9.4	2.840222084	0.307922449	3.287	0.0081903	0.99827
RP11-352M15.1	51.40912681	0.238681887	3.3112	0.0082325	0.99827
RP11-77G23.5	9.062758508	3.838655421	1.2396	0.0082722	0.99827
PKP2	144.3997442	51.53289799	1.4867	0.0082887	0.99827
BPI	3.771225246	0.843367501	2.1975	0.0084283	0.99827
SCML2	10.21335885	22.7262691	-1.1403	0.0085034	0.99827
RNA5SP345	1.413949296	4.692917864	-1.7384	0.0085047	0.99827
NKX3-2	3.557140694	0.345299536	3.2199	0.0085781	0.99827
GLRA3	24.48858449	6.69791653	1.8747	0.008632	0.99827
STEAP2-AS1	5.203063597	1.626759275	1.6194	0.0086357	0.99827
RP11-567M16.1	4.827415557	10.54307513	-1.0952	0.0086374	0.99827
AOC1	76.94083957	26.18269581	1.5543	0.0086631	0.99827
BOLL	20.85867014	5.984679882	1.7928	0.0086664	0.99827
CLDN2	47.90956948	209.2425483	-2.1263	0.0086721	0.99827
RP11-867G23.8	42.29885085	92.66177443	-1.1288	0.0088234	0.99827
RP11-227G15.2	2.712027291	7.690965851	-1.5055	0.0088687	0.99827
KLK10	17.38975058	39.43710228	-1.1777	0.008888	0.99827
RP11-497H16.2	17.66461021	5.74899491	1.6111	0.0088949	0.99827
TFAP2A	192.6696579	83.65364147	1.202	0.0089124	0.99827
UNC13C	16.06079279	73.95042724	-2.2043	0.0090339	0.99827
RP11-483I13.5	0.163089721	2.106501405	-2.9521	0.0090807	0.99827
ANGPTL4	210.6621261	95.32122879	1.1426	0.0090824	0.99827
AC005336.4	4.0860921	19.8412724	-2.2751	0.0092276	0.99827
AC019117.1	141.0874832	58.46743716	1.2729	0.0092327	0.99827
SFRP5	14.46657505	38.88269764	-1.4334	0.0094988	0.99827
RP11-742B18.1	16.78173367	3.494175242	2.2753	0.0095214	0.99827
RP11-431K24.1	56.45414784	24.65470268	1.1885	0.0097247	0.99827
AC144450.1	21.77928297	8.538215776	1.3696	0.0098033	0.99827
TBC1D30	435.4216155	178.3206255	1.2869	0.009807	0.99827
CTC-348L5.1	10.7363302	2.062761058	2.3607	0.0099089	0.99827
RP11-1100L3.8	16.30275072	37.18327516	-1.1882	0.0099673	0.99827
MIR4439	1.341224597	5.915094779	-2.1033	0.0099923	0.99827
SLC38A11	15.42233754	42.30867307	-1.464	0.010235	0.99827
RP11-767C1.2	1.022505815	4.612584622	-2.1209	0.010259	0.99827
GGTLC2	2.85856964	0.113834363	3.6575	0.010562	0.99827
CPB2-AS1	4.022230942	14.03337268	-1.8198	0.010821	0.99827
ISL1	3.063879442	0.123582042	3.7559	0.010953	0.99827
RP11-376O6.2	3.583056902	17.18270241	-2.2921	0.011029	0.99827
AC073333.8	24.99081451	11.51886085	1.1165	0.011067	0.99827
ANKRD18B	23.11551827	18.21535942	-1.3541	0.011076	0.99827
RPS20P15	15.66196365	7.781268359	1.0046	0.011228	0.99827
CES5AP1	0.677437764	3.358766943	-2.2613	0.011323	0.99827
PAK7	0.5756881	3.793690644	-3.0149	0.011442	0.99827
HPGD	1541.641998	624.9620123	1.3027	0.011493	0.99827
LINC00664	12.14521839	3.682518767	1.7155	0.011611	0.99827
RP11-54O7.18	6.278806652	1.404616377	2.1464	0.011732	0.99827
AC005539.2	2.257147991	0.113834363	3.2821	0.011798	0.99827
RP11-93K7.1	3.965443661	3.564298754	3.013	0.011817	0.99827
AC098820.3	3.304345811	9.277784646	-1.4568	0.011826	0.99827
NMU	10.78763583	2.338181199	2.1939	0.01192	0.99827
RP11-38M8.1	1.399615934	5.786893945	-2.0593	0.011947	0.99827
HS6ST3	0.720532328	5.104041155	-2.8239	0.012079	0.99827
RP11-785G17.1	0.823896963	3.3965456	-1.9509	0.012111	0.99827
CCL20	186.4129259	36.21430794	2.3639	0.01213	0.99827
HYAL2	38.10489857	17.81882968	1.0878	0.012161	0.99827
FGF12-AS1	3.559026052	0.524763001	2.8999	0.012163	0.99827
RP1-209A6.1	3.839336764	0.130092534	4.0541	0.012193	0.99827
RP1-153G14.4	3.945951057	10.34851508	-1.3975	0.012264	0.99827
RP11-54O7.16	1.973282719	0.206091269	2.7384	0.012269	0.99827
RPL30P7	0.641010346	4.45219829	-2.7021	0.012299	0.99827
AL353671.2	1.593273257	5.563297394	-1.7878	0.012446	0.99827
RP1-90J4.1	5.09013849	0.943691146	2.4271	0.012452	0.99827
KRT6B	5.29465931	4.065522783	3.2209	0.012627	0.99827
EDN2	27.09375252	8.242256473	1.7012	0.01277	0.99827
GAPDHS	0.720954156	3.72301362	-2.2492	0.012797	0.99827
TCEB3CL2	3.349746384	0.260185069	3.5267	0.012929	0.99827
RP11-736N17.4	6.56735077	0.956086545	2.7407	0.012997	0.99827
OR7A19P	19.55360413	8.93791383	1.1198	0.012999	0.99827
CDH16	10.3071387	2.582569026	2.0128	0.013039	0.99827
LINC00592	2.776505982	0.090991424	3.6223	0.013236	0.99827
TRIM9	11.95184967	31.77219691	-1.42	0.013238	0.99827
ADSSL1	120.1518727	52.6587428	1.1927	0.013524	0.99827
MIR548N	3.421056048	0.757610411	2.1088	0.013615	0.99827
RP11-601H16.1	3.0930492	5.378255133	4.1172	0.013695	0.99827
RP11-523L20.2	26.82615714	2.986672362	3.1645	0.013823	0.99827
CDH8	25.96821958	22.95487986	2.1195	0.013836	0.99827
RP11-434E6.2	9.641420483	2.198749176	2.1485	0.013899	0.99827
SAA1	85.92763322	17.56151882	2.2885	0.013957	0.99827
TUBB4A	5.448758074	13.97937902	-1.3533	0.014018	0.99827
RP11-384P7.7	6.612075171	14.82203679	-1.1529	0.01406	0.99827
IL37	14.09871283	13.97805295	-2.105	0.014237	0.99827
PIP	19.61585979	16.2084318	1.7988	0.014252	0.99827
SMC1B	54.79383316	22.95018687	1.2485	0.014307	0.99827
AC004528.4	0.385552249	2.926241641	-2.9269	0.014361	0.99827
GRIN2B	15.46423605	6.541963126	1.2593	0.014475	0.99827
SHISA7	0.444623246	2.578174899	-2.5058	0.014502	0.99827
EIF2B5-IT1	3.941422406	0.37031527	3.3911	0.014564	0.99827
RP11-499F3.1	0.929500614	3.706248083	-2.1217	0.014598	0.99827
RP4-686C3.7	1.786687148	0.24519238	2.6111	0.014624	0.99827
RP11-266N13.2	31.5737939	14.55364285	1.1288	0.014691	0.99827
RP11-63E9.1	15.72137007	1.427841159	3.4189	0.01486	0.99827
PCK1	12.97442607	4.094170102	-2.7351	0.014871	0.99827
PDZK1P1	2.007560708	5.930202469	-1.5613	0.014915	0.99827
CALHM1	1.424949257	5.134803253	-1.9397	0.015216	0.99827
CHL1-AS1	14.38036133	3.933675089	1.8707	0.015242	0.99827
MNX1-AS2	6.72663666	1.32316609	2.332	0.015247	0.99827
RNU6ATAC34P	0.387111382	3.480777427	-3.1805	0.015289	0.99827
PXT1	3.924178296	9.632500416	-1.2706	0.015297	0.99827
RP11-167H9.5	0.296974645	4.381742442	-3.7845	0.015393	0.99827
AMY1B	59.04455493	21.50138969	1.4575	0.015466	0.99827
TDGF1P3	3.394487782	0.153961225	3.8797	0.015573	0.99827
AKAP12	2721.131383	1258.649884	1.1125	0.015594	0.99827
CCDC160	50.33784251	16.80594204	1.5799	0.0156	0.99827
RAB3IP	978.4172009	440.9825648	1.1494	0.015791	0.99827
TRAJ36	1.27047066	5.394857199	-2.0937	0.015806	0.99827
LINC01032	5.433218532	1.666001384	1.6909	0.015933	0.99827
STK31	67.84520237	29.63332309	1.2006	0.01595	0.99827
RP11-247I13.11	1.992771877	0.090991424	3.1585	0.016004	0.99827
VWA5B2	5.303785402	12.59928714	-1.2298	0.016015	0.99827
AC093267.1	1.125231946	4.487542416	-1.9216	0.016094	0.99827
CYP27B1	40.30355115	17.79947631	1.1706	0.0161	0.99827
RP11-708J19.2	3.132731275	7.49007485	-1.252	0.016101	0.99827
NEFH	39.88884763	17.04984646	1.2231	0.016156	0.99827
AC069277.2	2.083977621	10.77160243	-2.9322	0.016161	0.99827
RP11-115C21.4	3.118952264	6.885592107	-1.195	0.016217	0.99827
NPSR1-AS1	27.3753628	6.41925711	2.1121	0.016442	0.99827
PADI4	7.553815517	3.573126013	1.1024	0.01648	0.99827
RP11-115J23.1	3.67786326	0.272974272	3.3137	0.016676	0.99827
RP11-229C3.2	9.20237915	25.27396165	-1.4442	0.016779	0.99827
RP11-500B12.1	0.165283743	3.043393818	-3.5054	0.01679	0.99827
POLR3GL	59.92592507	26.51425443	1.1777	0.016797	0.99827
CCDC36	23.963439	48.50838544	-1.0176	0.01702	0.99827
RP11-326J18.1	0.271806033	1.950666899	-2.5771	0.01711	0.99827
TNNI2	66.63821411	24.69476074	1.4362	0.017126	0.99827
FAM66E	0.923987311	3.93164979	-2.1181	0.017314	0.99827
IGHV3-13	24.13871039	103.7645159	1.8525	0.017375	0.99827
HOXB6	68.47945359	28.00506915	1.2901	0.017621	0.99827
GUCY1B2	79.6731996	28.08090358	1.5078	0.017641	0.99827
LL0XNC01-116E7.2	0.496035851	2.696229485	-2.3447	0.017641	0.99827
AC068286.1	0.076571287	1.897290705	-3.0812	0.017683	0.99827
PRSS3	0.953780821	5.079324905	-2.3353	0.017966	0.99827
TCEB3C	16.64416131	3.821995704	2.1269	0.017986	0.99827
OR1K1	3.820727653	8.704131466	-1.1428	0.018058	0.99827
TIMD4	28.69322518	9.406125763	1.6204	0.018065	0.99827
RP4-781K5.4	5.524079245	0.933479296	2.6377	0.018085	0.99827
GPC5	38.42015867	88.20259415	-1.1991	0.018155	0.99827
BLID	17.67898646	7.460591149	1.219	0.018201	0.99827
IGLL5	24.2555059	63.56154598	-1.3871	0.01822	0.99827
GPR158	21.60269908	5.10097984	2.0812	0.01826	0.99827
BCL2L15	146.74036	70.27246306	1.0621	0.018386	0.99827
RP11-441F2.5	0.508710897	2.907812339	-2.465	0.018462	0.99827
RP11-139F4.2	9.798632024	4.893755617	1.0175	0.01851	0.99827
AL591377.1	3.214482236	0.7766021	2.1287	0.018527	0.99827
LINC00652	1.687747065	5.727501566	-1.7099	0.018581	0.99827
EPX	8.680662004	3.408945615	1.3335	0.018604	0.99827
RP11-411G7.2	5.514966773	11.10531475	-1.011	0.018922	0.99827
AL645728.1	7.498602388	2.859937424	1.3695	0.019044	0.99827
RP4-537K23.4	4.214052658	1.26095366	1.7682	0.019142	0.99827
TM4SF19	15.03768272	36.51087778	-1.2803	0.0193	0.99827
HPR	50.39152609	19.11492539	1.3998	0.01938	0.99827
IGKV2D-30	15.82653842	41.88011279	-1.4013	0.019394	0.99827
RP11-319E16.2	9.83145492	1.325374635	2.9196	0.019406	0.99827
APCDD1L	8.013707293	35.29424258	-1.2408	0.019482	0.99827
RP11-156L14.1	2.853707528	7.116599844	-1.2823	0.01955	0.99827
FOLH1	47.64747277	16.39352001	1.5332	0.019565	0.99827
KRT8P26	3.772894056	0.859921053	2.1886	0.01967	0.99827
RP11-401N16.1	0.82629498	3.262768315	-2.0097	0.019715	0.99827
RP11-379K22.3	20.10741643	5.267371353	1.9459	0.019827	0.99827
LA16c-306E5.1	2.136168476	0.253674577	2.8274	0.019875	0.99827
AP002495.1	0	2.26462965	-3.6091	0.019899	0.99827
KCNMB4	68.37227021	138.8092468	-1.0245	0.019907	0.99827
RP5-1027G4.3	20.44926631	43.39072344	-1.0837	0.020133	0.99827
AC008132.12	11.12152714	5.11335634	1.117	0.020148	0.99827
RP11-436M15.3	8.778368759	3.005494296	1.5672	0.02025	0.99827
RP11-343H5.4	1.131708374	3.691910052	-1.6685	0.020343	0.99827
AMY1A	7.133889944	1.598192318	2.1935	0.020355	0.99827
SLC6A21P	3.052710235	0.691937241	2.1318	0.020442	0.99827
RP11-673E11.2	2.767743084	10.52928199	-1.9093	0.020627	0.99827
SAA4	3.120356102	0.252325606	3.4185	0.020822	0.99827
RP3-340N1.5	11.04016207	4.522926539	1.3228	0.020933	0.99827
C5	356.9545161	735.7232827	-1.0437	0.020979	0.99827
RP11-255G21.1	7.113485758	1.687871145	2.0785	0.020987	0.99827
KRT6A	101.5702421	53.9780172	3.5168	0.021066	0.99827
RP11-383I23.2	4.455638835	10.41011867	-1.1957	0.021107	0.99827
A4GNT	2.367579579	8.530602209	-1.8169	0.021218	0.99827
ITGB2-AS1	105.6762101	51.7920529	1.0293	0.021252	0.99827
RP11-794P6.1	4.231019269	11.18943653	-1.3894	0.021332	0.99827
AC113607.1	2.002605484	3.974349784	-3.895	0.021358	0.99827
SCNN1G	74.14333875	154.8352167	-1.0624	0.021372	0.99827
NPFFR1	30.17512266	12.29307018	1.2937	0.021385	0.99827
SSTR5-AS1	0.51642364	3.952486154	-3.0763	0.021453	0.99827
AC140481.7	0.345008098	3.438227189	-3.4256	0.021513	0.99827
GSDMC	113.132978	33.35817415	1.7602	0.021529	0.99827
AC123886.2	0.424372296	2.645410887	-2.5062	0.021625	0.99827
RP11-472F14.4	0.214863362	4.354704939	-3.7671	0.021707	0.99827
RPL13AP20	16.68498366	7.588346807	1.1537	0.021721	0.99827
MIR1255B2	0.282589684	2.388780839	-2.8919	0.021756	0.99827
IL20RB	35.11372758	16.22789139	1.1165	0.022036	0.99827
CDK5R2	0.335722032	4.142551258	-3.4453	0.022112	0.99827
RP11-783K16.13	4.918077809	2.003404742	1.3517	0.022167	0.99827
BCHE	32.75504003	70.09212162	-1.0961	0.022173	0.99827
RP11-394I13.1	0.612571568	3.215248208	-2.3496	0.02225	0.99827
PTPRT	61.01479259	125.7303538	-1.0436	0.022299	0.99827
C4orf6	6.182686544	12.60125792	-1.0213	0.022522	0.99827
CTD-3116E22.7	1.253477468	4.943749965	-2.0151	0.022551	0.99827
RP11-331F9.4	6.035139012	2.144277089	1.4895	0.022575	0.99827
ANKRD62P1-PARP4P3	3.688295652	4.527189836	-2.408	0.022673	0.99827
HMGN1P2	5.091422174	12.26362254	-1.2522	0.022677	0.99827
POMC	6.224217378	1.33756481	2.2287	0.022706	0.99827
RP11-510M2.5	4.461630165	13.65002019	-1.615	0.022781	0.99827
RP11-575L7.8	4.31373159	9.165641203	-1.0696	0.022807	0.99827
CTD-2544H17.1	5.246836691	12.16891165	-1.2227	0.022867	0.99827
ERBB4	88.52334378	218.7444346	-1.3081	0.02289	0.99827
IGHV1-58	2.567624837	0	3.8546	0.022906	0.99827
PVRL4	461.5987748	222.3307134	1.0549	0.022995	0.99827
HSPA1A	1.925772277	0.26906107	2.7439	0.023026	0.99827
RNU6-773P	7.3724128	3.13103221	1.2215	0.023154	0.99827
RHOV	254.6847497	30.77222774	1.3029	0.023294	0.99827
ABCA4	106.1597151	80.7531893	1.7144	0.023369	0.99827
AC013444.2	6.554894893	1.696498909	1.9523	0.023746	0.99827
PHACTR3	206.9580207	85.49582721	1.2744	0.023905	0.99827
CTD-2517O10.5	0.174165306	1.994502056	-2.8748	0.023942	0.99827
RP11-129K12.4	2.854748832	6.690819761	-1.179	0.024062	0.99827
RP11-276H7.3	15.97350181	7.173822881	1.1718	0.024085	0.99827
AC073150.6	4.100892767	0.374558677	3.4408	0.024167	0.99827
RP11-484K9.4	1.563929497	0	3.1502	0.024232	0.99827
CLDN9	27.05545432	10.66864471	1.3407	0.024308	0.99827
FGF9	26.0857117	65.93607515	-1.3362	0.024457	0.99827
NPC1L1	5.1305863	18.12886237	-1.8295	0.024546	0.99827
NRIP3	25.29539657	54.62319885	-1.1164	0.024636	0.99827
RETNLB	0	3.137924472	-4.0817	0.024647	0.99827
SLC25A5P3	3.53230084	1.136108363	1.6023	0.024655	0.99827
DNASE2B	5.291498081	16.09093889	-1.6211	0.024775	0.99827
C6	28.79014161	67.28973665	-1.2262	0.024783	0.99827
RP11-583F2.2	5.543918713	11.61533477	-1.0705	0.024838	0.99827
SLC25A15P5	1.810072499	6.630187735	-1.8011	0.02486	0.99827
RP11-567P17.2	0.952637902	4.373086183	-2.1136	0.024921	0.99827
ANKRD35	7.931758183	1.986320762	1.9838	0.024996	0.99827
RP11-374A22.1	1.726233879	3.911458279	3.2917	0.02508	0.99827
CST6	26.98409427	12.02560512	1.1692	0.025123	0.99827
RP11-164C12.2	2.219378113	0.115099845	3.2698	0.025151	0.99827
CTB-179I1.2	1.923084813	0.214573466	2.7395	0.025201	0.99827
C1orf127	7.527251948	15.95971008	-1.0501	0.025255	0.99827
CBLN4	1.181136484	5.225601346	-2.1979	0.025308	0.99827
GLA	13.37665353	26.78972123	-1.0171	0.025321	0.99827
PPM1H	362.5814623	171.1838261	1.0813	0.025378	0.99827
PADI1	7.667042753	2.285649619	1.7745	0.02547	0.99827
C2orf54	57.46594481	26.80345014	1.1045	0.025685	0.99827
MUM1L1	25.13465806	6.014460712	2.0642	0.025742	0.99827
AC013444.1	9.283188042	3.012810185	1.6453	0.025838	0.99827
RP11-167P22.4	4.867085046	1.277378809	1.9328	0.025838	0.99827
CTD-3194G12.2	3.622210391	0.864159843	2.0633	0.025912	0.99827
RP11-227D13.2	3.481790167	7.805459673	-1.2019	0.025922	0.99827
TBX18	19.42316006	18.75771076	-1.6481	0.025998	0.99827
WDR11-AS1	6.956153025	14.21327069	-1.0231	0.02601	0.99827
RP11-544M22.8	22.89059164	9.126262624	1.3419	0.026062	0.99827
GPR114	45.91454175	108.5046367	-1.2409	0.02609	0.99827
THEG	0.746815092	4.123055979	-2.4084	0.026174	0.99827
HMGN1P16	3.738872732	0.466267124	2.9216	0.026324	0.99827
RP11-438N5.2	3.189160829	0.858193213	1.9426	0.026358	0.99827
C10orf112	58.90312562	119.1112644	-1.0173	0.026449	0.99827
CTA-246H3.12	0.543278955	3.697092348	-2.7226	0.026494	0.99827
LRRC31	136.0939675	56.50745619	1.2674	0.026588	0.99827
AC097381.1	0.591656738	2.579746419	-2.0483	0.026776	0.99827
GCNT1P3	10.31225378	4.440988319	1.2002	0.026824	0.99827
AC079767.4	5.477906392	12.32276677	-1.1938	0.026963	0.99827
RP11-493L12.5	12.09378315	4.301083454	1.4971	0.026975	0.99827
REG1A	4.058823299	4.347480304	-3.7605	0.027028	0.99827
RNASE10	0.071621121	1.750178937	-2.9821	0.027041	0.99827
RP11-123O10.4	19.39999777	6.612061472	1.5317	0.027138	0.99827
RNU6-1279P	4.592846528	1.57600235	1.5462	0.027172	0.99827
PRRX2	17.73888599	8.17524325	1.1053	0.027212	0.99827
SSR4P1	6.474711573	2.414911266	1.4279	0.027213	0.99827
RP11-1084A12.1	3.013502584	7.804136652	-1.3519	0.027223	0.99827
RP11-139I14.2	0.143242241	4.296268845	-4.0103	0.027254	0.99827
RP3-402G11.26	5.645023609	2.219124008	1.3494	0.027269	0.99827
CAPN6	10.12240669	31.05148996	-1.6284	0.027288	0.99827
RP11-175D17.3	2.012205133	6.187992302	-1.5558	0.027326	0.99827
ZDHHC19	1.071479237	4.068094127	-1.86	0.027392	0.99827
RP11-341B24.3	3.815047634	0.972650309	1.9658	0.027511	0.99827
RP11-438B23.2	1.555276468	0	3.1226	0.027513	0.99827
AC007326.9	3.182782704	0.495464313	2.7157	0.02762	0.99827
AC105206.1	59.74294917	71.3421258	-1.3986	0.027787	0.99827
AC139426.2	0.928315669	3.495109443	-1.9135	0.027997	0.99827
ACTL6B	1.278921539	5.924934286	-2.2056	0.028059	0.99827
RPL13AP17	25.12349072	86.21063498	-1.675	0.028079	0.99827
CTD-2154I11.2	8.373499308	3.458329218	1.2247	0.028095	0.99827
RP11-338O1.2	0.153142574	2.082500421	-2.9607	0.028107	0.99827
RP11-806H10.4	19.86723336	9.789949035	1.0062	0.028116	0.99827
JRK	77.80309363	167.6931971	-1.1065	0.028153	0.99827
LILRB5	2.169269468	6.486573125	-1.625	0.028211	0.99827
GJB7	22.59899798	9.641970673	1.225	0.028222	0.99827
SLC28A2	2.929520415	66.33445707	-2.4561	0.028312	0.99827
CARD14	101.3910974	75.95919288	-1.0816	0.028333	0.99827
RNA5SP247	5.275240039	11.11284643	-1.0496	0.028334	0.99827
CEL	7.671891608	16.69072809	-1.1041	0.02842	0.99827
NLRP6	16.17322781	7.31088608	1.1222	0.028517	0.99827
CYP4F11	25.42900132	73.2515293	-1.5276	0.028545	0.99827
RPL19P12	5.671517831	12.87256845	-1.1759	0.028568	0.99827
CTC-498M16.3	2.133624044	0.377547383	2.4865	0.028686	0.99827
RP11-474P2.4	7.10045264	2.9372396	1.247	0.028686	0.99827
CHRNA9	2.610814778	26.76904259	3.8515	0.028799	0.99827
MMP17	41.1157109	18.91054895	1.1236	0.028849	0.99827
RP11-615I2.1	1.175889881	4.908715569	-2.0619	0.029005	0.99827
HLA-B	1238.183527	342.7016869	1.8532	0.029019	0.99827
SLC38A3	0.770453549	3.331260175	-2.0725	0.029168	0.99827
SETP17	2.673220733	6.772660923	-1.324	0.029222	0.99827
KRT79	0.734669896	3.839268605	-2.3902	0.029281	0.99827
RP11-872D17.4	2.767496304	0.682821509	1.9997	0.029303	0.99827
RP11-221J22.2	2.317124715	0.284053759	2.9554	0.029307	0.99827
ATP1A1OS	210.7725292	98.04882301	1.1036	0.029311	0.99827
RPS3AP40	5.595009336	2.067373314	1.4257	0.029475	0.99827
YY1P1	14.92896933	7.237264782	1.0398	0.029503	0.99827
RNU6-404P	1.837278826	0.279810352	2.6858	0.029505	0.99827
RP11-64K12.10	0.153142574	2.008885188	-2.925	0.029531	0.99827
HIST1H2APS3	6.212709248	7.388932389	-1.8328	0.029689	0.99827
RP11-488L18.6	8.245359957	3.519694513	1.2472	0.029834	0.99827
EDDM3A	3.878280185	0.859771796	2.2807	0.029852	0.99827
RP11-222A5.1	1.748040901	0.214573466	2.5667	0.029872	0.99827
RP11-621L6.2	3.489589042	7.617838808	-1.1586	0.029873	0.99827
UPP2	12.61773889	4.903060438	1.4009	0.029959	0.99827
ATP6V0D2	22.04559302	45.2300441	-1.0398	0.030086	0.99827
LINC00670	6.318831458	17.45227661	-1.458	0.030252	0.99827
RP4-630A11.3	2.817022377	6.273842228	-1.1763	0.030412	0.99827
IGLV2-18	5.012235572	13.99870431	-1.4745	0.030452	0.99827
RP11-716H6.1	1.244159585	3.901637394	-1.7018	0.030471	0.99827
RP11-143A12.3	0.3674698	2.841316625	-2.8905	0.030507	0.99827
ITIH2	49.64371699	46.89602586	-1.4879	0.030541	0.99827
RP11-302F12.5	0.301739538	2.557931139	-2.7431	0.030555	0.99827
EIF4A1P12	5.410194723	0.723262377	2.886	0.030647	0.99827
KBTBD11-OT1	3.298120146	0.855621997	1.9487	0.030648	0.99827
AC011747.7	2.905815186	8.024224422	-1.4641	0.030807	0.99827
FAM86LP	4.980571816	1.089358871	2.1715	0.030937	0.99827
RP11-215N21.1	4.385955865	12.25600181	-1.4796	0.030937	0.99827
AC104024.1	2.359493892	8.539718741	-1.8643	0.030945	0.99827
SNORD74	4.177836522	8.461382576	-1.0832	0.031002	0.99827
GCLC	295.5233423	1664.216064	-1.0466	0.031028	0.99827
USP32P1	15.56035231	1.792691661	3.121	0.031031	0.99827
RP11-95G17.2	3.165226193	0.588504793	2.4061	0.031137	0.99827
HNRNPA1P22	6.602544215	1.468058115	2.201	0.031242	0.99827
LSM3P5	1.829992371	5.723623057	-1.6436	0.031271	0.99827
RP11-14N7.2	3.161544153	12.31888725	-1.9492	0.031331	0.99827
CTD-2292M14.1	9.353107168	2.861042045	1.7201	0.031363	0.99827
RP11-563P16.1	0.217702329	2.216862445	-3.0572	0.031424	0.99827
TM4SF20	1.639214149	7.276284232	-2.1298	0.031474	0.99827
RP11-1042B17.2	8.05630162	1.768198529	2.1613	0.031609	0.99827
EIF4E2P1	14.83123935	6.730146089	1.1304	0.031801	0.99827
RP11-440I14.2	32.32674974	13.89164124	1.2259	0.03191	0.99827
RP11-5A11.1	0.292401979	2.587657373	-3.0318	0.031931	0.99827
RNA5SP435	9.748940109	4.197756081	1.1802	0.032054	0.99827
GABARAPL3	4.217941856	4.881469685	-1.2976	0.032227	0.99827
RP11-358M11.3	1.881600669	0.115099845	3.0105	0.032396	0.99827
RP11-766N7.1	14.72334676	5.26517946	1.4773	0.032449	0.99827
RP11-292E2.4	1.721558438	7.695054208	-2.1726	0.032456	0.99827
C1orf61	5.831643527	93.97440285	-1.9749	0.032588	0.99827
RETN	30.97699157	75.52742794	-1.2889	0.032597	0.99827
RNU7-61P	2.896186162	7.777349537	-1.4205	0.032632	0.99827
SERPINA4	3.192222606	5.45539963	3.4568	0.03268	0.99827
PRSS54	0.260548888	1.940473582	-2.5996	0.032747	0.99827
RP11-167H9.4	0.535564854	4.12525686	-3.1291	0.032802	0.99827
RP11-80N2.2	2.34478252	0.125849128	3.3544	0.032807	0.99827
ZNF98	1.913581728	7.189638435	-1.9372	0.032842	0.99827
KCNJ6	7.666375957	16.85249939	-1.1322	0.032871	0.99827
IGHV3-43	80.92106321	72.93193162	-2.0876	0.032945	0.99827
TRAJ8	1.474516675	4.784476958	-1.6826	0.032947	0.99827
AC087237.1	5.000986954	0	3.0593	0.033004	0.99827
IBSP	18.93698134	5.228647683	1.8632	0.033067	0.99827
PTCHD2	14.50217913	4.114431222	1.794	0.033155	0.99827
ELAVL3	0.2725545	1.890793461	-2.546	0.033252	0.99827
AC138035.1	3.415667142	0.932926465	1.8771	0.03333	0.99827
SGOL1-AS1	2.658864452	0.496650904	2.4711	0.03337	0.99827
GCM1	4.054278044	0.689713239	2.6498	0.033443	0.99827
NTS	4.067297046	4.740481403	-2.267	0.033514	0.99827
IFNA20P	1.876834645	5.578485676	-1.5876	0.033553	0.99827
FGF18	18.62178737	41.35215073	-1.1504	0.033562	0.99827
RP1-65P5.5	1.983445318	0.125849128	3.131	0.033613	0.99827
LINC00449	1.39218601	4.093852103	-1.6354	0.03365	0.99827
CPB2	26.25315356	74.48359569	-1.5035	0.033718	0.99827
RP3-380B8.4	2.338741417	0.504111966	2.2755	0.033738	0.99827
AC011997.1	3.66354336	0.537728336	2.8496	0.033746	0.99827
RP11-1082L8.1	2.81995589	0.498866956	2.5085	0.033861	0.99827
PIH1D3	2.627812451	7.086423765	-1.4529	0.03387	0.99827
COLCA1	204.6375006	441.7613271	-1.1097	0.033893	0.99827
MMP13	23.91059705	7.242053244	1.724	0.033926	0.99827
LINC00593	2.527127072	9.88187015	-1.961	0.034038	0.99827
RP11-529H2.2	0.551979511	2.598516882	-2.2133	0.034041	0.99827
SCARNA14	5.814358619	2.250599942	1.3626	0.034108	0.99827
RP11-73M7.1	2.857476227	8.771599251	-1.5805	0.034111	0.99827
KCNIP1	14.4196782	7.224602876	1.0165	0.034192	0.99827
PSAT1	32.28920732	77.80988381	-1.274	0.034255	0.99827
AC112229.4	0.556753309	2.354043114	-2.0713	0.034308	0.99827
RP11-223A3.1	0.911053146	4.113937246	-2.1112	0.034339	0.99827
AC009411.1	0.416951068	3.881012745	-3.0659	0.034435	0.99827
AC011288.2	10.55312696	1.999449268	2.3837	0.034528	0.99827
MIR140	1.497765695	5.214636669	-1.7958	0.034529	0.99827
HNRNPA1P12	2.954349323	0.865090524	1.6856	0.034536	0.99827
CATSPERD	6.136930637	14.04316372	-1.2026	0.034564	0.99827
C7orf57	58.38664798	27.94652842	1.0597	0.034725	0.99827
STRA6	112.6148157	36.99600693	1.6019	0.034787	0.99827
RP11-44F14.1	4.825022141	1.705599628	1.4881	0.034852	0.99827
RP11-84A19.3	0.219813529	2.340747818	-2.8815	0.034955	0.99827
RP3-453C12.8	1.483829348	4.223046806	-1.4632	0.034978	0.99827
BEND6	13.65264122	28.89499892	-1.0887	0.03502	0.99827
C3orf55	8.10778801	17.75686803	-1.1432	0.035084	0.99827
AC004878.6	9.777250574	4.651227696	1.0649	0.035092	0.99827
RP11-21A7A.3	3.76984837	0.557263145	2.7071	0.035166	0.99827
RP11-673E1.1	8.802043509	4.163854583	1.1017	0.035431	0.99827
RP11-249L21.2	2.072094027	0.228934208	2.8092	0.035481	0.99827
RNU6-1181P	1.52799605	5.122981564	-1.7733	0.035552	0.99827
RP5-1158E12.3	1.358170081	5.960162872	-2.1113	0.035659	0.99827
SLCO1A2	59.38381144	21.94342424	1.4372	0.035684	0.99827
GOLGA8J	1.112884244	3.18514426	-1.4529	0.035713	0.99827
MUC7	2.604278071	0.115099845	3.4839	0.035757	0.99827
RN7SL574P	5.287377098	1.885111269	1.4583	0.035792	0.99827
AC092669.3	1.435184064	4.608713631	-1.6865	0.035794	0.99827
C4BPB	221.4288545	60.97331341	1.8613	0.035964	0.99827
GPC6-AS2	1.343054071	4.664439191	-1.8145	0.036032	0.99827
ABCC2	25.04675276	190.6208078	-1.1839	0.036065	0.99827
VN2R10P	0.631044689	3.207370749	-2.2594	0.036175	0.99827
SPTSSB	42.85389046	9.857168067	2.1244	0.036217	0.99827
SLC1A7	114.9548389	38.88855365	1.5662	0.036225	0.99827
FGF12	18.90909259	7.796738297	1.2815	0.036305	0.99827
RP11-173M11.2	2.922684528	7.00251571	-1.264	0.03633	0.99827
U73169.1	0.823909169	2.772157333	-1.7612	0.036342	0.99827
GOLT1A	19.21538776	40.21060182	-1.0615	0.036346	0.99827
MYEOV	107.6334394	29.1040469	1.8877	0.036357	0.99827
IGLV4-3	0.382991288	2.567770365	-2.5023	0.036709	0.99827
RNA5SP364	1.813516624	0.213224495	2.6117	0.036723	0.99827
CTD-2231E14.5	4.511243857	9.469993569	-1.072	0.036817	0.99827
CA9	20.31192395	6.788776778	1.5662	0.036902	0.99827
RP11-297M9.2	16.08808737	9.826345631	1.7798	0.036921	0.99827
RPL21P39	4.884456888	1.990232132	1.3073	0.037031	0.99827
AC096579.1	2.41097364	7.366788077	-1.6064	0.037184	0.99827
RPL35AP31	3.415093923	8.758032015	-1.3806	0.037266	0.99827
CTD-2314G24.2	2.587048627	0.553024355	2.1801	0.037312	0.99827
NMNAT1P1	2.749634987	0.627361575	2.1813	0.037329	0.99827
RP5-1147A1.2	4.86986707	1.399695369	1.8039	0.037397	0.99827
RP11-242D8.2	4.59756726	1.699192176	1.4471	0.037474	0.99827
DDX50P2	5.42387536	2.021594734	1.3839	0.037638	0.99827
DNAJB3	5.334106929	4.976068524	-2.3719	0.037648	0.99827
OR7E102P	1.97618764	0.260185069	2.7407	0.037865	0.99827
LINC00504	7.879537456	16.00108705	-1.0441	0.03789	0.99827
IRS4	0.677753363	3.102757556	-2.1444	0.037931	0.99827
RP11-879F14.1	1.673645602	0	3.2512	0.038007	0.99827
RP1-239B22.5	7.151258033	13.97565493	-1.0034	0.038123	0.99827
C11orf87	4.148614985	0.917320255	2.1527	0.038147	0.99827
RPL12P44	4.835445258	10.25320294	-1.0426	0.038149	0.99827
LPPR1	11.9280255	31.17795495	-1.3876	0.038188	0.99827
AC141930.2	5.224810214	1.398787959	1.8882	0.038197	0.99827
KREMEN2	7.538147085	2.558538998	1.4844	0.038329	0.99827
LINC00614	1.640487454	4.571039052	-1.4085	0.038418	0.99827
RNA5SP129	9.478417117	3.74549248	1.3252	0.038476	0.99827
RNA5SP342	0.119468508	1.760762031	-2.987	0.038524	0.99827
SULT1E1	23.32220969	6.623656881	1.8122	0.038535	0.99827
IGLV3-25	104.2504807	229.9087919	-1.1407	0.038539	0.99827
AC005281.2	2.481610336	8.006835244	-1.6661	0.038599	0.99827
MIR4645	2.834917168	0.761367311	1.7801	0.03862	0.99827
RN7SL391P	2.799181367	0.701348354	1.9744	0.038753	0.99827
RP11-142C4.5	10.01051754	4.06260579	1.2882	0.03877	0.99827
TAS2R39	1.85080172	4.475911042	-1.2897	0.03878	0.99827
C8A	0.788294413	3.18256971	-1.9733	0.038987	0.99827
IL20RA	83.79767478	40.25246945	1.06	0.039027	0.99827
RP4-740C4.8	4.442435876	1.54155834	1.6034	0.039065	0.99827
HILS1	2.290175327	5.650805464	-1.3899	0.039094	0.99827
RP11-661A12.9	9.557700399	4.433930105	1.0918	0.039109	0.99827
PGLYRP3	2.687500798	0.227668725	3.2172	0.039463	0.99827
EGFLAM-AS3	0.519851807	2.704637705	-2.318	0.039488	0.99827
C21orf91-OT1	31.70795688	6.756097079	2.2348	0.039585	0.99827
CLDN3	38.10143126	17.26113208	1.1392	0.039599	0.99827
RN7SL173P	1.196368887	3.859975616	-1.6739	0.039641	0.99827
CTD-2554C21.3	17.23281497	7.126398193	1.2838	0.039733	0.99827
MTND1P21	3.411101764	7.534848955	-1.1063	0.03976	0.99827
AC008267.1	9.006519602	4.482102668	1.037	0.040216	0.99827
RN7SL805P	4.683565923	1.966905056	1.3006	0.040433	0.99827
CTD-2357A8.3	11.93198476	4.259064069	1.442	0.040528	0.99827
ZIC2	4.377399807	0.49926076	3.1689	0.040631	0.99827
RNA5SP494	6.099288177	13.05679939	-1.104	0.040658	0.99827
HMGB3P32	3.617555868	11.23989799	-1.658	0.040796	0.99827
CNTN1	78.93156643	159.6757769	-1.0164	0.040916	0.99827
SNORD15A	1.288300045	0.090991424	2.4856	0.041299	0.99827
ZNF114	15.12926581	38.80817421	-1.3603	0.041461	0.99827
XX-DJ76P10__A.2	0.316097443	2.713901159	-2.8027	0.041597	0.99827
GLB1L3	401.9271923	121.9837024	1.7208	0.041733	0.99827
RP11-107D24.2	2.58773495	0.568107518	2.397	0.041832	0.99827
PDC	5.924605121	12.0561575	-1.044	0.041852	0.99827
RP11-1029F8.1	6.468329124	2.413569339	1.4234	0.041856	0.99827
RNU6-1194P	2.465402383	0.245815113	3.0771	0.041864	0.99827
C11orf71	1.779141444	4.894414143	-1.4462	0.041881	0.99827
HMGB2P1	11.98721039	3.668217889	1.6999	0.041906	0.99827
RP11-112N23.1	0.49552938	2.17493924	-2.2396	0.041978	0.99827
CTD-2104P17.1	3.162196804	6.577965157	-1.0166	0.042057	0.99827
RP11-875O11.3	2.220085795	0.482369053	2.2431	0.042096	0.99827
REG4	0.259372447	2.333857475	-2.8632	0.042099	0.99827
CCDC144A	64.38680965	13.66821871	2.2343	0.042171	0.99827
RP11-72K17.2	7.685389115	3.025190521	1.3701	0.042276	0.99827
ENPP7P9	1.754830666	0.153961225	2.9392	0.042302	0.99827
SYN3	46.34147916	18.61620223	1.3138	0.042426	0.99827
CTB-50E14.5	1.71482462	0.244952648	2.5488	0.042501	0.99827
AC010980.2	11.17308055	4.238085471	1.3936	0.042558	0.99827
RP11-339B21.10	1.493556782	4.719810707	-1.7273	0.042559	0.99827
USP50	3.857512655	8.471290023	-1.1058	0.042597	0.99827
AC096574.5	2.022974237	5.097297685	-1.3152	0.042664	0.99827
HSPA9P1	6.551121919	1.34557742	2.27	0.042738	0.99827
BNIP3P1	1.590534366	4.304836527	-1.4369	0.042753	0.99827
AC079804.1	1.790071289	0.369776025	2.276	0.042806	0.99827
RNU6-619P	12.47189617	5.07870825	1.2863	0.042851	0.99827
AP001324.1	0.995762831	4.147894792	-2.0576	0.042865	0.99827
RP11-568J23.4	5.530702871	1.568598278	1.8101	0.042907	0.99827
RASAL1	37.96162711	86.7858032	-1.189	0.042975	0.99827
CTC-429L19.3	2.725657338	6.062583174	-1.1282	0.043042	0.99827
SOHLH2	3.430911697	4.101300589	3.1902	0.043095	0.99827
TPO	27.21593891	12.31246872	1.1601	0.043098	0.99827
RP11-174M13.1	3.102245263	10.49403942	-1.7341	0.043139	0.99827
Z99756.1	3.446424404	8.749227015	-1.3318	0.04325	0.99827
CHODL	31.06517293	11.62050348	1.4147	0.043339	0.99827
RNU7-77P	3.860629706	1.251602013	1.5655	0.043493	0.99827
RNU7-158P	2.789659826	5.860542556	-1.0783	0.043509	0.99827
KRT8P23	0.195188039	2.176192375	-3.0073	0.043518	0.99827
PPM1E	6.380366363	14.54033468	-1.1832	0.043606	0.99827
AC090420.1	3.426064742	1.248320758	1.4622	0.043692	0.99827
MIR320C2	0.410941698	2.276835868	-2.3168	0.043733	0.99827
C2orf72	34.42873313	12.71498341	1.4329	0.043773	0.99827
LINC01010	10.5248616	21.6771771	-1.0539	0.043789	0.99827
RNASE13	0.43196443	2.257428256	-2.2802	0.044164	0.99827
RP1-182O16.1	0.764459204	2.408059787	-1.7063	0.044164	0.99827
NTSR1	7.669117485	2.489329606	1.6602	0.04419	0.99827
RP11-133L19.1	1.948512047	5.865855568	-1.579	0.044204	0.99827
KCNH1	3.106423874	8.06410392	-1.3859	0.044211	0.99827
RP11-371F15.3	2.49281771	5.542467799	-1.1885	0.044223	0.99827
VTCN1	30.69277498	11.73854567	1.3881	0.044415	0.99827
RP11-114H23.1	13.72136169	3.926332329	1.7966	0.0445	0.99827
SLC9A4	0.972136935	20.42772288	-2.9103	0.04454	0.99827
SLC45A2	1.33899705	3.977840763	-1.5028	0.044734	0.99827
RNU7-103P	1.17710918	3.590068591	-1.5101	0.044886	0.99827
RNU4-86P	0.660284103	2.411917096	-1.8987	0.045028	0.99827
RP11-169D4.2	3.693377889	1.364811995	1.4804	0.04517	0.99827
RNU5A-4P	0.162577369	1.788035881	-2.7586	0.045311	0.99827
AC117395.1	3.828266586	8.976825827	-1.1897	0.045357	0.99827
SLC6A14	76.79257814	35.61245702	1.1089	0.045451	0.99827
SAA2	46.81788687	13.94045267	1.7454	0.045532	0.99827
RP11-547D23.1	3.0337347	7.231860977	-1.2279	0.045542	0.99827
RP4-725G10.4	0.155471449	1.50588216	-2.4822	0.045603	0.99827
AC006028.11	4.714417666	1.963376304	1.2658	0.045616	0.99827
CTB-171A8.1	19.26509168	9.367242812	1.0413	0.045617	0.99827
RP11-44F14.2	29.00793646	14.51225745	1.0032	0.045619	0.99827
AC098592.8	22.1340144	7.71730148	1.5123	0.045646	0.99827
VTRNA1-2	73.36680816	24.58685452	1.5728	0.045672	0.99827
MIR1262	2.956700757	0.878150929	1.7662	0.04571	0.99827
RP11-93M12.1	12.15227233	5.822124988	1.0243	0.045725	0.99827
RP3-520B18.1	3.336182002	6.648501873	-1.0143	0.046112	0.99827
LY6D	51.85484904	7.676250554	2.4182	0.046209	0.99827
TMEM14D	0.303477565	2.293076222	-2.8417	0.046251	0.99827
TMEM213	51.93185577	13.68835315	1.9302	0.046355	0.99827
SLCO1B1	15.7865946	0.370746127	5.3847	0.04639	0.99827
IGKV1D-16	2.738645269	10.07296324	-1.8853	0.046401	0.99827
MIR3137	0.7632452	2.60684164	-1.8169	0.046422	0.99827
AL158155.1	2.420538036	5.232632451	-1.1227	0.046444	0.99827
RP11-61G19.1	4.37044622	1.401083069	1.6815	0.046526	0.99827
RP11-1236K1.8	3.247233813	8.181536232	-1.3018	0.04654	0.99827
FA2H	82.5343031	39.83196874	1.0545	0.046571	0.99827
RP11-664H17.1	66.66796458	6.463405659	1.477	0.046726	0.99827
ZNF728	6.08985289	13.30087649	-1.1155	0.046771	0.99827
PPP2R2C	21.46045768	43.40853492	1.2402	0.046832	0.99827
RN7SL688P	1.698393628	4.446420339	-1.3471	0.046845	0.99827
LRRC37A14P	6.418953794	14.81299068	-1.2036	0.046856	0.99827
CTD-3203P2.1	2.155596921	5.264344277	-1.2598	0.046882	0.99827
RP11-380I10.2	0.226906277	1.764376441	-2.7154	0.04689	0.99827
RP11-314C16.1	3.223007758	0.735557124	2.1468	0.046905	0.99827
RP3-375P9.2	5.952701337	2.440335956	1.2685	0.046959	0.99827
RP4-681L3.2	8.363637461	2.194694127	1.9416	0.047047	0.99827
PIH1D2	2.21071139	6.560710513	-1.572	0.047124	0.99827
AC068196.1	0.422946073	2.288762908	-2.6003	0.047205	0.99827
MIR3144	2.152599926	0.153961225	3.2191	0.047206	0.99827
SEZ6L	5.466628441	2.461356647	1.1899	0.047206	0.99827
TMEM63C	154.9218012	51.99481563	1.5748	0.047212	0.99827
RP4-811H24.9	0.155471449	1.816937928	-2.7649	0.047354	0.99827
MIR378H	2.767662418	6.122947149	-1.1669	0.047403	0.99827
SLC25A5P5	1.597007843	0	3.1452	0.047483	0.99827
MIRLET7G	3.761027985	1.461153818	1.4427	0.047613	0.99827
RNU6-260P	2.078144248	0.392643112	2.4365	0.04772	0.99827
PIAS3	34.56833739	15.37039683	1.1634	0.047791	0.99827
AC020892.1	1.184632956	3.226785144	-1.4493	0.047844	0.99827
OR1L6	2.709747975	6.070405578	-1.1851	0.047896	0.99827
HOXA10	9.570066096	1.954095301	2.2902	0.047965	0.99827
RP11-697E14.2	2.397248443	6.500224144	-1.4729	0.04797	0.99827
SP7	1.426972362	4.524472389	-1.6988	0.048038	0.99827
PIRT	2.627732155	6.668519801	-1.3081	0.048111	0.99827
SLC24A2	12.31563811	4.833062391	1.3362	0.048218	0.99827
RP11-359P5.1	4.477768349	1.500014417	1.5962	0.048354	0.99827
LINC00857	15.44221799	6.533331393	1.2583	0.048411	0.99827
FBP2	3.335951185	0.946983076	1.7625	0.048651	0.99827
RP11-638I8.1	17.54656572	6.58247293	1.4209	0.048653	0.99827
GOLGA6A	3.991124587	0.808966017	2.2705	0.048682	0.99827
RPL17P19	1.766674687	5.173481891	-1.5804	0.048714	0.99827
FSTL4	47.97572419	23.00888006	1.0674	0.048796	0.99827
RN7SKP96	3.041696043	0.99362043	1.6172	0.048831	0.99827
RPL29P3	4.842046497	9.560967737	-1.0067	0.049006	0.99827
A1CF	3.138070985	9.052873194	-1.4948	0.049062	0.99827
CYP8B1	41.75248255	16.12944692	1.3667	0.049082	0.99827
CTD-2523D13.1	6.472072981	2.088290232	1.6545	0.049106	0.99827
TAF9BP2	1.825219794	0.339073623	2.2776	0.049106	0.99827
MIR629	3.74889744	1.32347022	1.5212	0.049147	0.99827
RP11-1018N14.5	4.312190647	10.05725777	-1.1825	0.049181	0.99827
CTD-2263F21.1	7.439788463	0.23968349	2.6573	0.049184	0.99827
RPS17L	2.510996139	0.122233071	3.4539	0.049311	0.99827
TRAJ24	5.578723529	11.44335597	-1.0402	0.049394	0.99827
RP4-665N4.4	1.545387529	4.48349554	-1.5654	0.049407	0.99827
MAPK4	32.90144544	71.18653586	-1.1098	0.049528	0.99827
GYS2	4.315188301	1.196154983	1.8278	0.049554	0.99827
MEP1B	6.245099281	12.84051113	-1.0312	0.049651	0.99827
