# Supplementary material for: Comprehensive analysis for clarifying transcriptomics landscapes of spread through air spaces in lung adenocarcinoma
Source: Front Genet. 2022 Aug 22;13:900864. doi: 10.3389/fgene.2022.900864 (PMC9441605; doi:10.3389/fgene.2022.900864)
Supplement: Supplementary file 4 [file Table3.xls]

ID	P2112134	P2116984	P2114248	P2122169	P2109796	P2101536	P2109237	P2112129	P2116996	P2108682	P2109952	P2111821	P2112401	P2101690	P2103026	P2108688	P2119354	P2107727	P2115336	log2FoldChange	pvalue	padj
HALLMARK_PEROXISOME	-0.0454651755310534	0.0293155604719788	-0.0677043785052957	-0.0254398264561665	-0.286832248338556	-0.0643691244984019	0.0150324385116252	-0.19237239863821	-0.105370339712765	-0.109119220943863	-0.311649584654071	-0.183216988167231	0.143465419455457	-0.00342007172920267	0.155711199672979	-0.133702687855656	-0.150708332181978	0.245380390060498	0.0113792710761361	-0.116426870340901	0.132185888486901	0.802263470939261
HALLMARK_MITOTIC_SPINDLE	0.18165921700072	0.310154284160121	-0.119100242838278	-0.148207544873911	0.0510179347193023	0.120507561478249	-0.142525005844923	0.0351950488927915	-0.316698432016808	-0.0510651997203629	0.00296356357199659	-0.340499421748386	-0.279424368600002	0.256417103921407	0.0970603102747486	-0.291877227437771	-0.337705003294057	-0.0686960987993003	-0.180293153578134	0.13620915827395	0.155431266658726	0.802263470939261
HALLMARK_TGF_BETA_SIGNALING	0.39004618898802	0.167029261055206	-0.252167225119093	-0.0206907634301739	0.286507166079387	0.212425747679851	-0.0154527059259655	-0.12578560027954	-0.360309655635564	-0.245713823021142	0.00228394776819191	0.199989682302665	-0.315933892108133	-0.0695344218087238	-0.303077886239454	-0.348215038899668	0.00799155034884119	-0.241376331323968	-0.0845696787861107	0.147810982806062	0.15789420204255	0.802263470939261
HALLMARK_GLYCOLYSIS	0.0502084242462292	0.244093941487909	0.178792339582832	-0.367175850537379	-0.409396031036973	0.194943046895336	-0.0506240988471213	-0.139551499196373	0.0426040862168203	0.234099053946777	0.0442446445333553	-0.308250827218664	-0.158764959800048	0.264212468789293	0.198924475355663	-0.408405568656005	-0.200991211692656	-0.200832457675831	-0.383142092926247	0.151677913300008	0.168407458500005	0.802263470939261
HALLMARK_TNFA_SIGNALING_VIA_NFKB	0.316343467524462	-0.0390867861716889	-0.154550213710755	-0.401733895922738	0.266141219838906	0.642734777180519	0.240254223069765	0.0208329087784305	-0.345413935518681	-0.451410298003227	0.201549071488202	0.395364971785781	-0.343363002133014	0.00977820891892014	-0.39659028461706	-0.501156391566087	-0.0805550112558264	-0.126161075056093	-0.236201411477151	0.186738730202629	0.181121167364654	0.802263470939261
HALLMARK_E2F_TARGETS	-0.034438964399006	0.398131587501569	0.464526326627419	-0.462007475993777	-0.35326792908446	0.308017733151418	0.256127126883621	0.0533979299680026	-0.344502232541639	0.365213941422053	-0.239249693654975	-0.544463452766525	-0.444614194731814	0.678761075128635	0.616327698557253	-0.400178659981163	-0.470477993319565	-0.41456470779335	-0.58437134233941	0.232897547144854	0.194628113772112	0.802263470939261
HALLMARK_G2M_CHECKPOINT	0.130019623802343	0.414181907623703	0.361123354919575	-0.479412075043476	-0.27773166410862	0.370676723657244	0.0754645985632509	-0.00523989179661873	-0.357423954386758	0.272905862301987	-0.137503402167944	-0.537146317159907	-0.390810457139141	0.638992227671398	0.565815220455296	-0.360081121695731	-0.462221932702726	-0.416597121558822	-0.489021445843821	0.214753057893471	0.198799313939031	0.802263470939261
HALLMARK_MYC_TARGETS_V2	-0.0383523386152336	0.446304025655526	0.30467151380064	-0.534194487201168	-0.114202700133694	0.508538014190961	0.451089524772742	-0.070807274319264	-0.208200812514724	-0.159544898431084	-0.290878013562873	-0.552379453010814	-0.31626971039557	0.590459212371971	0.587997866459835	-0.449428652149053	-0.357885939717826	-0.492568258770214	-0.528899595622762	0.216637503049016	0.211210526292079	0.802263470939261
HALLMARK_CHOLESTEROL_HOMEOSTASIS	-0.225679674393926	-0.0278870480799132	-0.109059191640572	0.248449215670281	-0.37073203367584	0.244731928758752	0.0199382785572611	-0.126200650550958	-0.307113369265611	-0.0523994364687209	-0.315484638919375	0.10680445478402	0.224047483644465	-0.10785146949385	-0.124876444383223	-0.33118753470791	0.194489147761915	0.255475052797705	0.00442795677370245	-0.120523955443342	0.226098459720495	0.802263470939261
HALLMARK_APOPTOSIS	0.0181375254795338	0.0922077747695878	-0.234217478609887	-0.131385642119554	0.0467205717720975	0.292055648244128	0.088790046206297	0.113370143261963	-0.293709432774906	-0.189501097128225	0.0432278298576391	-0.0329990172997964	-0.200025100873165	0.124936895538975	-0.151041232360612	-0.342402094078581	-0.204975622517233	-0.0150196082736208	-0.101919181916686	0.101402973764287	0.233709161879984	0.802263470939261
HALLMARK_INTERFERON_GAMMA_RESPONSE	-0.273081235540081	0.318285431808176	-0.270468794947012	-0.39130321947115	0.0730835190186627	0.501271797627096	0.321075127126693	0.188074105846434	-0.0855540823845018	-0.205921525547852	0.036427043700773	-0.380457242346467	0.0733808222542131	0.537531615223434	-0.29110338359516	-0.162902479256861	-0.566356766498297	-0.404696942638353	0.122156944632312	0.153318489686078	0.270340454338728	0.802263470939261
HALLMARK_BILE_ACID_METABOLISM	0.0736674638326845	-0.132423268740849	-0.227666744819181	0.20690977234124	-0.0184701282168949	-0.147180311966482	-0.0449604748482317	-0.11223161630847	-0.175869228898538	-0.0531154540001654	-0.250989725510892	-0.0651044182525798	0.123205691916988	-0.243349747814966	-0.0742758855099809	-0.067810034827697	-0.108866683554341	0.264766754247914	0.257226687105165	-0.0909358378807019	0.272426011067205	0.802263470939261
HALLMARK_HYPOXIA	-0.030189628910951	0.0811824793911119	-0.0852045051446303	-0.216882962634849	0.145352387754074	0.428149665684711	0.0737336350395362	-0.26786710754742	-0.239708960635868	-0.292947509976557	0.309356683175449	-0.0194410923121135	-0.381512909901728	0.0802084313479377	-0.0280021538713612	-0.373888873920096	0.000868802208298436	-0.0493389875760031	-0.167910230703791	0.108738415586071	0.286145792503328	0.802263470939261
HALLMARK_UV_RESPONSE_UP	0.210965745378599	-0.00925746579065509	0.0184605170453531	-0.211548623655908	-0.0571094254290464	0.375108696385445	0.0679698387743126	0.00357071161855525	-0.276414539632976	-0.279798467098647	0.008411596895949	-0.161759051295681	-0.0347302186355952	0.104343250681724	0.0378389366922435	-0.250379575369437	-0.248584046056902	-0.06256727905743	-0.243181605392841	0.0937736835079655	0.290736192715724	0.802263470939261
HALLMARK_PI3K_AKT_MTOR_SIGNALING	-0.0469983474604665	0.28177474423799	-0.107953922649127	-0.166427725331532	0.0234822732102509	0.326652018005368	-0.180761926725826	0.0637514306142094	-0.330005733853625	0.0935877177725876	-0.148829028939589	-0.434145907606891	-0.199128901900413	0.363382291310917	0.164745073874023	-0.343865007596855	-0.411233758589541	-0.0347960497451093	-0.164778476571277	0.115047728364983	0.29289834025697	0.802263470939261
HALLMARK_FATTY_ACID_METABOLISM	0.015912018059706	-0.0819147209284058	-0.0218101016041155	0.0953154495467527	-0.340321006377128	0.0288970543284035	-0.0896152044770953	-0.19887777753196	-0.0981597644749122	0.0491198797782097	-0.332286697558834	-0.200625217473754	0.113054281530051	-0.0702177852230503	0.0107340842342363	-0.107019825584199	-0.0411222851235404	0.32434535558733	-0.0567411484225502	-0.0850728298259635	0.297403808636636	0.802263470939261
HALLMARK_MYC_TARGETS_V1	-0.112389429874083	0.391097432895446	0.40605621946246	-0.491248720860117	-0.389588999836121	0.5461098454777	0.256600904223504	-0.0188978086494726	-0.420971011480371	0.208824539253742	-0.307612384998769	-0.539018952667843	-0.400811251421843	0.707708587076958	0.592479644462224	-0.427753409263148	-0.407829775130154	-0.401686493949434	-0.583959891631044	0.188788996053164	0.303391781416178	0.802263470939261
HALLMARK_APICAL_SURFACE	-0.0129047717552177	0.0560548507009713	-0.194680500534251	0.0659476717441074	0.336925838293994	-0.0104657734239688	-0.0320489342063411	-0.105047549546222	0.0671297068765244	-0.334762044902672	0.196557117673843	-0.101339442694948	-0.371061926087885	-0.0130100383107611	-0.233595022430506	-0.22862801722882	0.107045588898389	0.0857729160826879	0.0460311338703883	0.0915713383441151	0.305696526717734	0.802263470939261
HALLMARK_INFLAMMATORY_RESPONSE	0.0128403668232079	-0.000558691259489041	-0.297199487645576	-0.240788674032313	0.172407229102288	0.614406136764959	0.0431457255458068	0.106014423699942	-0.349318662445375	-0.363861461227372	0.187587879694551	-0.015004410944237	-0.0670730840789091	0.10084304276707	-0.33518374557044	-0.340983156298828	-0.22319627226104	-0.114352000101099	-0.00212132916508329	0.114149759003901	0.309736612780711	0.802263470939261
HALLMARK_UNFOLDED_PROTEIN_RESPONSE	0.0672936624225304	0.263569986852972	0.329858674826819	-0.410180353075964	-0.36616640654942	0.45497498189831	-0.12799680429402	-0.123125001370484	-0.0850613298430176	-0.189673996202123	-0.00375043947965423	-0.374954291001684	-0.231097432857162	0.297851552556968	0.504065747921073	-0.37017377295262	-0.242691893860436	-0.405772485144313	-0.362528806192758	0.130866579526453	0.329318236777672	0.802263470939261
HALLMARK_IL6_JAK_STAT3_SIGNALING	-0.0642696413875335	0.141661976890125	-0.292634359726478	-0.200627451478487	0.225017081891769	0.609689816813561	-0.0800969686585175	0.258351781102614	-0.299659058670638	-0.48238674700311	0.204796217541519	-0.0793071257742594	-0.00975370704332577	0.214806791748967	-0.281998414570529	-0.34182779308604	-0.331785633980262	-0.0781056746256354	0.0123881380545114	0.113751804438192	0.349667851416286	0.802263470939261
HALLMARK_ANGIOGENESIS	0.168000489095754	0.283431592934317	-0.210401428282845	0.0408346004006549	0.296964241157646	0.219968428268327	-0.198391121009474	-0.0742655754793655	-0.37410655414335	-0.361408503244818	0.162225368899845	0.428711920987468	-0.152667398274267	-0.151657121810078	0.0264336045456313	-0.368162296257787	-0.18704153124173	-0.207632041788689	-0.236220554585063	0.101743203539127	0.365180862857966	0.802263470939261
HALLMARK_ESTROGEN_RESPONSE_EARLY	0.133995482056308	0.00513913515880648	0.00834742849078488	-0.0439054245113879	-0.0358595612178789	0.201806975546866	0.238140152291443	-0.218893702027336	-0.275328063901012	-0.269348914073065	0.0448996389449643	-0.0202590042262686	-0.0597229713568079	-0.234202819209257	-0.179638627959795	-0.357609040281441	0.109052443247688	0.0771319363402008	-0.0990794143774283	0.0763584960241151	0.376554482003113	0.802263470939261
HALLMARK_IL2_STAT5_SIGNALING	0.00620820074392547	0.0766769369650764	-0.325718466594968	-0.164903413950178	0.209098648850852	0.40508693198739	0.117200056379041	0.0121574156440669	-0.268382346991836	-0.339019248813077	0.160889659648908	-0.0420806579220808	-0.108357875628855	0.064457404116731	-0.177429470650481	-0.324996274363255	-0.250884106614725	-0.0122332898632325	0.0879157839392982	0.0853869130432524	0.385086466050845	0.802263470939261
HALLMARK_MYOGENESIS	0.17455807003679	-0.0861330519697001	-0.3096695648098	0.131762974128977	0.381975501468304	-0.122396376776304	0.20709919333384	-0.131679646206549	-0.271916393315894	-0.42860078989813	-0.175719133798007	0.128676199137537	-0.135752470573729	-0.251399837203748	-0.210151230602494	0.0788575907914194	0.250744173386987	0.214515660661478	0.146101835605437	-0.0850371008600402	0.422312716001819	0.818772266986513
HALLMARK_NOTCH_SIGNALING	0.333357181617929	0.306422696922914	-0.449377790540378	0.266048644641969	0.0888871577456673	-0.230002952237515	-0.069126288743848	0.193276517678372	-0.291968018323803	-0.0780472856587926	-0.255478034839773	-0.0979153610848272	-0.145540956697719	-0.421583633917833	-0.222920905133326	0.0120340864892975	-0.0565164768660675	0.312168256102547	-0.222194239576418	0.0883988200412471	0.432255294953021	0.818772266986513
HALLMARK_P53_PATHWAY	0.0393963271263971	0.00832715183341076	0.0784097325655782	-0.138191375589522	-0.010240508938632	0.19373382976561	0.27048648449673	-0.148753463475611	-0.349603502602264	-0.212339420835757	-0.0514823151303962	-0.152511213436615	-0.0517688202279138	0.0719333042289761	-0.181584664212619	-0.234810953197935	-0.163544480534847	0.113487268068619	-0.108407280676986	0.0592865767455325	0.47473339549742	0.818772266986513
HALLMARK_ESTROGEN_RESPONSE_LATE	0.0651178383499574	-0.043435243079051	0.0751901948353536	-0.0700927803061069	-0.128516922114626	0.248673367732104	0.0902642049881195	-0.196419371929089	-0.24911992032907	-0.171240658337121	0.0721506421446444	-0.0999626102405658	-0.0734761130633725	-0.135937142767347	-0.134822908330771	-0.372626937051798	0.0727630381021799	0.131884603948601	-0.0701679672172358	0.0573451956643672	0.477728850976646	0.818772266986513
HALLMARK_ALLOGRAFT_REJECTION	-0.287215605097681	0.238747516213436	-0.3327705088149	-0.372096834127254	0.311975969498555	0.505261265369167	0.0894781072775676	0.32027171477553	-0.222567140959776	-0.421455506547171	0.108014080553425	-0.385278939836808	-0.255718092695099	0.510239218881801	-0.037829935103328	-0.233096707457364	-0.418118525309161	-0.135260141909516	0.171341492432894	0.0922963909782906	0.505115808045762	0.818772266986513
HALLMARK_PROTEIN_SECRETION	0.134339875105853	0.0318241105137186	0.0288917262405843	-0.174844642032358	-0.370566571115446	0.256510941978683	-0.25305880237668	-0.145285985013032	-0.326012859941406	0.269933012384821	0.0325910295596686	-0.353047643907009	0.0771715672791448	0.206232858846745	0.222048810513582	-0.416783878506088	-0.24897019931342	-0.112983964634499	-0.310591846942794	0.0702357039288974	0.515866780027643	0.818772266986513
HALLMARK_INTERFERON_ALPHA_RESPONSE	-0.326946974404879	0.45916657419437	-0.375256237315303	-0.355468909619594	0.00204959914823716	0.443493322693039	0.478212702473333	-0.0661994120612286	-0.0945599433458575	0.034709739391738	-0.121674925054636	-0.584387449894629	0.422502891275327	0.576714866950561	-0.405919057263344	-0.0190979980897574	-0.602238268198904	-0.44950840470617	0.272601361345903	0.105714283331647	0.520012114206161	0.818772266986513
HALLMARK_MTORC1_SIGNALING	-0.109711451321961	0.307950007042318	0.173326483120633	-0.390958501194574	-0.447885998952086	0.510808852560393	-0.137933800887963	-0.0727007101589656	-0.333247945145774	0.125921694158577	-0.0369668492440877	-0.388607450643481	-0.171500719198508	0.446058389813378	0.49395455265588	-0.459581045701393	-0.257112149712483	-0.241887940765055	-0.441710192216376	0.0901484812870511	0.529018418288795	0.818772266986513
HALLMARK_HEDGEHOG_SIGNALING	0.0836167193242606	0.0451923331050335	-0.424693667392901	0.243155255908797	0.353900558819864	-0.153233440918063	0.213536989199714	-0.0412367228169446	-0.115026679156517	-0.126351625597003	-0.188316765322319	0.00645342080800526	-0.303232888937297	-0.293981860580776	-0.153969460841657	0.119234049387944	0.0269906213757128	-0.0123740894146743	0.0596851181221293	0.058948745819524	0.540389696211099	0.818772266986513
HALLMARK_COAGULATION	0.242936863408888	0.0275703884570912	-0.182889475402733	-0.0950932018807314	0.140380984442139	0.13864631350266	-0.0331100485664761	-0.120013451216506	-0.226052928141371	-0.29137995973065	-0.0791467278567926	0.0785668171748142	-0.00954020348759932	-0.158458417237412	-0.153763283294563	-0.173291338765626	0.116380098252503	0.19607460952926	0.0674159604848334	-0.0388913251487976	0.63610055548289	0.898121204921658
HALLMARK_KRAS_SIGNALING_UP	0.0514378600364719	-0.113613875570923	-0.303825183327753	-0.132538261971556	0.287141966065981	0.274802495650728	0.0341716501245661	0.0190747459427984	-0.314196134694948	-0.27097933205785	0.187832075347023	-0.0123851337655943	-0.189397217003892	-0.0826426066455669	-0.208911022397509	-0.295283116876983	0.00408498307694422	0.146971673802065	0.108243775865698	0.0406473789516991	0.667014306595504	0.898121204921658
HALLMARK_ANDROGEN_RESPONSE	-0.0931693062472244	-0.0389469965364895	-0.282833513117406	-0.123062883403028	-0.0207342254362322	0.396199994717616	-0.18689984624136	0.0604962011671191	-0.357758805923386	0.17182938556759	-0.00053092731213264	-0.0524459899734719	-0.119354834646811	-0.0758283575281776	0.0699643900226263	-0.376084337360511	-0.0308036125150307	0.143432030788465	-0.208517535671391	0.0379856060637256	0.681714925472679	0.898121204921658
HALLMARK_APICAL_JUNCTION	0.156302172606174	0.263876965345008	-0.322762834525784	0.17159043778683	0.235125796853396	-0.00815340621313665	0.0465619933422039	-0.0109438554700229	-0.263467099435974	-0.340445114880254	-0.105038395081134	-0.0648470547386274	-0.15686094664426	-0.0340697872991302	-0.162139355213488	-0.0988852151572623	0.0286667928924488	0.124958733196306	-0.0361207108179783	0.0337891620934132	0.703297025197738	0.898121204921658
HALLMARK_OXIDATIVE_PHOSPHORYLATION	-0.149370512164521	0.0914798556546005	0.337686636175146	-0.232482396361699	-0.40726606750021	0.223255343949085	0.0550962533008067	-0.229545147359624	-0.343927411927999	0.170250075088624	-0.479276073883468	-0.395804216878251	0.176646437584275	0.29630954773904	0.386010172440182	-0.264772867840269	-0.24570501518239	0.095932020396795	-0.370906353171711	-0.0473591197295279	0.709662111812555	0.898121204921658
HALLMARK_COMPLEMENT	0.0288013845109585	0.115258814452598	-0.29970939927999	-0.0294184045541657	0.00847237101749879	0.369168588932106	-0.0129861276917955	0.062260598876147	-0.397757318701535	-0.28424559498735	0.0584894602039963	-0.293553420613794	-0.245023696165962	0.253742198954369	-0.146674961607	-0.18957132811483	-0.301980387683128	0.189529066732383	0.151040894446378	0.0381145790544907	0.712249372927004	0.898121204921658
HALLMARK_KRAS_SIGNALING_DN	0.0672657685244369	-0.228355306665204	-0.117586370494735	0.0535046740459614	0.0963101790813961	0.023276903725221	0.0640475229811627	-0.0467006730198218	0.0231761212977328	-0.0979819244915798	0.0386245333240766	-0.0407132252538238	-0.0982366038305293	-0.24913351286064	-0.0723267584753144	-0.0548092465666997	0.11032979914294	0.200793923431512	-0.0907069310781216	0.0255395401916661	0.718496963937326	0.898121204921658
HALLMARK_WNT_BETA_CATENIN_SIGNALING	0.178545075809686	0.196854150850387	-0.305240478114045	0.103210321362052	0.358654278869241	-0.276645577870558	-0.222004060027504	0.0875726226633048	-0.12545627422271	-0.364913156859283	-0.285828288597767	-0.326238852208626	-0.0943983675861736	-0.143867409339048	-0.00135179491533435	-0.0401617153029126	0.062778205917442	0.0744325844150788	0.239262202304365	-0.0308751644912531	0.762619109058304	0.930023303729639
HALLMARK_XENOBIOTIC_METABOLISM	0.171053606491911	-0.145428927194419	-0.0628473891390981	0.00806094720592659	-0.0430594618985822	0.185561428031448	0.103304363064016	-0.201104728970428	-0.11178436961351	-0.21051757526124	-0.214009938367617	-0.0672579756049324	0.00146213606083589	-0.0627151611887268	-0.0828074550912053	-0.184711500868024	-0.0976263473862459	0.253984795405301	-0.00559127714974578	-0.0166850650132109	0.828973539090105	0.931530818284523
HALLMARK_UV_RESPONSE_DN	0.251222115454182	0.0135024323610779	-0.329450090390708	0.133089475902682	0.327059423765073	0.0190978813632025	-0.237372167022183	-0.0222888208646356	-0.355522044719009	-0.197161834734107	-0.0171439653651826	0.0766121334433531	-0.301693639457461	-0.178336513291236	-0.224252471144159	-0.195536595466487	0.108344250079756	0.155599105937674	0.0904461351721793	0.0208778725908334	0.83153734819059	0.931530818284523
HALLMARK_REACTIVE_OXYGEN_SPECIES_PATHWAY	-0.128497729807278	0.0934635602885316	-0.234604671797604	-0.201064806117182	-0.20616259319629	0.5009448981836	0.102885780667609	-0.0683873258226341	-0.203686229346373	-0.164621301897673	-0.205438169188091	-0.413749377726574	-0.145665850534602	0.37298059678099	0.0989116351787639	-0.257226920831363	-0.262547340800853	0.111970165955877	-0.163477579109108	0.0173352577010056	0.872202544862606	0.931530818284523
HALLMARK_ADIPOGENESIS	0.0488423076193476	0.0941082725214328	-0.112702916189574	0.0305169035419726	-0.189747359675184	0.258881920678081	-0.0566068903038599	-0.095341310291833	-0.337107991579165	-0.0968467810408792	-0.239844775748373	-0.17800513459402	0.161014372626948	-0.0514816221429751	-0.0499112394023371	-0.263124577156576	-0.147801283854246	0.230180065139017	-0.104241693377773	-0.0128375764018488	0.879946750750394	0.931530818284523
HALLMARK_PANCREAS_BETA_CELLS	-0.0627904187194929	-0.207914442969439	-0.0368312376353313	0.0494720514671922	0.057980791720967	0.330650341223687	0.274278127305353	-0.254664851078367	-0.120455456882234	-0.056511889432434	0.0986042361139134	-0.234763684700192	-0.0771572862522636	-0.0948364568950721	0.173304780208166	-0.269860765568195	0.151615361722423	0.14749760813589	0.169670073403186	0.0108451372536041	0.904448955949611	0.931530818284523
HALLMARK_HEME_METABOLISM	0.0172721380195491	0.0327579909757837	-0.16207485139378	0.18221569221211	-0.0812348703448788	0.0417762749398063	0.0177396312865511	-0.0823665431836717	-0.278393075190969	-0.0996707955798405	-0.0291837785919912	-0.0881451450766282	-0.0901999536098945	-0.075725501908588	-0.185666688621675	-0.147314553197548	0.0580013983070892	0.162454940306548	-0.0207018772232868	0.00830651927787686	0.90697571264628	0.931530818284523
HALLMARK_DNA_REPAIR	-0.105118279849945	0.279417695428746	0.274730374800249	-0.186039469132806	-0.257731601685394	-0.0535559333208588	0.261408291273839	-0.21894417447292	-0.252410264939104	-0.0914069253881343	-0.399809632490173	-0.368613975532951	0.0173607123713198	0.343235628818103	0.315609700054669	-0.229412604291957	-0.287689052947207	-0.108939169364933	-0.314049257793352	0.0109295323561066	0.923831691526162	0.931530818284523
HALLMARK_EPITHELIAL_MESENCHYMAL_TRANSITION	0.176988854655379	0.379181728969775	-0.33365914583332	-0.276784723959993	0.404428720240449	0.0970010061877198	-0.114234851713328	-0.146036059674837	-0.440602460473337	-0.390497742807926	0.156927020456453	0.24961326338324	-0.342238050566788	0.0958651730929087	0.150415230731034	-0.255207092545946	-0.0428815552489584	-0.105136996838885	-0.191961874329136	0.0108926101582285	0.926757322676299	0.931530818284523
HALLMARK_SPERMATOGENESIS	-0.0454897304694283	-0.056920799416574	0.108818995282655	-0.177944017739415	-0.107082143354549	0.00401552686412443	0.087906366189279	0.0120604319993959	-0.184454378191796	0.154755099489389	-0.281655953435652	-0.175051714829976	-0.064359277699153	0.0183549586604521	0.262112322495511	-0.0374996962760123	-0.228184385267752	-0.0245341299796739	-0.157771805575022	0.00668575216962866	0.931530818284523	0.931530818284523
