# Supplementary material for: Comprehensive analysis for clarifying transcriptomics landscapes of spread through air spaces in lung adenocarcinoma
Source: Front Genet. 2022 Aug 22;13:900864. doi: 10.3389/fgene.2022.900864 (PMC9441605; doi:10.3389/fgene.2022.900864)
Supplement: Supplementary file 5 [file DataSheet2.xls]

KEGG
ID	Description	GeneRatio	BgRatio	pvalue	p.adjust	qvalue	geneID	Count
hsa04080	Neuroactive ligand-receptor interaction	16/155	323/7388	0.001162605	0.280187773	0.279025168	C5/CHRNA9/EDN2/GABRB2/GABRR1/GLRA3/GRIN2B/GRIN3A/HTR4/LPAR3/NMU/NPFFR1/NTS/NTSR1/POMC/PRSS3	16
hsa04061	Viral protein interaction with cytokine and cytokine receptor	7/155	97/7388	0.004141789	0.417564577	0.415831944	CCL16/CCL20/CCL3/CXCL1/IL20RA/IL20RB/IL37	7
hsa04514	Cell adhesion molecules	8/155	134/7388	0.007017857	0.417564577	0.415831944	CDH2/CLDN2/CLDN3/CLDN9/CNTN1/CNTNAP2/HLA-B/VTCN1	8
hsa04610	Complement and coagulation cascades	6/155	82/7388	0.007305186	0.417564577	0.415831944	C4B/C4BPB/C5/C6/C8A/CPB2	6
hsa05033	Nicotine addiction	4/155	39/7388	0.008663166	0.417564577	0.415831944	GABRB2/GABRR1/GRIN2B/GRIN3A	4
hsa04657	IL-17 signaling pathway	6/155	92/7388	0.012548917	0.504048185	0.501956699	CCL20/CXCL1/LCN2/MAPK4/MMP13/S100A9	6
hsa04972	Pancreatic secretion	6/155	98/7388	0.016732258	0.576067743	0.57367742	AMY1A/AMY1B/CEL/CPB2/PLA2G2C/PRSS3	6
hsa04976	Bile secretion	5/155	83/7388	0.029883403	0.835583054	0.832115905	ABCC2/SLC10A2/SLCO1A2/SLCO1B1/SLCO1B3	5
hsa00500	Starch and sucrose metabolism	3/155	33/7388	0.031204346	0.835583054	0.832115905	AMY1A/AMY1B/GYS2	3
hsa05322	Systemic lupus erythematosus	6/155	123/7388	0.044329691	0.897321768	0.893598441	C4B/C5/C6/C8A/FCGR3B/GRIN2B	6
hsa04975	Fat digestion and absorption	3/155	38/7388	0.044749418	0.897321768	0.893598441	CEL/NPC1L1/PLA2G2C	3
hsa00120	Primary bile acid biosynthesis	2/155	17/7388	0.048403249	0.897321768	0.893598441	CH25H/CYP8B1	2
hsa00910	Nitrogen metabolism	2/155	17/7388	0.048403249	0.897321768	0.893598441	CA12/CA9	2
Reactome
ID	Description	GeneRatio	BgRatio	pvalue	p.adjust	qvalue	geneID	Count
R-HSA-879518	Transport of organic anions	4/188	11/9780	3.93E-05	0.022619652	0.020172497	SLCO1A2/SLCO1B1/SLCO1B3/SLCO4A1	4
R-HSA-194068	Bile acid and bile salt metabolism	6/188	43/9780	0.000157165	0.029288858	0.02612018	CH25H/CYP8B1/SLC10A2/SLCO1A2/SLCO1B1/SLCO1B3	6
R-HSA-159418	Recycling of bile acids and salts	4/188	16/9780	0.000200837	0.029288858	0.02612018	SLC10A2/SLCO1A2/SLCO1B1/SLCO1B3	4
R-HSA-977606	Regulation of Complement cascade	6/188	45/9780	0.000203395	0.029288858	0.02612018	C4B/C4BPB/C5/C6/C8A/CPB2	6
R-HSA-166665	Terminal pathway of complement	3/188	8/9780	0.000364615	0.042003701	0.037459441	C5/C6/C8A	3
R-HSA-375276	Peptide ligand-binding receptors	11/188	175/9780	0.000548546	0.049013228	0.043710627	C5/CCL16/CCL20/CXCL1/EDN2/NMU/NPFFR1/NTS/NTSR1/POMC/SAA1	11
R-HSA-425397	Transport of vitamins, nucleosides, and related molecules	5/188	37/9780	0.000658289	0.049013228	0.043710627	SLC28A2/SLCO1A2/SLCO1B1/SLCO1B3/SLCO4A1	5
R-HSA-166658	Complement cascade	6/188	56/9780	0.000680739	0.049013228	0.043710627	C4B/C4BPB/C5/C6/C8A/CPB2	6
R-HSA-211979	Eicosanoids	3/188	12/9780	0.00135327	0.086609262	0.077239254	CYP4F11/CYP4F3/CYP8B1	3
R-HSA-425407	SLC-mediated transmembrane transport	12/188	238/9780	0.002129343	0.122650165	0.109380995	SLC1A7/SLC24A2/SLC28A2/SLC38A3/SLC4A3/SLC6A14/SLC8A2/SLC9A4/SLCO1A2/SLCO1B1/SLCO1B3/SLCO4A1	12
R-HSA-112315	Transmission across Chemical Synapses	11/188	221/9780	0.003570134	0.167682495	0.149541406	BCHE/CAMK2B/CHRNA9/GABRB2/GABRR1/GLRA3/GRIN2B/GRIP1/KCNJ6/SLC1A7/SYN3	11
R-HSA-112316	Neuronal System	15/188	360/9780	0.003969904	0.167682495	0.149541406	BCHE/CAMK2B/CHRNA9/GABRB2/GABRR1/GLRA3/GRIN2B/GRIP1/KCNH1/KCNH8/KCNJ6/KCNMB4/PANX2/SLC1A7/SYN3	15
R-HSA-373076	Class A/1 (Rhodopsin-like receptors)	13/188	294/9780	0.004393793	0.167682495	0.149541406	C5/CCL16/CCL20/CXCL1/EDN2/HTR4/LPAR3/NMU/NPFFR1/NTS/NTSR1/POMC/SAA1	13
R-HSA-421270	Cell-cell junction organization	5/188	57/9780	0.004641479	0.167682495	0.149541406	CDH2/CDH8/CLDN2/CLDN3/CLDN9	5
R-HSA-425393	Transport of inorganic cations/anions and amino acids/oligopeptides	7/188	108/9780	0.004726562	0.167682495	0.149541406	SLC1A7/SLC24A2/SLC38A3/SLC4A3/SLC6A14/SLC8A2/SLC9A4	7
R-HSA-2142753	Arachidonic acid metabolism	5/188	58/9780	0.005001796	0.167682495	0.149541406	CYP4F11/CYP4F3/CYP8B1/HPGD/PLA2G4A	5
R-HSA-418594	G alpha (i) signalling events	15/188	371/9780	0.005233737	0.167682495	0.149541406	ABCA4/C5/CCL16/CCL20/CNGA1/CXCL1/GPC5/GUCA1B/LPAR3/NMU/PLA2G4A/POMC/SAA1/STRA6/TAS2R39	15
R-HSA-6799990	Metal sequestration by antimicrobial proteins	2/188	6/9780	0.005240078	0.167682495	0.149541406	LCN2/S100A9	2
R-HSA-6803157	Antimicrobial peptides	5/188	63/9780	0.00710524	0.19618269	0.174958247	BPI/LCN2/PGLYRP3/PRSS3/S100A9	5
R-HSA-174577	Activation of C3 and C5	2/188	7/9780	0.007243648	0.19618269	0.174958247	C4B/C5	2
R-HSA-190371	FGFR3b ligand binding and activation	2/188	7/9780	0.007243648	0.19618269	0.174958247	FGF18/FGF9	2
R-HSA-211897	Cytochrome P450 - arranged by substrate type	5/188	64/9780	0.007590026	0.19618269	0.174958247	CYP27B1/CYP4F11/CYP4F3/CYP8B1/POMC	5
R-HSA-8957322	Metabolism of steroids	8/188	150/9780	0.008312478	0.19618269	0.174958247	CH25H/CYP27B1/CYP8B1/POMC/SLC10A2/SLCO1A2/SLCO1B1/SLCO1B3	8
R-HSA-211859	Biological oxidations	10/188	215/9780	0.008544805	0.19618269	0.174958247	AOC1/CYP27B1/CYP4F11/CYP4F3/CYP8B1/GCLC/GSTA1/GSTA2/POMC/SULT1E1	10
R-HSA-112314	Neurotransmitter receptors and postsynaptic signal transmission	8/188	152/9780	0.00897143	0.19618269	0.174958247	CAMK2B/CHRNA9/GABRB2/GABRR1/GLRA3/GRIN2B/GRIP1/KCNJ6	8
R-HSA-8963743	Digestion and absorption	3/188	23/9780	0.009327532	0.19618269	0.174958247	AMY1A/AMY1B/NPC1L1	3
R-HSA-72200	mRNA Editing: C to U Conversion	2/188	8/9780	0.009536659	0.19618269	0.174958247	A1CF/APOBEC3B	2
R-HSA-75094	Formation of the Editosome	2/188	8/9780	0.009536659	0.19618269	0.174958247	A1CF/APOBEC3B	2
R-HSA-420029	Tight junction interactions	3/188	27/9780	0.014565839	0.223835752	0.199619603	CLDN2/CLDN3/CLDN9	3
R-HSA-1839130	Signaling by activated point mutants of FGFR3	2/188	10/9780	0.014944351	0.223835752	0.199619603	FGF18/FGF9	2
R-HSA-189085	Digestion of dietary carbohydrate	2/188	10/9780	0.014944351	0.223835752	0.199619603	AMY1A/AMY1B	2
R-HSA-190375	FGFR2c ligand binding and activation	2/188	10/9780	0.014944351	0.223835752	0.199619603	FGF18/FGF9	2
R-HSA-2033514	FGFR3 mutant receptor activation	2/188	10/9780	0.014944351	0.223835752	0.199619603	FGF18/FGF9	2
R-HSA-75072	mRNA Editing	2/188	10/9780	0.014944351	0.223835752	0.199619603	A1CF/APOBEC3B	2
R-HSA-211945	Phase I - Functionalization of compounds	6/188	105/9780	0.015607914	0.223835752	0.199619603	AOC1/CYP27B1/CYP4F11/CYP4F3/CYP8B1/POMC	6
R-HSA-70263	Gluconeogenesis	3/188	29/9780	0.017694763	0.223835752	0.199619603	FBP2/GAPDHS/PCK1	3
R-HSA-190239	FGFR3 ligand binding and activation	2/188	11/9780	0.01803655	0.223835752	0.199619603	FGF18/FGF9	2
R-HSA-190322	FGFR4 ligand binding and activation	2/188	11/9780	0.01803655	0.223835752	0.199619603	FGF18/FGF9	2
R-HSA-190372	FGFR3c ligand binding and activation	2/188	11/9780	0.01803655	0.223835752	0.199619603	FGF18/FGF9	2
R-HSA-2453864	Retinoid cycle disease events	2/188	11/9780	0.01803655	0.223835752	0.199619603	ABCA4/STRA6	2
R-HSA-2474795	Diseases associated with visual transduction	2/188	11/9780	0.01803655	0.223835752	0.199619603	ABCA4/STRA6	2
R-HSA-5654227	Phospholipase C-mediated cascade; FGFR3	2/188	11/9780	0.01803655	0.223835752	0.199619603	FGF18/FGF9	2
R-HSA-2160456	Phenylketonuria	1/188	1/9780	0.019222904	0.223835752	0.199619603	PAH	1
R-HSA-5578999	Defective GCLC causes Hemolytic anemia due to gamma-glutamylcysteine synthetase deficiency (HAGGSD)	1/188	1/9780	0.019222904	0.223835752	0.199619603	GCLC	1
R-HSA-5579014	Defective CYP27B1 causes Rickets vitamin D-dependent 1A (VDDR1A)	1/188	1/9780	0.019222904	0.223835752	0.199619603	CYP27B1	1
R-HSA-5619094	Variant SLC6A14 may confer susceptibility towards obesity	1/188	1/9780	0.019222904	0.223835752	0.199619603	SLC6A14	1
R-HSA-5661182	Defective SLCO1B1 causes hyperbilirubinemia, Rotor type (HBLRR)	1/188	1/9780	0.019222904	0.223835752	0.199619603	SLCO1B1	1
R-HSA-5679001	Defective ABCC2 causes Dubin-Johnson syndrome	1/188	1/9780	0.019222904	0.223835752	0.199619603	ABCC2	1
R-HSA-8963678	Intestinal lipid absorption	1/188	1/9780	0.019222904	0.223835752	0.199619603	NPC1L1	1
R-HSA-1638091	Heparan sulfate/heparin (HS-GAG) metabolism	4/188	55/9780	0.021056408	0.223835752	0.199619603	B3GAT1/GPC5/HS3ST5/HS6ST3	4
R-HSA-2022928	HS-GAG biosynthesis	3/188	31/9780	0.021168816	0.223835752	0.199619603	GPC5/HS3ST5/HS6ST3	3
R-HSA-1475029	Reversible hydration of carbon dioxide	2/188	12/9780	0.021373205	0.223835752	0.199619603	CA12/CA9	2
R-HSA-211958	Miscellaneous substrates	2/188	12/9780	0.021373205	0.223835752	0.199619603	CYP4F11/CYP4F3	2
R-HSA-2168880	Scavenging of heme from plasma	2/188	12/9780	0.021373205	0.223835752	0.199619603	AMBP/HPR	2
R-HSA-5654228	Phospholipase C-mediated cascade; FGFR4	2/188	12/9780	0.021373205	0.223835752	0.199619603	FGF18/FGF9	2
R-HSA-446728	Cell junction organization	5/188	84/9780	0.022647477	0.232782643	0.207598556	CDH2/CDH8/CLDN2/CLDN3/CLDN9	5
R-HSA-1592389	Activation of Matrix Metalloproteinases	3/188	32/9780	0.023035782	0.232782643	0.207598556	MMP11/MMP13/MMP17	3
R-HSA-2033519	Activated point mutants of FGFR2	2/188	13/9780	0.024943882	0.241529694	0.215399289	FGF18/FGF9	2
R-HSA-425561	Sodium/Calcium exchangers	2/188	13/9780	0.024943882	0.241529694	0.215399289	SLC24A2/SLC8A2	2
R-HSA-500792	GPCR ligand binding	14/188	407/9780	0.025159343	0.241529694	0.215399289	C5/CCL16/CCL20/CXCL1/EDN2/HTR4/LPAR3/NMU/NPFFR1/NTS/NTSR1/POMC/SAA1/TAS2R39	14
R-HSA-190861	Gap junction assembly	3/188	34/9780	0.027029626	0.25111394	0.223946643	GJB6/GJB7/TUBB4A	3
R-HSA-5579029	Metabolic disorders of biological oxidation enzymes	3/188	34/9780	0.027029626	0.25111394	0.223946643	CYP27B1/GCLC/POMC	3
R-HSA-2162123	Synthesis of Prostaglandins (PG) and Thromboxanes (TX)	2/188	14/9780	0.028738449	0.258646044	0.23066387	CYP8B1/HPGD	2
R-HSA-5654221	Phospholipase C-mediated cascade; FGFR2	2/188	14/9780	0.028738449	0.258646044	0.23066387	FGF18/FGF9	2
R-HSA-913709	O-linked glycosylation of mucins	4/188	62/9780	0.031081167	0.273764354	0.244146573	A4GNT/GALNT14/MUC6/MUC7	4
R-HSA-156590	Glutathione conjugation	3/188	36/9780	0.031368832	0.273764354	0.244146573	GCLC/GSTA1/GSTA2	3
R-HSA-211935	Fatty acids	2/188	15/9780	0.032747077	0.280333398	0.250004931	CYP4F11/CYP4F3	2
R-HSA-190241	FGFR2 ligand binding and activation	2/188	16/9780	0.036960227	0.280333398	0.250004931	FGF18/FGF9	2
R-HSA-5654704	SHC-mediated cascade:FGFR3	2/188	16/9780	0.036960227	0.280333398	0.250004931	FGF18/FGF9	2
R-HSA-5654710	PI-3K cascade:FGFR3	2/188	16/9780	0.036960227	0.280333398	0.250004931	FGF18/FGF9	2
R-HSA-111995	phospho-PLA2 pathway	1/188	2/9780	0.038078216	0.280333398	0.250004931	PLA2G4A	1
R-HSA-168330	Viral RNP Complexes in the Host Cell Nucleus	1/188	2/9780	0.038078216	0.280333398	0.250004931	HSPA1A	1
R-HSA-211994	Sterols are 12-hydroxylated by CYP8B1	1/188	2/9780	0.038078216	0.280333398	0.250004931	CYP8B1	1
R-HSA-3858516	Glycogen storage disease type 0 (liver GYS2)	1/188	2/9780	0.038078216	0.280333398	0.250004931	GYS2	1
R-HSA-5579031	Defective ACTH causes Obesity and Pro-opiomelanocortinin deficiency (POMCD)	1/188	2/9780	0.038078216	0.280333398	0.250004931	POMC	1
R-HSA-5619058	Defective SLCO1B3 causes hyperbilirubinemia, Rotor type (HBLRR)	1/188	2/9780	0.038078216	0.280333398	0.250004931	SLCO1B3	1
R-HSA-5619110	Defective SLCO1B1 causes hyperbilirubinemia, Rotor type (HBLRR)	1/188	2/9780	0.038078216	0.280333398	0.250004931	SLCO1B1	1
R-HSA-2187338	Visual phototransduction	5/188	97/9780	0.038834452	0.280333398	0.250004931	ABCA4/CNGA1/GPC5/GUCA1B/STRA6	5
R-HSA-438066	Unblocking of NMDA receptor, glutamate binding and activation	2/188	17/9780	0.041368644	0.280333398	0.250004931	CAMK2B/GRIN2B	2
R-HSA-442729	CREB phosphorylation through the activation of CaMKII	2/188	17/9780	0.041368644	0.280333398	0.250004931	CAMK2B/GRIN2B	2
R-HSA-5083625	Defective GALNT3 causes familial hyperphosphatemic tumoral calcinosis (HFTC)	2/188	17/9780	0.041368644	0.280333398	0.250004931	MUC6/MUC7	2
R-HSA-5083632	Defective C1GALT1C1 causes Tn polyagglutination syndrome (TNPS)	2/188	17/9780	0.041368644	0.280333398	0.250004931	MUC6/MUC7	2
R-HSA-5083636	Defective GALNT12 causes colorectal cancer 1 (CRCS1)	2/188	17/9780	0.041368644	0.280333398	0.250004931	MUC6/MUC7	2
R-HSA-5654719	SHC-mediated cascade:FGFR4	2/188	17/9780	0.041368644	0.280333398	0.250004931	FGF18/FGF9	2
R-HSA-5654720	PI-3K cascade:FGFR4	2/188	17/9780	0.041368644	0.280333398	0.250004931	FGF18/FGF9	2
R-HSA-2173782	Binding and Uptake of Ligands by Scavenger Receptors	3/188	41/9780	0.043706405	0.292731269	0.261061512	AMBP/HPR/SAA1	3
R-HSA-5668914	Diseases of metabolism	5/188	101/9780	0.044939687	0.297531723	0.265342618	CYP27B1/GCLC/GYS2/PAH/POMC	5
R-HSA-5654706	FRS-mediated FGFR3 signaling	2/188	18/9780	0.045963351	0.300851023	0.268302813	FGF18/FGF9	2
