# Supplementary material for: Comprehensive analysis for clarifying transcriptomics landscapes of spread through air spaces in lung adenocarcinoma
Source: Front Genet. 2022 Aug 22;13:900864. doi: 10.3389/fgene.2022.900864 (PMC9441605; doi:10.3389/fgene.2022.900864)
Supplement: Supplementary file 6 [file DataSheet4.xls]

ssGSEA
cell_Type		P2112134	P2116984	P2114248	P2122169	P2109796	P2101536	P2109237	P2112129	P2116996	P2108682	P2109952	P2111821	P2112401	P2101690	P2103026	P2108688	P2119354	P2107727	P2115336
Activated_B_cell	Activated_B_cell	-1.124312629	-0.10339904	-0.48909635	-1.066904832	1.568532848	0.473750536	0.90364817	1.05882052	0.817084214	-1.876576553	0.587539761	-1.476075033	-0.395247721	0.247247488	0.658636306	0.440827472	-0.769044966	-0.829294677	1.373864487
Activated_CD4_T_cell	Activated_CD4_T_cell	-0.281778419	0.90988192	0.493066344	-1.802031216	0.259643884	1.229793282	0.505270716	0.472179708	-0.157298612	-0.293695633	0.43566725	-0.919672417	-1.059402766	2.189209441	1.151348044	-0.86402296	-1.345116384	-0.757469785	-0.165572396
Activated_CD8_T_cell	Activated_CD8_T_cell	-0.780494102	0.607715382	0.08718433	0.232136143	0.864371805	0.585819837	0.229349447	0.500602965	0.164116989	-1.746505124	-0.125224134	-1.757241784	-0.912967179	2.364608245	0.772336167	0.466209546	-1.127939041	-0.838456726	0.414377234
Activated_dendritic_cell	Activated_dendritic_cell	0.531040211	-0.92360773	-0.331305076	0.90454401	-0.164024918	1.917408061	0.294706885	0.042252255	-1.783689349	-2.138406577	1.66204646	-0.105031323	-0.756031146	0.486584173	-0.156713274	0.004404945	-0.475040663	0.67945919	0.311403866
CD56bright_natural_killer_cell	CD56bright_natural_killer_cell	-0.656529762	1.172536116	-0.845715198	-0.244987323	0.229798186	1.961636417	0.453063427	0.901393332	-1.166279341	0.361422231	0.005900534	-1.218774816	-0.710553304	1.694096193	-1.703239741	-0.260391227	0.010442293	0.776230372	-0.760048387
CD56dim_natural_killer_cell	CD56dim_natural_killer_cell	1.668121692	1.313948053	-0.891272245	-0.896553264	-0.514004277	0.149242554	0.284514267	0.539049958	-1.407318603	1.664126181	-0.888649118	-0.268898402	0.330039382	0.052327765	1.669337109	-0.28646614	-1.242430287	-1.015624312	-0.259490311
Central_memory_CD4_T_cell	Central_memory_CD4_T_cell	-0.664780426	0.743744514	-1.928490701	0.030314208	0.685445654	1.140878449	0.66603134	1.845442847	0.69394026	-1.554997016	0.05287058	-0.922982947	-0.291928856	1.014599207	-1.419228633	-0.071290618	-0.64935938	0.035570555	0.594220965
Central_memory_CD8_T_cell	Central_memory_CD8_T_cell	0.847877843	-0.063566125	1.016084083	0.740265189	-0.425773844	2.303048311	-0.178308144	0.903470737	-1.14126421	-0.178961453	-1.394949673	0.024011601	0.614004997	-0.336146071	-1.951190109	-1.078063775	-0.5268684	0.368769257	0.457559786
Effector_memeory_CD4_T_cell	Effector_memeory_CD4_T_cell	-0.604319801	-0.946008637	0.44546825	-1.160138628	0.290109639	2.232434434	0.585818267	1.294727244	-1.266137904	-0.713064949	-1.053406632	0.071935626	-0.739806628	1.011781005	0.14424946	-0.998454115	-0.105143275	1.510588328	-0.000631683
Effector_memeory_CD8_T_cell	Effector_memeory_CD8_T_cell	-1.069649764	0.508530051	-1.838965219	-0.063617035	1.212370365	1.243577425	0.3010118	0.354023268	-0.434137609	-1.404888321	1.274117054	-0.747371901	-0.875411363	1.893468163	-0.307119757	-0.352267196	-0.341221699	-0.284063768	0.931615508
Eosinophil	Eosinophil	1.368202515	-1.171021601	-1.926899587	0.821013736	1.23826691	0.777375437	0.936170982	0.429079627	-0.471236782	-1.327215328	-0.433522145	0.816973136	-0.067677349	-1.316966843	-1.107362349	-0.365351303	0.331354665	0.885088603	0.583727674
Gamma_delta_T_cell	Gamma_delta_T_cell	0.349384296	1.455726125	0.181636178	1.111153152	-0.935463452	1.831572999	0.366705509	0.295148549	-2.172642143	-0.348427004	-0.867098026	-1.632353017	0.359294612	0.126218943	-0.074093552	-0.973808857	-0.121469429	0.767493167	0.28102195
Immature_B_cell	Immature_B_cell	-1.369513689	-0.603645971	-0.657076343	-1.153964176	1.655106452	0.949265078	0.651428528	0.38047624	-0.013549063	-1.122674662	0.779430555	-1.730445872	-0.166005234	1.162401935	0.335787623	0.937829541	-1.094772678	-0.099826238	1.159747974
Immature_dendritic_cell	Immature_dendritic_cell	0.796198159	-0.783122378	-1.680834362	0.490569578	-0.697493397	0.405974626	0.944600404	0.197577471	-1.491348367	-0.460561178	1.80783278	-0.265250844	-0.213994021	-0.317562453	-1.287093512	-0.579109517	1.13021843	1.674989159	0.328409426
Macrophage	Macrophage	-0.497518572	0.269642664	-1.229223951	-0.309287611	0.941384684	2.019610349	0.310070819	0.287955309	-1.032698896	-1.651902788	0.874254665	-0.75644093	0.026151935	-0.18331632	-1.242342926	-0.355600287	-0.297626493	1.480016912	1.346871437
Mast_cell	Mast_cell	0.484652685	-0.352207288	-1.656367495	1.330908591	0.158140862	0.721746767	0.346149264	0.666120573	-0.030430924	-1.553132796	-0.39914003	0.225977121	0.420526666	-0.643306407	-2.515961121	0.182134363	1.153980846	0.58604345	0.874164873
MDSC	MDSC	-0.492571524	0.526565269	-0.652973093	0.122370161	0.603347078	1.337604438	0.022363967	0.917398075	-0.436533436	-2.787700446	0.923579578	-1.168024978	-0.118278689	1.094869259	-0.212128208	-0.132023152	-1.144308537	0.850127425	0.746316814
Memory_B_cell	Memory_B_cell	0.504853897	0.644933793	-0.459495825	-1.663690063	0.791957841	0.876362213	0.125202886	0.991743476	-1.248358313	-0.400435658	0.134677012	-0.978515892	-1.037637517	0.766885787	2.532526903	-0.588509805	-0.875176686	0.119812335	-0.237136384
Monocyte	Monocyte	-1.507055268	-0.558584453	-1.912936795	0.646184871	-0.162085603	1.834494381	1.150634638	1.068455402	0.440439929	0.051376798	-0.764527939	-0.335185503	0.084867477	0.164220258	-0.972667353	0.15714774	-1.255599767	1.294397686	0.5764235
Natural_killer_cell	Natural_killer_cell	-0.032531605	0.682701566	-2.769454039	-0.103015492	1.429744714	0.618686111	0.69842508	0.419941677	-1.555582328	-1.61859677	0.475468173	-0.220002778	-0.452075664	0.222088661	0.384097662	0.45911343	0.195650121	0.339960046	0.825381436
Natural_killer_T_cell	Natural_killer_T_cell	0.654060403	-0.127252775	-1.426955169	0.037411203	0.604634647	1.598589041	-0.171619959	0.495749363	-1.468465359	-1.854508237	-0.162759896	0.025812565	-1.103460942	1.495221824	0.105863072	0.295817096	-0.893120997	0.421091434	1.473892688
Neutrophil	Neutrophil	0.825936097	-0.205336692	1.299245085	1.554000309	0.620023028	1.939009918	-0.568891883	-0.280891023	-1.11998409	-1.68712758	-0.574786463	0.683682517	-1.08740281	-0.270118403	-1.43662111	0.0967689	-0.383303152	0.490718532	0.10507882
Plasmacytoid_dendritic_cell	Plasmacytoid_dendritic_cell	-0.294338235	-0.579354117	-0.456657706	1.282092569	0.470539859	1.869833688	0.03717322	-0.22667767	-1.709666516	-2.066982004	-0.798562292	0.034167011	0.510537608	-0.532388962	-0.552357854	0.238154556	0.350354171	0.934702517	1.489430157
Regulatory_T_cell	Regulatory_T_cell	0.330320621	1.339798498	-1.204665189	-0.12661005	0.706170438	2.281424301	-0.461189036	0.673076214	-1.916265491	-0.646556752	0.143549703	-0.841139182	-0.459872568	1.595002649	-0.174191149	-0.555061036	-0.253298494	-0.523690263	0.093196786
T_follicular_helper_cell	T_follicular_helper_cell	1.179186372	-0.519642458	-1.27714178	-0.083221852	0.400093735	1.134381743	0.386836829	1.338271003	-0.12575926	-2.295673401	0.004949457	-0.496858817	-0.143721748	1.172616946	-1.970100649	0.205226759	0.156927815	0.494931534	0.438697772
Type_17_T_helper_cell	Type_17_T_helper_cell	-0.084262948	1.337571627	-0.012352471	0.934313568	-0.763040683	1.351338012	-0.379614021	-0.605135469	-0.668124479	-0.602184611	0.125162341	0.291254724	-0.144341797	-0.202445974	2.086428108	-0.539833002	-2.561718986	-0.0444245	0.481410559
Type_1_T_helper_cell	Type_1_T_helper_cell	-0.334059651	0.085675888	-0.695977978	0.171921516	1.368283812	1.636904681	0.379046371	0.257481778	-0.585242422	-1.96513344	0.23309323	-0.480684225	-0.666339368	2.219219437	-0.95940433	-0.330365404	-0.962959598	-0.230009346	0.85854905
Type_2_T_helper_cell	Type_2_T_helper_cell	1.095502106	0.434900718	1.761375593	-0.79126138	-0.171139161	0.90410065	1.248930961	-0.52619136	-1.18954511	-0.365458205	0.552266739	-1.540243622	-0.142708766	0.705047881	1.006003101	-1.983114282	0.009937253	-0.536599495	-0.471803622
CO-expression
	P2112134	P2116984	P2114248	P2122169	P2109796	P2101536	P2109237	P2112129	P2116996	P2108682	P2109952	P2111821	P2112401	P2101690	P2103026	P2108688	P2119354	P2107727	P2115336
B-cells	-1.229167673	0.0652291	-0.897845325	-0.938507447	1.189692135	0.400014991	0.625584525	0.939113239	1.032651946	-1.110577048	0.858851018	-1.42098227	-0.8549556	-1.013107584	0.871500644	0.736079643	-0.185207818	-0.831449265	1.763082786
CD45	-0.542842313	-0.09669269	-1.942527304	0.352360342	1.178434738	1.284487814	0.37735485	1.107267119	-0.267493075	-1.780760534	0.106001808	-0.994417499	-0.413115481	1.553485566	-0.152628003	0.066799606	-1.217127077	0.465653241	0.915758891
CD8 T cells	-1.259568296	0.890878946	-0.451709659	0.092830028	0.511911059	0.3577951	0.620288284	0.05775539	0.071142255	-1.641489346	-0.250732633	-1.223610697	-0.26233993	2.773862689	0.377099913	0.505717815	-1.425221428	-0.141006999	0.396397511
Cytotoxic cells	-0.491197289	0.423191426	0.777892347	0.57968134	0.42760247	0.269047087	-0.168112248	-0.272500269	-0.00823371	-2.352657766	0.009434629	-1.212992461	-1.045259086	2.570032041	0.156589851	0.473943598	-0.423320007	-0.600585462	0.887443508
DC	-1.388104923	0.971768569	-1.830050497	0.590734122	0.141900228	1.711416134	1.60019324	-0.755907375	-0.54589477	-0.694571104	-0.236616986	-1.079023582	1.278934665	0.000903333	0.758377221	0.684076883	-0.314018648	-0.153909525	-0.740206985
Exhausted CD8	0.179093244	0.170650377	-0.740757875	-0.327754619	0.409335409	0.502241033	-0.064060161	0.124423002	0.109211908	-1.58375348	-0.781187127	-1.981589078	-0.516029311	2.770104178	0.01995494	0.729364204	-0.486687522	0.748411148	0.719029732
Macrophages	-0.808178465	-0.427300635	-1.474995954	-0.633469601	0.174773604	1.361664039	-1.228613795	-0.10027758	-0.475711757	-0.821835372	0.826547042	-1.685889317	1.07312318	1.79734685	0.703455323	-0.266957297	0.33707993	1.233423872	0.415815934
Mast cells	0.318782279	0.005196042	-1.278735193	0.426328845	0.546813444	1.287578333	0.586438791	0.630657261	-0.370678439	-2.381134871	0.208636958	0.506615319	0.300788315	0.560488182	-2.521604224	0.002343658	0.407069077	0.547358675	0.217057549
Neutrophils	2.137892687	-1.281667623	-0.905526092	1.253800057	-0.209573734	0.057739617	-0.446263811	0.693673857	-1.064633493	-0.424787681	0.617892143	-0.059628602	-0.179345217	0.420328448	-0.846849948	1.202958347	-1.777314706	1.149583426	-0.338277675
NK CD56dim cells	0.246645387	0.747373162	-0.473208498	0.037217191	0.660018288	0.385967722	0.467508726	0.958162142	0.45231464	-0.253234017	0.08174156	-0.369360671	0.14883786	-3.69031877	0.697401831	0.101793031	0.164131669	-0.810809418	0.447818167
NK cells	0.059310929	-0.865323139	-0.884872642	0.960288932	0.720147568	0.157789792	-1.830018099	-1.047224305	0.678660636	1.016573324	-1.059496133	0.266793899	0.351706323	1.94745674	0.875438244	0.652783322	-1.445140115	-0.784635523	0.229760249
T-cells	-1.172629921	0.259883188	-1.063857737	-0.688915264	1.244234714	0.506458706	0.447144005	1.064139869	0.124873623	-1.571058863	0.036748106	-1.129626204	-0.389355194	2.106782807	0.882934501	0.596443252	-1.294701167	-0.549970568	0.590472145
Th1 cells	-0.40483085	-0.070712526	-0.958110222	0.665798539	0.864972259	0.320306691	-0.255347563	0.166542884	0.166447989	-2.085023322	0.133712122	-0.699609982	-0.266325939	2.631513499	-1.416418488	0.399633155	-0.365813682	0.012202586	1.161062851
Treg	-0.261827049	0.991223702	0.449631927	-0.526557965	1.111774152	1.134231553	0.479275189	-0.050316193	0.312684031	-0.023927181	0.968498166	0.417255027	-0.799850919	0.459509796	0.228369524	0.699476092	-1.182637375	-2.244252808	-2.162559668
TLS
cell_type	TLS_9gene	TLS_12gene
P2101536	2.595241595	3.950308123
P2101690	2.77053529	5.135560265
P2103026	2.825463572	3.606384431
P2107727	2.560421871	2.7928653
P2108682	2.133324276	2.779893178
P2108688	2.305592305	3.630181474
P2109237	3.028865279	3.356071192
P2109796	2.970394284	3.406279578
P2109952	1.80109984	3.222731876
P2111821	1.744412834	2.841626902
P2112129	2.819905999	3.514423462
P2112134	1.919190843	2.937561138
P2112401	2.252126271	3.446962915
P2114248	2.48331974	3.259483099
P2115336	2.616264215	3.47852507
P2116984	2.479947618	3.810154572
P2116996	2.629830031	3.290785018
P2119354	2.175830052	2.967190681
P2122169	2.190928944	2.513353551
CancerSEA
ID	P2112134	P2116984	P2114248	P2122169	P2109796	P2101536	P2109237	P2112129	P2116996	P2108682	P2109952	P2111821	P2112401	P2101690	P2103026	P2108688	P2119354	P2107727	P2115336	log2FoldChange	pvalue	padj
Metastasis	0.843666581	0.852100691	0.777390792	0.732645607	0.788160017	0.887396995	0.802492083	0.798792013	0.699203695	0.752193318	0.790741251	0.754022769	0.716823819	0.798424333	0.818236921	0.72508273	0.783226979	0.742265591	0.772255786	0.029369729	0.221108523	0.888576662
Quiescence	0.765819732	0.827309045	0.722615044	0.690766902	0.780121183	0.896059544	0.802274966	0.810022328	0.650560068	0.689873401	0.804845733	0.802517149	0.692446827	0.770387201	0.639095914	0.693729021	0.748248678	0.739148721	0.776760431	0.034505343	0.266284712	0.888576662
Apoptosis	0.800727535	0.861743248	0.831469146	0.754580975	0.766850231	0.826504342	0.828469952	0.793815874	0.759811114	0.823069087	0.802391077	0.74132629	0.74586067	0.849362448	0.83548525	0.769243863	0.785202499	0.766988839	0.766933674	0.021943429	0.267101121	0.888576662
Inflammation	0.711489701	0.700712663	0.58481905	0.538339898	0.63219722	0.893844639	0.668176412	0.692174943	0.549527298	0.567120591	0.640214733	0.711477603	0.611031305	0.684097771	0.547787803	0.554881168	0.617317674	0.551514724	0.635461496	0.038405366	0.335108302	0.888576662
Hypoxia	0.664783166	0.742279518	0.809975375	0.617707048	0.705555311	0.904015919	0.727498287	0.647595313	0.669288339	0.678285234	0.864737404	0.672684962	0.581124194	0.85654042	0.8285989	0.581273866	0.674672143	0.667383568	0.663750246	0.03940291	0.367672071	0.888576662
DNA_damage	0.710877985	0.760316179	0.806448168	0.641293199	0.667578424	0.726511229	0.725409001	0.68604941	0.620410032	0.736670059	0.698598598	0.61417908	0.634066864	0.880338154	0.79810517	0.634436317	0.647173157	0.656672728	0.635924362	0.019675501	0.5663815	0.888576662
DNA_repair	0.581292603	0.662477394	0.723317579	0.559780653	0.5557346	0.601607373	0.63979238	0.598284914	0.55298958	0.623207977	0.577006762	0.501379721	0.544477276	0.77120863	0.728146785	0.559577025	0.526607153	0.558728242	0.506008137	0.019846271	0.577329267	0.888576662
Cell_Cycle	0.265202429	0.498500828	0.722740447	0.026711023	0.112220558	0.404664373	0.312551554	0.234741649	0.119120469	0.505784617	0.263827075	0.038984394	0.145602923	0.92788591	0.760727212	0.08228453	0.046349441	0.140791572	0	0.047268572	0.698818666	0.888576662
Stemness	0.386917357	0.376185233	0.294545647	0.37917436	0.38124934	0.396867324	0.395013345	0.35282888	0.350773158	0.384954516	0.350805737	0.390839804	0.347142305	0.308609915	0.311430384	0.359177066	0.438634001	0.423797777	0.409990044	-0.005583126	0.785497524	0.888576662
EMT	0.737090128	0.80226838	0.670848376	0.658232716	0.775943665	0.776821755	0.720907706	0.690679256	0.618245209	0.683868996	0.749439548	0.74015884	0.66556174	0.807072968	0.845216785	0.682336204	0.714137332	0.689855393	0.64628415	-0.007069223	0.811053169	0.888576662
Proliferation	0.339071041	0.409725485	0.309688364	0.264147343	0.37896745	0.424873636	0.322789757	0.324750993	0.244672494	0.28015976	0.369818262	0.225090338	0.272628797	0.508896631	0.519384908	0.249703943	0.233813487	0.319062649	0.274890504	0.008081055	0.840851528	0.888576662
Angiogenesis	0.792972116	0.807426559	0.654130462	0.778800793	0.856656664	0.769213067	0.721629952	0.677183646	0.611085929	0.514432021	0.762304354	0.823848535	0.67142797	0.682992346	0.733976208	0.710526062	0.723906673	0.709261735	0.773307111	-0.006307142	0.867079771	0.888576662
Differentiation	0.367588877	0.338164336	0.211613657	0.33033503	0.383519204	0.362992886	0.329369278	0.342131072	0.264852373	0.239707865	0.318377982	0.308017963	0.291546813	0.308560604	0.312262261	0.29069073	0.3318906	0.313653259	0.353840412	0.003342402	0.881112414	0.888576662
Invasion	0.819537869	0.971462613	0.869468042	0.702081345	0.84887439	0.844904695	0.828187571	0.788502462	0.691966314	0.864568131	0.875833092	0.85338222	0.739155214	0.949816544	1	0.749462848	0.77271478	0.775547651	0.736790197	0.00565373	0.888576662	0.888576662
