# Supplementary material for: Comprehensive analysis for clarifying transcriptomics landscapes of spread through air spaces in lung adenocarcinoma
Source: Front Genet. 2022 Aug 22;13:900864. doi: 10.3389/fgene.2022.900864 (PMC9441605; doi:10.3389/fgene.2022.900864)
Supplement: Supplementary file 7 [file DataSheet1.xls]

BP
ID	Description	GeneRatio	BgRatio	pvalue	p.adjust	qvalue	geneID	Count	Term
GO:0006959	humoral immune response	18/313	252/15898	2.68E-06	0.009614982	0.008985833	BPI/C4B/C4BPB/C5/C6/C8A/CPB2/IGHV3-13/IGHV3-48/IGKV2D-30/IGLV2-8/IGLV3-25/KRT6A/LCN2/MUC7/PGLYRP3/PRSS3/S100A9	18	Biological Process
GO:0006958	complement activation, classical pathway	10/313	90/15898	1.08E-05	0.011095936	0.010369882	C4B/C4BPB/C5/C6/C8A/IGHV3-13/IGHV3-48/IGKV2D-30/IGLV2-8/IGLV3-25	10	Biological Process
GO:0030449	regulation of complement activation	11/313	111/15898	1.19E-05	0.011095936	0.010369882	C4B/C4BPB/C5/C6/C8A/CPB2/IGHV3-13/IGHV3-48/IGKV2D-30/IGLV2-8/IGLV3-25	11	Biological Process
GO:2000257	regulation of protein activation cascade	11/313	112/15898	1.30E-05	0.011095936	0.010369882	C4B/C4BPB/C5/C6/C8A/CPB2/IGHV3-13/IGHV3-48/IGKV2D-30/IGLV2-8/IGLV3-25	11	Biological Process
GO:0002526	acute inflammatory response	15/313	207/15898	1.54E-05	0.011095936	0.010369882	C4B/C4BPB/C5/C6/C8A/CPB2/IGHV3-13/IGHV3-48/IGKV2D-30/IGLV2-8/IGLV3-25/IL20RB/SAA1/SAA2/SAA4	15	Biological Process
GO:0002455	humoral immune response mediated by circulating immunoglobulin	10/313	100/15898	2.74E-05	0.016123259	0.015068245	C4B/C4BPB/C5/C6/C8A/IGHV3-13/IGHV3-48/IGKV2D-30/IGLV2-8/IGLV3-25	10	Biological Process
GO:0006956	complement activation	11/313	123/15898	3.14E-05	0.016123259	0.015068245	C4B/C4BPB/C5/C6/C8A/CPB2/IGHV3-13/IGHV3-48/IGKV2D-30/IGLV2-8/IGLV3-25	11	Biological Process
GO:0002920	regulation of humoral immune response	11/313	125/15898	3.65E-05	0.016164676	0.015106953	C4B/C4BPB/C5/C6/C8A/CPB2/IGHV3-13/IGHV3-48/IGKV2D-30/IGLV2-8/IGLV3-25	11	Biological Process
GO:0002673	regulation of acute inflammatory response	12/313	150/15898	4.20E-05	0.016164676	0.015106953	C4B/C4BPB/C5/C6/C8A/CPB2/IGHV3-13/IGHV3-48/IGKV2D-30/IGLV2-8/IGLV3-25/IL20RB	12	Biological Process
GO:0015721	bile acid and bile salt transport	5/313	21/15898	4.50E-05	0.016164676	0.015106953	ABCC2/SLC10A2/SLCO1A2/SLCO1B1/SLCO1B3	5	Biological Process
GO:0043252	sodium-independent organic anion transport	4/313	13/15898	9.16E-05	0.028175481	0.026331839	SLCO1A2/SLCO1B1/SLCO1B3/SLCO4A1	4	Biological Process
GO:0070613	regulation of protein processing	12/313	163/15898	9.41E-05	0.028175481	0.026331839	C4B/C4BPB/C5/C6/C8A/CPB2/IGHV3-13/IGHV3-48/IGKV2D-30/IGLV2-8/IGLV3-25/PRSS37	12	Biological Process
GO:1903317	regulation of protein maturation	12/313	165/15898	0.000105737	0.029224068	0.027311813	C4B/C4BPB/C5/C6/C8A/CPB2/IGHV3-13/IGHV3-48/IGKV2D-30/IGLV2-8/IGLV3-25/PRSS37	12	Biological Process
GO:0072376	protein activation cascade	11/313	143/15898	0.000124303	0.031901425	0.029813979	C4B/C4BPB/C5/C6/C8A/CPB2/IGHV3-13/IGHV3-48/IGKV2D-30/IGLV2-8/IGLV3-25	11	Biological Process
GO:0050918	positive chemotaxis	7/313	60/15898	0.00016932	0.040557897	0.037904022	CCL16/CCL3/PLXNB3/SAA1/SAA2/SAA4/SCG2	7	Biological Process
GO:0050890	cognition	15/313	268/15898	0.000286177	0.06426462	0.060059513	BCHE/CHL1/CNTNAP2/FGF13/FOXB1/GRIN2B/HOXA1/MAPK8IP2/NPTX2/NTSR1/PTCHD1/SHISA7/SLC24A2/SLC8A2/STRA6	15	Biological Process
GO:0032732	positive regulation of interleukin-1 production	6/313	48/15898	0.000339619	0.069417423	0.064875146	CCL3/IGHD/ISL1/PANX2/SAA1/USP50	6	Biological Process
GO:0007612	learning	10/313	136/15898	0.000361483	0.069417423	0.064875146	BCHE/CNTNAP2/FGF13/FOXB1/MAPK8IP2/NPTX2/NTSR1/SLC24A2/SLC8A2/STRA6	10	Biological Process
GO:0048936	peripheral nervous system neuron axonogenesis	2/313	2/15898	0.000386404	0.069417423	0.064875146	ISL1/NEFH	2	Biological Process
GO:0061402	positive regulation of transcription from RNA polymerase II promoter in response to acidic pH	2/313	2/15898	0.000386404	0.069417423	0.064875146	PCK1/SLC38A3	2	Biological Process
GO:0021675	nerve development	7/313	72/15898	0.000528246	0.090380389	0.084466416	DRGX/GABRB2/HOXA1/ISL1/RET/SIX1/TFAP2A	7	Biological Process
GO:0050716	positive regulation of interleukin-1 secretion	5/313	35/15898	0.000572716	0.093534925	0.087414537	CCL3/IGHD/PANX2/SAA1/USP50	5	Biological Process
GO:0015711	organic anion transport	19/313	417/15898	0.000632082	0.098742236	0.092281112	ABCA4/ABCC2/CA12/CA9/CALHM1/FOLR3/NTSR1/PLA2G2C/PLA2G4A/SLC10A2/SLC16A12/SLC1A7/SLC38A3/SLC4A3/SLC6A14/SLCO1A2/SLCO1B1/SLCO1B3/SLCO4A1	19	Biological Process
GO:0021559	trigeminal nerve development	3/313	10/15898	0.000818515	0.115823231	0.108244425	DRGX/ISL1/TFAP2A	3	Biological Process
GO:0050715	positive regulation of cytokine secretion	9/313	125/15898	0.000822102	0.115823231	0.108244425	AKAP12/C5/CCL3/HYAL2/IGHD/PANX2/SAA1/USP50/VTCN1	9	Biological Process
GO:0019835	cytolysis	5/313	38/15898	0.00084388	0.115823231	0.108244425	C5/C6/C8A/KRT6A/PGLYRP3	5	Biological Process
GO:0048565	digestive tract development	9/313	126/15898	0.000870367	0.115823231	0.108244425	AGR2/FGF9/LGR4/NKX3-2/REG1A/RET/SFRP5/SPDEF/STRA6	9	Biological Process
GO:0006814	sodium ion transport	11/313	183/15898	0.001023206	0.13129921	0.122707744	CNTN1/FGF12/FGF13/PKP2/SCNN1G/SLC10A2/SLC24A2/SLC38A11/SLC38A3/SLC8A2/TRPM5	11	Biological Process
GO:0051365	cellular response to potassium ion starvation	2/313	3/15898	0.001144091	0.141748973	0.132473735	PCK1/SLC38A3	2	Biological Process
GO:0050727	regulation of inflammatory response	19/313	442/15898	0.001257641	0.147959031	0.138277443	C4B/C4BPB/C5/C6/C8A/CCL3/CPB2/HYAL2/IGHV3-13/IGHV3-48/IGKV2D-30/IGLV2-8/IGLV3-25/IL20RB/ISL1/MIRLET7G/NLRP6/S100A9/SAA1	19	Biological Process
GO:0015718	monocarboxylic acid transport	9/313	133/15898	0.001276574	0.147959031	0.138277443	ABCC2/NTSR1/PLA2G2C/PLA2G4A/SLC10A2/SLC38A3/SLCO1A2/SLCO1B1/SLCO1B3	9	Biological Process
GO:0016064	immunoglobulin mediated immune response	10/313	162/15898	0.001405455	0.156684886	0.146432328	C4B/C4BPB/C5/C6/C8A/IGHV3-13/IGHV3-48/IGKV2D-30/IGLV2-8/IGLV3-25	10	Biological Process
GO:0021794	thalamus development	3/313	12/15898	0.001457342	0.156684886	0.146432328	CNTNAP2/FOXB1/PTCHD1	3	Biological Process
GO:0042471	ear morphogenesis	8/313	110/15898	0.001487716	0.156684886	0.146432328	CHRNA9/FGF9/GJB6/HOXA1/MYO3A/NKX3-2/SIX1/TFAP2A	8	Biological Process
GO:0019724	B cell mediated immunity	10/313	164/15898	0.001540769	0.156684886	0.146432328	C4B/C4BPB/C5/C6/C8A/IGHV3-13/IGHV3-48/IGKV2D-30/IGLV2-8/IGLV3-25	10	Biological Process
GO:0055123	digestive system development	9/313	137/15898	0.001569901	0.156684886	0.146432328	AGR2/FGF9/LGR4/NKX3-2/REG1A/RET/SFRP5/SPDEF/STRA6	9	Biological Process
GO:0009581	detection of external stimulus	8/313	116/15898	0.002085083	0.17576644	0.164265295	ABCA4/CHRNA9/CNGA1/DRGX/ELOVL4/GUCA1B/NTSR1/PDC	8	Biological Process
GO:0050704	regulation of interleukin-1 secretion	5/313	47/15898	0.002232832	0.17576644	0.164265295	CCL3/IGHD/PANX2/SAA1/USP50	5	Biological Process
GO:0019730	antimicrobial humoral response	7/313	92/15898	0.002250723	0.17576644	0.164265295	BPI/KRT6A/LCN2/MUC7/PGLYRP3/PRSS3/S100A9	7	Biological Process
GO:0018101	protein citrullination	2/313	4/15898	0.002258386	0.17576644	0.164265295	PADI1/PADI4	2	Biological Process
GO:0051710	regulation of cytolysis in other organism	2/313	4/15898	0.002258386	0.17576644	0.164265295	KRT6A/PGLYRP3	2	Biological Process
GO:0060480	lung goblet cell differentiation	2/313	4/15898	0.002258386	0.17576644	0.164265295	AGR2/SPDEF	2	Biological Process
GO:0090679	cell differentiation involved in phenotypic switching	2/313	4/15898	0.002258386	0.17576644	0.164265295	FGF9/MIR140	2	Biological Process
GO:1905420	vascular smooth muscle cell differentiation involved in phenotypic switching	2/313	4/15898	0.002258386	0.17576644	0.164265295	FGF9/MIR140	2	Biological Process
GO:1905915	regulation of cell differentiation involved in phenotypic switching	2/313	4/15898	0.002258386	0.17576644	0.164265295	FGF9/MIR140	2	Biological Process
GO:1905930	regulation of vascular smooth muscle cell differentiation involved in phenotypic switching	2/313	4/15898	0.002258386	0.17576644	0.164265295	FGF9/MIR140	2	Biological Process
GO:0072677	eosinophil migration	3/313	14/15898	0.002341845	0.17576644	0.164265295	CCL3/EPX/SCG2	3	Biological Process
GO:0009582	detection of abiotic stimulus	8/313	119/15898	0.002447198	0.17576644	0.164265295	ABCA4/CHRNA9/CNGA1/DRGX/ELOVL4/GUCA1B/NTSR1/PDC	8	Biological Process
GO:0050909	sensory perception of taste	5/313	48/15898	0.002452974	0.17576644	0.164265295	CALHM1/PIP/SCNN1G/TAS2R39/TRPM5	5	Biological Process
GO:0007611	learning or memory	12/313	235/15898	0.002469228	0.17576644	0.164265295	BCHE/CNTNAP2/FGF13/FOXB1/GRIN2B/MAPK8IP2/NPTX2/NTSR1/SHISA7/SLC24A2/SLC8A2/STRA6	12	Biological Process
GO:0015672	monovalent inorganic cation transport	18/313	435/15898	0.002535123	0.17576644	0.164265295	ATP6V0D2/CNTN1/FGF12/FGF13/KCNH1/KCNIP1/KCNJ6/KCNMB4/PKP2/SCNN1G/SLC10A2/SLC24A2/SLC38A11/SLC38A3/SLC8A2/SLC9A4/SLC9C1/TRPM5	18	Biological Process
GO:0097530	granulocyte migration	7/313	94/15898	0.002543795	0.17576644	0.164265295	CCL3/EDN2/EPX/S100A9/SAA1/SCG2/THBS4	7	Biological Process
GO:0021545	cranial nerve development	5/313	49/15898	0.002688461	0.182257344	0.170331471	DRGX/HOXA1/ISL1/SIX1/TFAP2A	5	Biological Process
GO:0051187	cofactor catabolic process	5/313	50/15898	0.002939897	0.195612031	0.182812305	AMBP/CYP4F11/EPX/GGTLC2/TPO	5	Biological Process
GO:0016485	protein processing	13/313	277/15898	0.003445804	0.222468967	0.207911877	C4B/C4BPB/C5/C6/C8A/CPB2/IGHV3-13/IGHV3-48/IGKV2D-30/IGLV2-8/IGLV3-25/PRSS3/PRSS37	13	Biological Process
GO:0044241	lipid digestion	3/313	16/15898	0.003499354	0.222468967	0.207911877	ARX/CEL/NPC1L1	3	Biological Process
GO:0050707	regulation of cytokine secretion	10/313	185/15898	0.003706285	0.222468967	0.207911877	AKAP12/C5/CCL3/HYAL2/IGHD/LGR4/PANX2/SAA1/USP50/VTCN1	10	Biological Process
GO:0055064	chloride ion homeostasis	2/313	5/15898	0.00371504	0.222468967	0.207911877	ABCC2/CA12	2	Biological Process
GO:0060481	lobar bronchus epithelium development	2/313	5/15898	0.00371504	0.222468967	0.207911877	AGR2/SPDEF	2	Biological Process
GO:0097070	ductus arteriosus closure	2/313	5/15898	0.00371504	0.222468967	0.207911877	HPGD/STRA6	2	Biological Process
GO:0015849	organic acid transport	13/313	284/15898	0.004251357	0.244720769	0.228707649	ABCC2/FOLR3/NTSR1/PLA2G2C/PLA2G4A/SLC10A2/SLC16A12/SLC1A7/SLC38A3/SLC6A14/SLCO1A2/SLCO1B1/SLCO1B3	13	Biological Process
GO:0046942	carboxylic acid transport	13/313	284/15898	0.004251357	0.244720769	0.228707649	ABCC2/FOLR3/NTSR1/PLA2G2C/PLA2G4A/SLC10A2/SLC16A12/SLC1A7/SLC38A3/SLC6A14/SLCO1A2/SLCO1B1/SLCO1B3	13	Biological Process
GO:0048246	macrophage chemotaxis	4/313	34/15898	0.004290957	0.244720769	0.228707649	C5/CCL3/EDN2/SAA1	4	Biological Process
GO:0050701	interleukin-1 secretion	5/313	55/15898	0.004457409	0.250241748	0.233867367	CCL3/IGHD/PANX2/SAA1/USP50	5	Biological Process
GO:0071621	granulocyte chemotaxis	6/313	79/15898	0.004629991	0.25593167	0.239184973	CCL3/EDN2/S100A9/SAA1/SCG2/THBS4	6	Biological Process
GO:0007601	visual perception	10/313	192/15898	0.004811876	0.258330088	0.241426452	ABCA4/CNGA1/GUCA1B/MYO3A/PDC/SFRP5/SIX6/SLC24A2/SLC45A2/ZIC2	10	Biological Process
GO:0030593	neutrophil chemotaxis	5/313	56/15898	0.004817177	0.258330088	0.241426452	CCL3/EDN2/S100A9/SAA1/THBS4	5	Biological Process
GO:0048670	regulation of collateral sprouting	3/313	18/15898	0.004952887	0.261701802	0.244577541	FGF13/FSTL4/LPAR3	3	Biological Process
GO:0050953	sensory perception of light stimulus	10/313	195/15898	0.005358504	0.274476615	0.256516444	ABCA4/CNGA1/GUCA1B/MYO3A/PDC/SFRP5/SIX6/SLC24A2/SLC45A2/ZIC2	10	Biological Process
GO:0045110	intermediate filament bundle assembly	2/313	6/15898	0.005500227	0.274476615	0.256516444	NEFH/PKP2	2	Biological Process
GO:0060482	lobar bronchus development	2/313	6/15898	0.005500227	0.274476615	0.256516444	AGR2/SPDEF	2	Biological Process
GO:1903251	multi-ciliated epithelial cell differentiation	2/313	6/15898	0.005500227	0.274476615	0.256516444	CCNO/MCIDAS	2	Biological Process
GO:0046717	acid secretion	7/313	109/15898	0.005775251	0.284253115	0.265653226	ABCC2/NMU/NTSR1/PLA2G2C/PLA2G4A/SLC1A7/SLC9A4	7	Biological Process
GO:1901616	organic hydroxy compound catabolic process	5/313	59/15898	0.00601967	0.292279387	0.273154305	CEL/CYP27B1/CYP4F3/NTSR1/SULT1E1	5	Biological Process
GO:0007589	body fluid secretion	6/313	84/15898	0.006241934	0.297332821	0.277877071	AGR2/CEL/ERBB4/FOXB1/GUCA1B/NLRP6	6	Biological Process
GO:1903532	positive regulation of secretion by cell	15/313	367/15898	0.006289255	0.297332821	0.277877071	AKAP12/C5/CCL3/CDK5R2/CPB2/HYAL2/IGHD/ISL1/NMU/NTSR1/PANX2/RETN/SAA1/USP50/VTCN1	15	Biological Process
GO:0043583	ear development	10/313	200/15898	0.0063764	0.297537737	0.278068578	CHRNA9/FGF9/GABRB2/GJB6/HOXA1/MYO3A/NKX3-2/SIX1/STRA6/TFAP2A	10	Biological Process
GO:0060326	cell chemotaxis	11/313	236/15898	0.007232031	0.311625655	0.291234664	C5/CCL20/CCL3/CH25H/EDN2/FGF18/PLXNB3/S100A9/SAA1/SCG2/THBS4	11	Biological Process
GO:0032652	regulation of interleukin-1 production	6/313	87/15898	0.007385832	0.311625655	0.291234664	CCL3/IGHD/ISL1/PANX2/SAA1/USP50	6	Biological Process
GO:0021603	cranial nerve formation	2/313	7/15898	0.00760053	0.311625655	0.291234664	HOXA1/TFAP2A	2	Biological Process
GO:0042297	vocal learning	2/313	7/15898	0.00760053	0.311625655	0.291234664	CNTNAP2/STRA6	2	Biological Process
GO:0051715	cytolysis in other organism	2/313	7/15898	0.00760053	0.311625655	0.291234664	KRT6A/PGLYRP3	2	Biological Process
GO:0070170	regulation of tooth mineralization	2/313	7/15898	0.00760053	0.311625655	0.291234664	DMP1/TFAP2A	2	Biological Process
GO:0071420	cellular response to histamine	2/313	7/15898	0.00760053	0.311625655	0.291234664	AOC1/GABRB2	2	Biological Process
GO:0098596	imitative learning	2/313	7/15898	0.00760053	0.311625655	0.291234664	CNTNAP2/STRA6	2	Biological Process
GO:2000252	negative regulation of feeding behavior	2/313	7/15898	0.00760053	0.311625655	0.291234664	NMU/RETN	2	Biological Process
GO:0031214	biomineral tissue development	8/313	144/15898	0.007719545	0.311625655	0.291234664	CCL3/CYP27B1/DMP1/DSPP/IBSP/LGR4/MMP13/TFAP2A	8	Biological Process
GO:0016338	calcium-independent cell-cell adhesion via plasma membrane cell-adhesion molecules	3/313	21/15898	0.007728948	0.311625655	0.291234664	CLDN2/CLDN3/CLDN9	3	Biological Process
GO:0045109	intermediate filament organization	3/313	21/15898	0.007728948	0.311625655	0.291234664	GFAP/NEFH/PKP2	3	Biological Process
GO:0071715	icosanoid transport	4/313	41/15898	0.008416093	0.311625655	0.291234664	ABCC2/NTSR1/PLA2G2C/PLA2G4A	4	Biological Process
GO:1901571	fatty acid derivative transport	4/313	41/15898	0.008416093	0.311625655	0.291234664	ABCC2/NTSR1/PLA2G2C/PLA2G4A	4	Biological Process
GO:0042472	inner ear morphogenesis	6/313	90/15898	0.008673925	0.311625655	0.291234664	CHRNA9/FGF9/HOXA1/MYO3A/SIX1/TFAP2A	6	Biological Process
GO:0050954	sensory perception of mechanical stimulus	8/313	147/15898	0.00869466	0.311625655	0.291234664	CHRNA9/DRGX/GABRB2/GJB6/HOXA1/MYO3A/SIX1/TFAP2A	8	Biological Process
GO:0090103	cochlea morphogenesis	3/313	22/15898	0.008820688	0.311625655	0.291234664	HOXA1/MYO3A/SIX1	3	Biological Process
GO:0030317	flagellated sperm motility	5/313	65/15898	0.009030618	0.311625655	0.291234664	CATSPERD/GAPDHS/PIH1D3/RNASE10/SLC9C1	5	Biological Process
GO:0050795	regulation of behavior	5/313	65/15898	0.009030618	0.311625655	0.291234664	CCL3/HOXA1/NMU/RETN/STRA6	5	Biological Process
GO:0097722	sperm motility	5/313	65/15898	0.009030618	0.311625655	0.291234664	CATSPERD/GAPDHS/PIH1D3/RNASE10/SLC9C1	5	Biological Process
GO:0033559	unsaturated fatty acid metabolic process	6/313	92/15898	0.00961739	0.311625655	0.291234664	CYP4F3/EDN2/ELOVL4/GSTA1/HPGD/PLA2G4A	6	Biological Process
GO:0050714	positive regulation of protein secretion	11/313	247/15898	0.009994414	0.311625655	0.291234664	AKAP12/C5/CCL3/HYAL2/IGHD/ISL1/NMU/PANX2/SAA1/USP50/VTCN1	11	Biological Process
GO:0003263	cardioblast proliferation	2/313	8/15898	0.010002927	0.311625655	0.291234664	ISL1/SIX1	2	Biological Process
GO:0003266	regulation of secondary heart field cardioblast proliferation	2/313	8/15898	0.010002927	0.311625655	0.291234664	ISL1/SIX1	2	Biological Process
GO:0035733	hepatic stellate cell activation	2/313	8/15898	0.010002927	0.311625655	0.291234664	AKAP12/GCLC	2	Biological Process
GO:0048671	negative regulation of collateral sprouting	2/313	8/15898	0.010002927	0.311625655	0.291234664	FGF13/FSTL4	2	Biological Process
GO:0061476	response to anticoagulant	2/313	8/15898	0.010002927	0.311625655	0.291234664	AOC1/REG1A	2	Biological Process
GO:0070327	thyroid hormone transport	2/313	8/15898	0.010002927	0.311625655	0.291234664	ABCC2/SLCO4A1	2	Biological Process
GO:0098597	observational learning	2/313	8/15898	0.010002927	0.311625655	0.291234664	CNTNAP2/STRA6	2	Biological Process
GO:0098598	learned vocalization behavior or vocal learning	2/313	8/15898	0.010002927	0.311625655	0.291234664	CNTNAP2/STRA6	2	Biological Process
GO:0050663	cytokine secretion	10/313	214/15898	0.010036367	0.311625655	0.291234664	AKAP12/C5/CCL3/HYAL2/IGHD/LGR4/PANX2/SAA1/USP50/VTCN1	10	Biological Process
GO:1990266	neutrophil migration	5/313	67/15898	0.010230006	0.311625655	0.291234664	CCL3/EDN2/S100A9/SAA1/THBS4	5	Biological Process
GO:0006869	lipid transport	13/313	317/15898	0.010322584	0.311625655	0.291234664	ABCA4/ABCC2/CEL/NPC1L1/NTSR1/PLA2G2C/PLA2G4A/RETN/SLC10A2/SLCO1A2/SLCO1B1/SLCO1B3/STRA6	13	Biological Process
GO:0006855	drug transmembrane transport	5/313	68/15898	0.010868772	0.311625655	0.291234664	ABCC2/NTSR1/SLC16A12/SLC1A7/SLC38A3	5	Biological Process
GO:0051047	positive regulation of secretion	15/313	393/15898	0.011381675	0.311625655	0.291234664	AKAP12/C5/CCL3/CDK5R2/CPB2/HYAL2/IGHD/ISL1/NMU/NTSR1/PANX2/RETN/SAA1/USP50/VTCN1	15	Biological Process
GO:0009583	detection of light stimulus	5/313	69/15898	0.011534256	0.311625655	0.291234664	ABCA4/CNGA1/ELOVL4/GUCA1B/PDC	5	Biological Process
GO:0060078	regulation of postsynaptic membrane potential	7/313	125/15898	0.011871895	0.311625655	0.291234664	CHRNA9/GABRB2/GABRR1/GLRA3/GRIN3A/MAPK8IP2/NTSR1	7	Biological Process
GO:0097529	myeloid leukocyte migration	8/313	156/15898	0.012175056	0.311625655	0.291234664	C5/CCL3/EDN2/EPX/S100A9/SAA1/SCG2/THBS4	8	Biological Process
GO:0021536	diencephalon development	5/313	70/15898	0.012226947	0.311625655	0.291234664	ARX/CNTNAP2/FOXB1/ISL1/PTCHD1	5	Biological Process
GO:0006690	icosanoid metabolic process	6/313	97/15898	0.012292376	0.311625655	0.291234664	CYP4F3/EDN2/GGTLC2/GSTA1/HPGD/PLA2G4A	6	Biological Process
GO:0007586	digestion	7/313	126/15898	0.0123653	0.311625655	0.291234664	ARX/CEL/MUC6/NMU/NPC1L1/PRSS3/SLC9A4	7	Biological Process
GO:0090102	cochlea development	4/313	46/15898	0.012564486	0.311625655	0.291234664	GABRB2/HOXA1/MYO3A/SIX1	4	Biological Process
GO:0006706	steroid catabolic process	3/313	25/15898	0.012615006	0.311625655	0.291234664	CEL/CYP27B1/SULT1E1	3	Biological Process
GO:0048668	collateral sprouting	3/313	25/15898	0.012615006	0.311625655	0.291234664	FGF13/FSTL4/LPAR3	3	Biological Process
GO:0050913	sensory perception of bitter taste	3/313	25/15898	0.012615006	0.311625655	0.291234664	CALHM1/PIP/TAS2R39	3	Biological Process
GO:0060384	innervation	3/313	25/15898	0.012615006	0.311625655	0.291234664	GABRB2/ISL1/RET	3	Biological Process
GO:0003264	regulation of cardioblast proliferation	2/313	9/15898	0.012694787	0.311625655	0.291234664	ISL1/SIX1	2	Biological Process
GO:0042363	fat-soluble vitamin catabolic process	2/313	9/15898	0.012694787	0.311625655	0.291234664	CYP27B1/CYP4F11	2	Biological Process
GO:0090677	reversible differentiation	2/313	9/15898	0.012694787	0.311625655	0.291234664	FGF9/MIR140	2	Biological Process
GO:0003333	amino acid transmembrane transport	5/313	71/15898	0.012947322	0.311625655	0.291234664	NTSR1/SLC16A12/SLC1A7/SLC38A3/SLC6A14	5	Biological Process
GO:0007605	sensory perception of sound	7/313	128/15898	0.013396192	0.311625655	0.291234664	CHRNA9/GABRB2/GJB6/HOXA1/MYO3A/SIX1/TFAP2A	7	Biological Process
GO:0051604	protein maturation	13/313	328/15898	0.013414993	0.311625655	0.291234664	C4B/C4BPB/C5/C6/C8A/CPB2/IGHV3-13/IGHV3-48/IGKV2D-30/IGLV2-8/IGLV3-25/PRSS3/PRSS37	13	Biological Process
GO:0032612	interleukin-1 production	6/313	99/15898	0.013495795	0.311625655	0.291234664	CCL3/IGHD/ISL1/PANX2/SAA1/USP50	6	Biological Process
GO:0008344	adult locomotory behavior	5/313	73/15898	0.014472984	0.311625655	0.291234664	CHL1/DMBX1/FGF12/NTSR1/SEZ6L	5	Biological Process
GO:0006749	glutathione metabolic process	4/313	48/15898	0.014532169	0.311625655	0.291234664	GCLC/GGTLC2/GSTA1/GSTA2	4	Biological Process
GO:1905517	macrophage migration	4/313	48/15898	0.014532169	0.311625655	0.291234664	C5/CCL3/EDN2/SAA1	4	Biological Process
GO:0050900	leukocyte migration	16/313	445/15898	0.015373659	0.311625655	0.291234664	C5/CCL20/CCL3/CH25H/EDN2/EPX/IGHV3-13/IGHV3-48/IGKV2D-30/IGLV2-8/IGLV3-25/RET/S100A9/SAA1/SCG2/THBS4	16	Biological Process
GO:0021602	cranial nerve morphogenesis	3/313	27/15898	0.015587268	0.311625655	0.291234664	HOXA1/SIX1/TFAP2A	3	Biological Process
GO:0050482	arachidonic acid secretion	3/313	27/15898	0.015587268	0.311625655	0.291234664	NTSR1/PLA2G2C/PLA2G4A	3	Biological Process
GO:1903963	arachidonate transport	3/313	27/15898	0.015587268	0.311625655	0.291234664	NTSR1/PLA2G2C/PLA2G4A	3	Biological Process
GO:0021889	olfactory bulb interneuron differentiation	2/313	10/15898	0.015663855	0.311625655	0.291234664	ARX/ERBB4	2	Biological Process
GO:0034776	response to histamine	2/313	10/15898	0.015663855	0.311625655	0.291234664	AOC1/GABRB2	2	Biological Process
GO:0048245	eosinophil chemotaxis	2/313	10/15898	0.015663855	0.311625655	0.291234664	CCL3/SCG2	2	Biological Process
GO:0061140	lung secretory cell differentiation	2/313	10/15898	0.015663855	0.311625655	0.291234664	AGR2/SPDEF	2	Biological Process
GO:0002793	positive regulation of peptide secretion	11/313	264/15898	0.015778807	0.311625655	0.291234664	AKAP12/C5/CCL3/HYAL2/IGHD/ISL1/NMU/PANX2/SAA1/USP50/VTCN1	11	Biological Process
GO:0007602	phototransduction	4/313	50/15898	0.016684513	0.311625655	0.291234664	ABCA4/CNGA1/GUCA1B/PDC	4	Biological Process
GO:0046456	icosanoid biosynthetic process	4/313	50/15898	0.016684513	0.311625655	0.291234664	EDN2/GGTLC2/HPGD/PLA2G4A	4	Biological Process
GO:0098900	regulation of action potential	4/313	50/15898	0.016684513	0.311625655	0.291234664	FGF12/FGF13/NTSR1/PKP2	4	Biological Process
GO:0048265	response to pain	3/313	28/15898	0.017208386	0.311625655	0.291234664	PIRT/RET/THBS4	3	Biological Process
GO:0030282	bone mineralization	6/313	105/15898	0.017596042	0.311625655	0.291234664	CCL3/CYP27B1/IBSP/LGR4/MMP13/TFAP2A	6	Biological Process
GO:0061844	antimicrobial humoral immune response mediated by antimicrobial peptide	4/313	51/15898	0.01783146	0.311625655	0.291234664	KRT6A/MUC7/PGLYRP3/S100A9	4	Biological Process
GO:0050804	modulation of chemical synaptic transmission	14/313	379/15898	0.01835387	0.311625655	0.291234664	AKAP12/BCHE/CAMK2B/GRIN2B/GRIN3A/KCNMB4/MAPK8IP2/NPTX2/NTSR1/RETN/SHISA7/SLC8A2/SYN3/UNC13C	14	Biological Process
GO:0099177	regulation of trans-synaptic signaling	14/313	380/15898	0.018729386	0.311625655	0.291234664	AKAP12/BCHE/CAMK2B/GRIN2B/GRIN3A/KCNMB4/MAPK8IP2/NPTX2/NTSR1/RETN/SHISA7/SLC8A2/SYN3/UNC13C	14	Biological Process
GO:0002862	negative regulation of inflammatory response to antigenic stimulus	2/313	11/15898	0.018898243	0.311625655	0.291234664	IL20RB/NLRP6	2	Biological Process
GO:0014820	tonic smooth muscle contraction	2/313	11/15898	0.018898243	0.311625655	0.291234664	EDN2/NMU	2	Biological Process
GO:0031223	auditory behavior	2/313	11/15898	0.018898243	0.311625655	0.291234664	CNTNAP2/STRA6	2	Biological Process
GO:0060433	bronchus development	2/313	11/15898	0.018898243	0.311625655	0.291234664	AGR2/SPDEF	2	Biological Process
GO:0060576	intestinal epithelial cell development	2/313	11/15898	0.018898243	0.311625655	0.291234664	NKX3-2/SPDEF	2	Biological Process
GO:0070254	mucus secretion	2/313	11/15898	0.018898243	0.311625655	0.291234664	AGR2/NLRP6	2	Biological Process
GO:0072537	fibroblast activation	2/313	11/15898	0.018898243	0.311625655	0.291234664	AKAP12/GCLC	2	Biological Process
GO:0015893	drug transport	8/313	170/15898	0.019482776	0.311625655	0.291234664	ABCC2/CALHM1/FOLR3/NTSR1/RETN/SLC16A12/SLC1A7/SLC38A3	8	Biological Process
GO:0001808	negative regulation of type IV hypersensitivity	1/313	1/15898	0.019688011	0.311625655	0.291234664	IL20RB	1	Biological Process
GO:0001897	cytolysis by symbiont of host cells	1/313	1/15898	0.019688011	0.311625655	0.291234664	KRT6A	1	Biological Process
GO:0001898	regulation of cytolysis by symbiont of host cells	1/313	1/15898	0.019688011	0.311625655	0.291234664	KRT6A	1	Biological Process
GO:0001899	negative regulation of cytolysis by symbiont of host cells	1/313	1/15898	0.019688011	0.311625655	0.291234664	KRT6A	1	Biological Process
GO:0001949	sebaceous gland cell differentiation	1/313	1/15898	0.019688011	0.311625655	0.291234664	FA2H	1	Biological Process
GO:0003058	hormonal regulation of the force of heart contraction	1/313	1/15898	0.019688011	0.311625655	0.291234664	EDN2	1	Biological Process
GO:0003131	mesodermal-endodermal cell signaling	1/313	1/15898	0.019688011	0.311625655	0.291234664	HMGA2	1	Biological Process
GO:0003409	optic cup structural organization	1/313	1/15898	0.019688011	0.311625655	0.291234664	TFAP2A	1	Biological Process
GO:0006711	estrogen catabolic process	1/313	1/15898	0.019688011	0.311625655	0.291234664	SULT1E1	1	Biological Process
GO:0007321	sperm displacement	1/313	1/15898	0.019688011	0.311625655	0.291234664	EDDM3A	1	Biological Process
GO:0007634	optokinetic behavior	1/313	1/15898	0.019688011	0.311625655	0.291234664	HOXA1	1	Biological Process
GO:0014825	stomach fundus smooth muscle contraction	1/313	1/15898	0.019688011	0.311625655	0.291234664	NMU	1	Biological Process
GO:0014847	proximal stomach smooth muscle contraction	1/313	1/15898	0.019688011	0.311625655	0.291234664	NMU	1	Biological Process
GO:0015694	mercury ion transport	1/313	1/15898	0.019688011	0.311625655	0.291234664	ABCC2	1	Biological Process
GO:0015723	bilirubin transport	1/313	1/15898	0.019688011	0.311625655	0.291234664	ABCC2	1	Biological Process
GO:0015817	histidine transport	1/313	1/15898	0.019688011	0.311625655	0.291234664	SLC38A3	1	Biological Process
GO:0015860	purine nucleoside transmembrane transport	1/313	1/15898	0.019688011	0.311625655	0.291234664	SLC28A2	1	Biological Process
GO:0018350	protein esterification	1/313	1/15898	0.019688011	0.311625655	0.291234664	CEL	1	Biological Process
GO:0019546	arginine deiminase pathway	1/313	1/15898	0.019688011	0.311625655	0.291234664	PADI4	1	Biological Process
GO:0021831	embryonic olfactory bulb interneuron precursor migration	1/313	1/15898	0.019688011	0.311625655	0.291234664	ARX	1	Biological Process
GO:0030653	beta-lactam antibiotic metabolic process	1/313	1/15898	0.019688011	0.311625655	0.291234664	ABCC2	1	Biological Process
GO:0031549	negative regulation of brain-derived neurotrophic factor receptor signaling pathway	1/313	1/15898	0.019688011	0.311625655	0.291234664	FSTL4	1	Biological Process
GO:0035874	cellular response to copper ion starvation	1/313	1/15898	0.019688011	0.311625655	0.291234664	AOC1	1	Biological Process
GO:0035978	histone H2A-S139 phosphorylation	1/313	1/15898	0.019688011	0.311625655	0.291234664	HMGA2	1	Biological Process
GO:0036335	intestinal stem cell homeostasis	1/313	1/15898	0.019688011	0.311625655	0.291234664	LGR4	1	Biological Process
GO:0042316	penicillin metabolic process	1/313	1/15898	0.019688011	0.311625655	0.291234664	ABCC2	1	Biological Process
GO:0044258	intestinal lipid catabolic process	1/313	1/15898	0.019688011	0.311625655	0.291234664	CEL	1	Biological Process
GO:0044333	Wnt signaling pathway involved in digestive tract morphogenesis	1/313	1/15898	0.019688011	0.311625655	0.291234664	SFRP5	1	Biological Process
GO:0044495	modulation of blood pressure in other organism	1/313	1/15898	0.019688011	0.311625655	0.291234664	NMU	1	Biological Process
GO:0044497	positive regulation of blood pressure in other organism	1/313	1/15898	0.019688011	0.311625655	0.291234664	NMU	1	Biological Process
GO:0046327	glycerol biosynthetic process from pyruvate	1/313	1/15898	0.019688011	0.311625655	0.291234664	PCK1	1	Biological Process
GO:0046448	tropane alkaloid metabolic process	1/313	1/15898	0.019688011	0.311625655	0.291234664	BCHE	1	Biological Process
GO:0046692	sperm competition	1/313	1/15898	0.019688011	0.311625655	0.291234664	EDDM3A	1	Biological Process
GO:0050783	cocaine metabolic process	1/313	1/15898	0.019688011	0.311625655	0.291234664	BCHE	1	Biological Process
GO:0051711	negative regulation of killing of cells of other organism	1/313	1/15898	0.019688011	0.311625655	0.291234664	KRT6A	1	Biological Process
GO:0051713	negative regulation of cytolysis in other organism	1/313	1/15898	0.019688011	0.311625655	0.291234664	KRT6A	1	Biological Process
GO:0051802	regulation of cytolysis in other organism involved in symbiotic interaction	1/313	1/15898	0.019688011	0.311625655	0.291234664	KRT6A	1	Biological Process
GO:0051803	negative regulation of cytolysis in other organism involved in symbiotic interaction	1/313	1/15898	0.019688011	0.311625655	0.291234664	KRT6A	1	Biological Process
GO:0060823	canonical Wnt signaling pathway involved in neural plate anterior/posterior pattern formation	1/313	1/15898	0.019688011	0.311625655	0.291234664	TBX18	1	Biological Process
GO:0060827	regulation of canonical Wnt signaling pathway involved in neural plate anterior/posterior pattern formation	1/313	1/15898	0.019688011	0.311625655	0.291234664	TBX18	1	Biological Process
GO:0060829	negative regulation of canonical Wnt signaling pathway involved in neural plate anterior/posterior pattern formation	1/313	1/15898	0.019688011	0.311625655	0.291234664	TBX18	1	Biological Process
GO:0061143	alveolar primary septum development	1/313	1/15898	0.019688011	0.311625655	0.291234664	STRA6	1	Biological Process
GO:0061374	mammillothalamic axonal tract development	1/313	1/15898	0.019688011	0.311625655	0.291234664	FOXB1	1	Biological Process
GO:0061381	cell migration in diencephalon	1/313	1/15898	0.019688011	0.311625655	0.291234664	FOXB1	1	Biological Process
GO:0061868	hepatic stellate cell migration	1/313	1/15898	0.019688011	0.311625655	0.291234664	AKAP12	1	Biological Process
GO:0061869	regulation of hepatic stellate cell migration	1/313	1/15898	0.019688011	0.311625655	0.291234664	AKAP12	1	Biological Process
GO:0061870	positive regulation of hepatic stellate cell migration	1/313	1/15898	0.019688011	0.311625655	0.291234664	AKAP12	1	Biological Process
GO:0097184	response to azide	1/313	1/15898	0.019688011	0.311625655	0.291234664	AOC1	1	Biological Process
GO:0097185	cellular response to azide	1/313	1/15898	0.019688011	0.311625655	0.291234664	AOC1	1	Biological Process
GO:0120068	regulation of stomach fundus smooth muscle contraction	1/313	1/15898	0.019688011	0.311625655	0.291234664	NMU	1	Biological Process
GO:0120069	positive regulation of stomach fundus smooth muscle contraction	1/313	1/15898	0.019688011	0.311625655	0.291234664	NMU	1	Biological Process
GO:0120126	response to copper ion starvation	1/313	1/15898	0.019688011	0.311625655	0.291234664	AOC1	1	Biological Process
GO:1900143	positive regulation of oligodendrocyte apoptotic process	1/313	1/15898	0.019688011	0.311625655	0.291234664	AKAP12	1	Biological Process
GO:1901086	benzylpenicillin metabolic process	1/313	1/15898	0.019688011	0.311625655	0.291234664	ABCC2	1	Biological Process
GO:1902380	positive regulation of endoribonuclease activity	1/313	1/15898	0.019688011	0.311625655	0.291234664	HSPA1A	1	Biological Process
GO:1903492	response to acetylsalicylate	1/313	1/15898	0.019688011	0.311625655	0.291234664	REG1A	1	Biological Process
GO:1904697	regulation of acinar cell proliferation	1/313	1/15898	0.019688011	0.311625655	0.291234664	REG1A	1	Biological Process
GO:1904699	positive regulation of acinar cell proliferation	1/313	1/15898	0.019688011	0.311625655	0.291234664	REG1A	1	Biological Process
GO:1905243	cellular response to 3,3',5-triiodo-L-thyronine	1/313	1/15898	0.019688011	0.311625655	0.291234664	SIX1	1	Biological Process
GO:1990798	pancreas regeneration	1/313	1/15898	0.019688011	0.311625655	0.291234664	REG1A	1	Biological Process
GO:1990863	acinar cell proliferation	1/313	1/15898	0.019688011	0.311625655	0.291234664	REG1A	1	Biological Process
GO:1990864	response to growth hormone-releasing hormone	1/313	1/15898	0.019688011	0.311625655	0.291234664	REG1A	1	Biological Process
GO:1990867	response to gastrin	1/313	1/15898	0.019688011	0.311625655	0.291234664	REG1A	1	Biological Process
GO:1990878	cellular response to gastrin	1/313	1/15898	0.019688011	0.311625655	0.291234664	REG1A	1	Biological Process
GO:2000056	regulation of Wnt signaling pathway involved in digestive tract morphogenesis	1/313	1/15898	0.019688011	0.311625655	0.291234664	SFRP5	1	Biological Process
GO:2000057	negative regulation of Wnt signaling pathway involved in digestive tract morphogenesis	1/313	1/15898	0.019688011	0.311625655	0.291234664	SFRP5	1	Biological Process
GO:2000487	positive regulation of glutamine transport	1/313	1/15898	0.019688011	0.311625655	0.291234664	SLC38A3	1	Biological Process
GO:2000685	positive regulation of cellular response to X-ray	1/313	1/15898	0.019688011	0.311625655	0.291234664	HMGA2	1	Biological Process
GO:2000872	positive regulation of progesterone secretion	1/313	1/15898	0.019688011	0.311625655	0.291234664	RETN	1	Biological Process
GO:0098742	cell-cell adhesion via plasma-membrane adhesion molecules	9/313	204/15898	0.019924053	0.313978605	0.29343365	CDH16/CDH2/CLDN2/CLDN3/CLDN9/PCDHGB1/PLXNB3/PTPRT/RET	9	Biological Process
GO:0009266	response to temperature stimulus	9/313	205/15898	0.020492765	0.321530581	0.300491469	ABCC2/CAMK2B/CDH8/CPB2/DRGX/GCLC/HSPA1A/NTSR1/PIRT	9	Biological Process
GO:0010765	positive regulation of sodium ion transport	3/313	30/15898	0.020722698	0.323724582	0.302541906	CNTN1/FGF12/PKP2	3	Biological Process
GO:0010876	lipid localization	13/313	349/15898	0.021245645	0.330457147	0.308833932	ABCA4/ABCC2/CEL/NPC1L1/NTSR1/PLA2G2C/PLA2G4A/RETN/SLC10A2/SLCO1A2/SLCO1B1/SLCO1B3/STRA6	13	Biological Process
GO:0048839	inner ear development	8/313	173/15898	0.021385115	0.331005846	0.309346726	CHRNA9/FGF9/GABRB2/GJB6/HOXA1/MYO3A/SIX1/TFAP2A	8	Biological Process
GO:0022029	telencephalon cell migration	4/313	54/15898	0.021561821	0.331005846	0.309346726	ARX/CDK5R2/FGF13/FOXB1	4	Biological Process
GO:0008228	opsonization	2/313	12/15898	0.022386424	0.331005846	0.309346726	C4B/C4BPB	2	Biological Process
GO:0009111	vitamin catabolic process	2/313	12/15898	0.022386424	0.331005846	0.309346726	CYP27B1/CYP4F11	2	Biological Process
GO:0043922	negative regulation by host of viral transcription	2/313	12/15898	0.022386424	0.331005846	0.309346726	CCL3/HMGA2	2	Biological Process
GO:0048934	peripheral nervous system neuron differentiation	2/313	12/15898	0.022386424	0.331005846	0.309346726	ISL1/NEFH	2	Biological Process
GO:0048935	peripheral nervous system neuron development	2/313	12/15898	0.022386424	0.331005846	0.309346726	ISL1/NEFH	2	Biological Process
GO:0051238	sequestering of metal ion	2/313	12/15898	0.022386424	0.331005846	0.309346726	LCN2/S100A9	2	Biological Process
GO:0051451	myoblast migration	2/313	12/15898	0.022386424	0.331005846	0.309346726	SIX1/THBS4	2	Biological Process
GO:0060900	embryonic camera-type eye formation	2/313	12/15898	0.022386424	0.331005846	0.309346726	STRA6/TFAP2A	2	Biological Process
GO:0071468	cellular response to acidic pH	2/313	12/15898	0.022386424	0.331005846	0.309346726	PCK1/SLC38A3	2	Biological Process
GO:0098962	regulation of postsynaptic neurotransmitter receptor activity	2/313	12/15898	0.022386424	0.331005846	0.309346726	NPTX2/SHISA7	2	Biological Process
GO:0051930	regulation of sensory perception of pain	3/313	31/15898	0.022616319	0.333034566	0.311242699	CCL3/NMU/NTSR1	3	Biological Process
GO:0030595	leukocyte chemotaxis	8/313	175/15898	0.022724238	0.333257912	0.31145143	C5/CCL3/CH25H/EDN2/S100A9/SAA1/SCG2/THBS4	8	Biological Process
GO:0042391	regulation of membrane potential	13/313	353/15898	0.02306102	0.336676941	0.314646738	CHRNA9/FGF12/FGF13/GABRB2/GABRR1/GCLC/GLRA3/GRIN3A/KCNMB4/MAPK8IP2/NTSR1/PIAS3/PKP2	13	Biological Process
GO:0035821	modification of morphology or physiology of other organism	7/313	143/15898	0.023168056	0.336676941	0.314646738	CCL3/HMGA2/HYAL2/KRT6A/MUC7/PGLYRP3/S100A9	7	Biological Process
GO:0002449	lymphocyte mediated immunity	11/313	280/15898	0.023238486	0.336676941	0.314646738	C4B/C4BPB/C5/C6/C8A/IGHV3-13/IGHV3-48/IGKV2D-30/IGLV2-8/IGLV3-25/IL20RB	11	Biological Process
GO:0072676	lymphocyte migration	5/313	83/15898	0.02390868	0.344315692	0.321785653	CCL20/CCL3/CH25H/RET/SAA1	5	Biological Process
GO:0001764	neuron migration	7/313	144/15898	0.023957396	0.344315692	0.321785653	ARX/CAMK2B/CDK5R2/CHL1/DRGX/ERBB4/FGF13	7	Biological Process
GO:0032633	interleukin-4 production	3/313	32/15898	0.024600987	0.350759306	0.327807633	EPX/IL20RB/VTCN1	3	Biological Process
GO:0051931	regulation of sensory perception	3/313	32/15898	0.024600987	0.350759306	0.327807633	CCL3/NMU/NTSR1	3	Biological Process
GO:1901568	fatty acid derivative metabolic process	7/313	145/15898	0.024765056	0.351457508	0.32846015	CYP4F3/EDN2/ELOVL4/GGTLC2/GSTA1/HPGD/PLA2G4A	7	Biological Process
GO:0002460	adaptive immune response based on somatic recombination of immune receptors built from immunoglobulin superfamily domains	11/313	283/15898	0.024883706	0.351457508	0.32846015	C4B/C4BPB/C5/C6/C8A/IGHV3-13/IGHV3-48/IGKV2D-30/IGLV2-8/IGLV3-25/IL20RB	11	Biological Process
GO:0048706	embryonic skeletal system development	6/313	114/15898	0.025233451	0.351457508	0.32846015	FGF9/HOXA1/HOXB6/NKX3-2/SIX1/TFAP2A	6	Biological Process
GO:0007218	neuropeptide signaling pathway	4/313	57/15898	0.025735908	0.351457508	0.32846015	NMU/NPFFR1/NTSR1/POMC	4	Biological Process
GO:0009584	detection of visible light	4/313	57/15898	0.025735908	0.351457508	0.32846015	ABCA4/CNGA1/ELOVL4/GUCA1B	4	Biological Process
GO:0021885	forebrain cell migration	4/313	57/15898	0.025735908	0.351457508	0.32846015	ARX/CDK5R2/FGF13/FOXB1	4	Biological Process
GO:0007214	gamma-aminobutyric acid signaling pathway	2/313	13/15898	0.026117215	0.351457508	0.32846015	GABRB2/GABRR1	2	Biological Process
GO:0007494	midgut development	2/313	13/15898	0.026117215	0.351457508	0.32846015	REG1A/RET	2	Biological Process
GO:0007638	mechanosensory behavior	2/313	13/15898	0.026117215	0.351457508	0.32846015	CNTNAP2/STRA6	2	Biological Process
GO:0030299	intestinal cholesterol absorption	2/313	13/15898	0.026117215	0.351457508	0.32846015	CEL/NPC1L1	2	Biological Process
GO:0036166	phenotypic switching	2/313	13/15898	0.026117215	0.351457508	0.32846015	FGF9/MIR140	2	Biological Process
GO:0048266	behavioral response to pain	2/313	13/15898	0.026117215	0.351457508	0.32846015	PIRT/THBS4	2	Biological Process
GO:0061029	eyelid development in camera-type eye	2/313	13/15898	0.026117215	0.351457508	0.32846015	STRA6/TFAP2A	2	Biological Process
GO:1900239	regulation of phenotypic switching	2/313	13/15898	0.026117215	0.351457508	0.32846015	FGF9/MIR140	2	Biological Process
GO:1901626	regulation of postsynaptic membrane organization	2/313	13/15898	0.026117215	0.351457508	0.32846015	CDH2/SHISA7	2	Biological Process
GO:0051606	detection of stimulus	16/313	475/15898	0.026366305	0.353485569	0.330355506	ABCA4/C4B/CHRNA9/CNGA1/DRGX/ELOVL4/GUCA1B/HMGA2/KCNMB4/NTSR1/OR1K1/OR1L6/PDC/PGLYRP3/PIP/TAS2R39	16	Biological Process
GO:0032941	secretion by tissue	3/313	33/15898	0.026676603	0.356316108	0.333000831	AGR2/CEL/NLRP6	3	Biological Process
GO:0098656	anion transmembrane transport	9/313	216/15898	0.027542122	0.366514245	0.34253166	GABRB2/GABRR1/GLRA3/NTSR1/SLC16A12/SLC1A7/SLC38A3/SLC4A3/SLC6A14	9	Biological Process
GO:0016266	O-glycan processing	4/313	59/15898	0.028770022	0.378950976	0.354154602	A4GNT/GALNT14/MUC6/MUC7	4	Biological Process
GO:0060428	lung epithelium development	3/313	34/15898	0.028842955	0.378950976	0.354154602	AGR2/SPDEF/STRA6	3	Biological Process
GO:0006957	complement activation, alternative pathway	2/313	14/15898	0.030079777	0.378950976	0.354154602	C5/C8A	2	Biological Process
GO:0048521	negative regulation of behavior	2/313	14/15898	0.030079777	0.378950976	0.354154602	NMU/RETN	2	Biological Process
GO:0007603	phototransduction, visible light	3/313	35/15898	0.031099727	0.378950976	0.354154602	ABCA4/CNGA1/GUCA1B	3	Biological Process
GO:1901570	fatty acid derivative biosynthetic process	5/313	89/15898	0.031118527	0.378950976	0.354154602	EDN2/ELOVL4/GGTLC2/HPGD/PLA2G4A	5	Biological Process
GO:0022600	digestive system process	5/313	90/15898	0.032438798	0.378950976	0.354154602	CEL/MUC6/NMU/NPC1L1/SLC9A4	5	Biological Process
GO:0001755	neural crest cell migration	3/313	36/15898	0.033446496	0.378950976	0.354154602	ERBB4/ISL1/RET	3	Biological Process
GO:0006692	prostanoid metabolic process	3/313	36/15898	0.033446496	0.378950976	0.354154602	EDN2/GSTA1/HPGD	3	Biological Process
GO:0006693	prostaglandin metabolic process	3/313	36/15898	0.033446496	0.378950976	0.354154602	EDN2/GSTA1/HPGD	3	Biological Process
GO:0001696	gastric acid secretion	2/313	15/15898	0.034263599	0.378950976	0.354154602	NMU/SLC9A4	2	Biological Process
GO:0043584	nose development	2/313	15/15898	0.034263599	0.378950976	0.354154602	SIX1/STRA6	2	Biological Process
GO:0051131	chaperone-mediated protein complex assembly	2/313	15/15898	0.034263599	0.378950976	0.354154602	HSPA1A/THEG	2	Biological Process
GO:0051709	regulation of killing of cells of other organism	2/313	15/15898	0.034263599	0.378950976	0.354154602	KRT6A/PGLYRP3	2	Biological Process
GO:0051923	sulfation	2/313	15/15898	0.034263599	0.378950976	0.354154602	HS3ST5/SULT1E1	2	Biological Process
GO:0072224	metanephric glomerulus development	2/313	15/15898	0.034263599	0.378950976	0.354154602	LGR4/RET	2	Biological Process
GO:0090036	regulation of protein kinase C signaling	2/313	15/15898	0.034263599	0.378950976	0.354154602	AKAP12/SEZ6L	2	Biological Process
GO:0098856	intestinal lipid absorption	2/313	15/15898	0.034263599	0.378950976	0.354154602	CEL/NPC1L1	2	Biological Process
GO:0007631	feeding behavior	5/313	92/15898	0.035182991	0.378950976	0.354154602	DMBX1/MMP17/NMU/RETN/STRA6	5	Biological Process
GO:0055065	metal ion homeostasis	16/313	494/15898	0.035873549	0.378950976	0.354154602	CCL3/CHRNA9/CYP27B1/EDN2/GRIN2B/HYAL2/LCN2/LPAR3/NMU/NTSR1/REG1A/S100A9/SAA1/SCNN1G/SLC8A2/UPK3A	16	Biological Process
GO:0031644	regulation of neurological system process	6/313	125/15898	0.037221956	0.378950976	0.354154602	CCL3/FGF12/NMU/NPTX2/NTSR1/SHISA7	6	Biological Process
GO:0090184	positive regulation of kidney development	3/313	38/15898	0.038407879	0.378950976	0.354154602	LGR4/RET/SIX1	3	Biological Process
GO:0048705	skeletal system morphogenesis	8/313	194/15898	0.038494943	0.378950976	0.354154602	FGF18/HOXA1/HOXB6/HYAL2/MMP13/NKX3-2/SIX1/TFAP2A	8	Biological Process
GO:0051957	positive regulation of amino acid transport	2/313	16/15898	0.038658491	0.378950976	0.354154602	NTSR1/SLC38A3	2	Biological Process
GO:0061323	cell proliferation involved in heart morphogenesis	2/313	16/15898	0.038658491	0.378950976	0.354154602	ISL1/SIX1	2	Biological Process
GO:0072189	ureter development	2/313	16/15898	0.038658491	0.378950976	0.354154602	RET/SIX1	2	Biological Process
GO:0097067	cellular response to thyroid hormone stimulus	2/313	16/15898	0.038658491	0.378950976	0.354154602	GCLC/SIX1	2	Biological Process
GO:0097091	synaptic vesicle clustering	2/313	16/15898	0.038658491	0.378950976	0.354154602	CDH2/SYN3	2	Biological Process
GO:2000136	regulation of cell proliferation involved in heart morphogenesis	2/313	16/15898	0.038658491	0.378950976	0.354154602	ISL1/SIX1	2	Biological Process
GO:0000706	meiotic DNA double-strand break processing	1/313	2/15898	0.038989618	0.378950976	0.354154602	C14orf39	1	Biological Process
GO:0001807	regulation of type IV hypersensitivity	1/313	2/15898	0.038989618	0.378950976	0.354154602	IL20RB	1	Biological Process
GO:0001970	positive regulation of activation of membrane attack complex	1/313	2/15898	0.038989618	0.378950976	0.354154602	C6	1	Biological Process
GO:0002215	defense response to nematode	1/313	2/15898	0.038989618	0.378950976	0.354154602	EPX	1	Biological Process
GO:0002884	negative regulation of hypersensitivity	1/313	2/15898	0.038989618	0.378950976	0.354154602	IL20RB	1	Biological Process
GO:0003404	optic vesicle morphogenesis	1/313	2/15898	0.038989618	0.378950976	0.354154602	TFAP2A	1	Biological Process
GO:0006649	phospholipid transfer to membrane	1/313	2/15898	0.038989618	0.378950976	0.354154602	ABCA4	1	Biological Process
GO:0006867	asparagine transport	1/313	2/15898	0.038989618	0.378950976	0.354154602	SLC38A3	1	Biological Process
GO:0007497	posterior midgut development	1/313	2/15898	0.038989618	0.378950976	0.354154602	RET	1	Biological Process
GO:0008614	pyridoxine metabolic process	1/313	2/15898	0.038989618	0.378950976	0.354154602	PSAT1	1	Biological Process
GO:0008615	pyridoxine biosynthetic process	1/313	2/15898	0.038989618	0.378950976	0.354154602	PSAT1	1	Biological Process
GO:0010705	meiotic DNA double-strand break processing involved in reciprocal meiotic recombination	1/313	2/15898	0.038989618	0.378950976	0.354154602	C14orf39	1	Biological Process
GO:0015015	heparan sulfate proteoglycan biosynthetic process, enzymatic modification	1/313	2/15898	0.038989618	0.378950976	0.354154602	HS3ST5	1	Biological Process
GO:0015881	creatine transmembrane transport	1/313	2/15898	0.038989618	0.378950976	0.354154602	SLC16A12	1	Biological Process
GO:0021551	central nervous system morphogenesis	1/313	2/15898	0.038989618	0.378950976	0.354154602	ERBB4	1	Biological Process
GO:0021560	abducens nerve development	1/313	2/15898	0.038989618	0.378950976	0.354154602	HOXA1	1	Biological Process
GO:0021598	abducens nerve morphogenesis	1/313	2/15898	0.038989618	0.378950976	0.354154602	HOXA1	1	Biological Process
GO:0021599	abducens nerve formation	1/313	2/15898	0.038989618	0.378950976	0.354154602	HOXA1	1	Biological Process
GO:0021622	oculomotor nerve morphogenesis	1/313	2/15898	0.038989618	0.378950976	0.354154602	TFAP2A	1	Biological Process
GO:0021623	oculomotor nerve formation	1/313	2/15898	0.038989618	0.378950976	0.354154602	TFAP2A	1	Biological Process
GO:0021718	superior olivary nucleus development	1/313	2/15898	0.038989618	0.378950976	0.354154602	CDK5R2	1	Biological Process
GO:0021722	superior olivary nucleus maturation	1/313	2/15898	0.038989618	0.378950976	0.354154602	CDK5R2	1	Biological Process
GO:0021767	mammillary body development	1/313	2/15898	0.038989618	0.378950976	0.354154602	FOXB1	1	Biological Process
GO:0031049	programmed DNA elimination	1/313	2/15898	0.038989618	0.378950976	0.354154602	HMGA2	1	Biological Process
GO:0031052	chromosome breakage	1/313	2/15898	0.038989618	0.378950976	0.354154602	HMGA2	1	Biological Process
GO:0031548	regulation of brain-derived neurotrophic factor receptor signaling pathway	1/313	2/15898	0.038989618	0.378950976	0.354154602	FSTL4	1	Biological Process
GO:0034352	positive regulation of glial cell apoptotic process	1/313	2/15898	0.038989618	0.378950976	0.354154602	AKAP12	1	Biological Process
GO:0034633	retinol transport	1/313	2/15898	0.038989618	0.378950976	0.354154602	STRA6	1	Biological Process
GO:0035606	peptidyl-cysteine S-trans-nitrosylation	1/313	2/15898	0.038989618	0.378950976	0.354154602	S100A9	1	Biological Process
GO:0036413	histone H3-R26 citrullination	1/313	2/15898	0.038989618	0.378950976	0.354154602	PADI4	1	Biological Process
GO:0036414	histone citrullination	1/313	2/15898	0.038989618	0.378950976	0.354154602	PADI4	1	Biological Process
GO:0042361	menaquinone catabolic process	1/313	2/15898	0.038989618	0.378950976	0.354154602	CYP4F11	1	Biological Process
GO:0042377	vitamin K catabolic process	1/313	2/15898	0.038989618	0.378950976	0.354154602	CYP4F11	1	Biological Process
GO:0046108	uridine metabolic process	1/313	2/15898	0.038989618	0.378950976	0.354154602	UPP2	1	Biological Process
GO:0046864	isoprenoid transport	1/313	2/15898	0.038989618	0.378950976	0.354154602	STRA6	1	Biological Process
GO:0046865	terpenoid transport	1/313	2/15898	0.038989618	0.378950976	0.354154602	STRA6	1	Biological Process
GO:0050787	detoxification of mercury ion	1/313	2/15898	0.038989618	0.378950976	0.354154602	ABCC2	1	Biological Process
GO:0051801	cytolysis in other organism involved in symbiotic interaction	1/313	2/15898	0.038989618	0.378950976	0.354154602	KRT6A	1	Biological Process
GO:0060629	regulation of homologous chromosome segregation	1/313	2/15898	0.038989618	0.378950976	0.354154602	CCDC36	1	Biological Process
GO:0060876	semicircular canal formation	1/313	2/15898	0.038989618	0.378950976	0.354154602	HOXA1	1	Biological Process
GO:0060995	cell-cell signaling involved in kidney development	1/313	2/15898	0.038989618	0.378950976	0.354154602	LGR4	1	Biological Process
GO:0061289	Wnt signaling pathway involved in kidney development	1/313	2/15898	0.038989618	0.378950976	0.354154602	LGR4	1	Biological Process
GO:0061290	canonical Wnt signaling pathway involved in metanephric kidney development	1/313	2/15898	0.038989618	0.378950976	0.354154602	LGR4	1	Biological Process
GO:0061373	mammillary axonal complex development	1/313	2/15898	0.038989618	0.378950976	0.354154602	FOXB1	1	Biological Process
GO:0061378	corpora quadrigemina development	1/313	2/15898	0.038989618	0.378950976	0.354154602	FOXB1	1	Biological Process
GO:0061379	inferior colliculus development	1/313	2/15898	0.038989618	0.378950976	0.354154602	FOXB1	1	Biological Process
GO:0070173	regulation of enamel mineralization	1/313	2/15898	0.038989618	0.378950976	0.354154602	DMP1	1	Biological Process
GO:0070488	neutrophil aggregation	1/313	2/15898	0.038989618	0.378950976	0.354154602	S100A9	1	Biological Process
GO:0070564	positive regulation of vitamin D receptor signaling pathway	1/313	2/15898	0.038989618	0.378950976	0.354154602	CYP27B1	1	Biological Process
GO:0071109	superior temporal gyrus development	1/313	2/15898	0.038989618	0.378950976	0.354154602	CNTNAP2	1	Biological Process
GO:0072204	cell-cell signaling involved in metanephros development	1/313	2/15898	0.038989618	0.378950976	0.354154602	LGR4	1	Biological Process
GO:0090402	oncogene-induced cell senescence	1/313	2/15898	0.038989618	0.378950976	0.354154602	HMGA2	1	Biological Process
GO:0097069	cellular response to thyroxine stimulus	1/313	2/15898	0.038989618	0.378950976	0.354154602	GCLC	1	Biological Process
GO:0120060	regulation of gastric emptying	1/313	2/15898	0.038989618	0.378950976	0.354154602	NMU	1	Biological Process
GO:0120061	negative regulation of gastric emptying	1/313	2/15898	0.038989618	0.378950976	0.354154602	NMU	1	Biological Process
GO:0120063	stomach smooth muscle contraction	1/313	2/15898	0.038989618	0.378950976	0.354154602	NMU	1	Biological Process
GO:1900141	regulation of oligodendrocyte apoptotic process	1/313	2/15898	0.038989618	0.378950976	0.354154602	AKAP12	1	Biological Process
GO:1904387	cellular response to L-phenylalanine derivative	1/313	2/15898	0.038989618	0.378950976	0.354154602	GCLC	1	Biological Process
GO:1904692	positive regulation of type B pancreatic cell proliferation	1/313	2/15898	0.038989618	0.378950976	0.354154602	REG1A	1	Biological Process
GO:1905242	response to 3,3',5-triiodo-L-thyronine	1/313	2/15898	0.038989618	0.378950976	0.354154602	SIX1	1	Biological Process
GO:1905916	negative regulation of cell differentiation involved in phenotypic switching	1/313	2/15898	0.038989618	0.378950976	0.354154602	FGF9	1	Biological Process
GO:1905917	positive regulation of cell differentiation involved in phenotypic switching	1/313	2/15898	0.038989618	0.378950976	0.354154602	MIR140	1	Biological Process
GO:1905931	negative regulation of vascular smooth muscle cell differentiation involved in phenotypic switching	1/313	2/15898	0.038989618	0.378950976	0.354154602	FGF9	1	Biological Process
GO:1905932	positive regulation of vascular smooth muscle cell differentiation involved in phenotypic switching	1/313	2/15898	0.038989618	0.378950976	0.354154602	MIR140	1	Biological Process
GO:2000485	regulation of glutamine transport	1/313	2/15898	0.038989618	0.378950976	0.354154602	SLC38A3	1	Biological Process
GO:2000490	negative regulation of hepatic stellate cell activation	1/313	2/15898	0.038989618	0.378950976	0.354154602	GCLC	1	Biological Process
GO:2000536	negative regulation of entry of bacterium into host cell	1/313	2/15898	0.038989618	0.378950976	0.354154602	KRT6A	1	Biological Process
GO:2000683	regulation of cellular response to X-ray	1/313	2/15898	0.038989618	0.378950976	0.354154602	HMGA2	1	Biological Process
GO:2000729	positive regulation of mesenchymal cell proliferation involved in ureter development	1/313	2/15898	0.038989618	0.378950976	0.354154602	SIX1	1	Biological Process
GO:2000870	regulation of progesterone secretion	1/313	2/15898	0.038989618	0.378950976	0.354154602	RETN	1	Biological Process
GO:0099601	regulation of neurotransmitter receptor activity	4/313	65/15898	0.039100021	0.378950976	0.354154602	GRIN2B/MAPK8IP2/NPTX2/SHISA7	4	Biological Process
GO:0048562	embryonic organ morphogenesis	10/313	267/15898	0.039129088	0.378950976	0.354154602	CHRNA9/FGF9/GJB6/HOXA1/HOXB6/MYO3A/NKX3-2/SIX1/STRA6/TFAP2A	10	Biological Process
GO:0001819	positive regulation of cytokine production	14/313	423/15898	0.04105657	0.396549073	0.370601182	AKAP12/C5/CCL3/EPX/HSPA1A/HYAL2/IGHD/IL20RB/ISL1/PANX2/POLR3GL/SAA1/USP50/VTCN1	14	Biological Process
GO:1901617	organic hydroxy compound biosynthetic process	9/313	233/15898	0.041547874	0.40021853	0.374030531	CH25H/CYP27B1/CYP8B1/NPC1L1/NTSR1/PAH/PCK1/PSAT1/SLC45A2	9	Biological Process
GO:1901264	carbohydrate derivative transport	4/313	67/15898	0.042955906	0.410062528	0.383230393	AGR2/CALHM1/NLRP6/SLC28A2	4	Biological Process
GO:0021783	preganglionic parasympathetic fiber development	2/313	17/15898	0.043254578	0.410062528	0.383230393	SIX1/TFAP2A	2	Biological Process
GO:0030949	positive regulation of vascular endothelial growth factor receptor signaling pathway	2/313	17/15898	0.043254578	0.410062528	0.383230393	FGF18/FGF9	2	Biological Process
GO:0042268	regulation of cytolysis	2/313	17/15898	0.043254578	0.410062528	0.383230393	KRT6A/PGLYRP3	2	Biological Process
GO:0055083	monovalent inorganic anion homeostasis	2/313	17/15898	0.043254578	0.410062528	0.383230393	ABCC2/CA12	2	Biological Process
GO:0060644	mammary gland epithelial cell differentiation	2/313	17/15898	0.043254578	0.410062528	0.383230393	ERBB4/FOXB1	2	Biological Process
GO:0032309	icosanoid secretion	3/313	40/15898	0.043721929	0.411237937	0.384328891	NTSR1/PLA2G2C/PLA2G4A	3	Biological Process
GO:0032731	positive regulation of interleukin-1 beta production	3/313	40/15898	0.043721929	0.411237937	0.384328891	CCL3/ISL1/USP50	3	Biological Process
GO:0045104	intermediate filament cytoskeleton organization	3/313	40/15898	0.043721929	0.411237937	0.384328891	GFAP/NEFH/PKP2	3	Biological Process
GO:0090596	sensory organ morphogenesis	9/313	238/15898	0.046443703	0.417073268	0.389782391	CHRNA9/FGF9/GJB6/HOXA1/MYO3A/NKX3-2/SIX1/STRA6/TFAP2A	9	Biological Process
GO:0021795	cerebral cortex cell migration	3/313	41/15898	0.046509232	0.417073268	0.389782391	ARX/CDK5R2/FGF13	3	Biological Process
GO:0044764	multi-organism cellular process	3/313	41/15898	0.046509232	0.417073268	0.389782391	HYAL2/KRT6A/PGLYRP3	3	Biological Process
GO:0045103	intermediate filament-based process	3/313	41/15898	0.046509232	0.417073268	0.389782391	GFAP/NEFH/PKP2	3	Biological Process
GO:0048247	lymphocyte chemotaxis	3/313	41/15898	0.046509232	0.417073268	0.389782391	CCL3/CH25H/SAA1	3	Biological Process
GO:0051602	response to electrical stimulus	3/313	41/15898	0.046509232	0.417073268	0.389782391	ADSSL1/AKAP12/GJB6	3	Biological Process
GO:0043523	regulation of neuron apoptotic process	8/313	202/15898	0.046909972	0.417073268	0.389782391	CCL3/CHL1/FOXB1/GABRB2/GCLC/ISL1/SIX1/TFAP2A	8	Biological Process
GO:0001655	urogenital system development	11/313	314/15898	0.047114907	0.417073268	0.389782391	FOXB1/HPGD/HYAL2/LGR4/MMP17/RET/SIX1/STRA6/TBX18/TFAP2A/UPK3A	11	Biological Process
GO:0030534	adult behavior	6/313	133/15898	0.047903857	0.417073268	0.389782391	CHL1/CNTNAP2/DMBX1/FGF12/NTSR1/SEZ6L	6	Biological Process
GO:0006833	water transport	2/313	18/15898	0.048042289	0.417073268	0.389782391	HYAL2/UPK3A	2	Biological Process
GO:0018195	peptidyl-arginine modification	2/313	18/15898	0.048042289	0.417073268	0.389782391	PADI1/PADI4	2	Biological Process
GO:0034505	tooth mineralization	2/313	18/15898	0.048042289	0.417073268	0.389782391	DMP1/TFAP2A	2	Biological Process
GO:0060575	intestinal epithelial cell differentiation	2/313	18/15898	0.048042289	0.417073268	0.389782391	NKX3-2/SPDEF	2	Biological Process
GO:0060749	mammary gland alveolus development	2/313	18/15898	0.048042289	0.417073268	0.389782391	ERBB4/FOXB1	2	Biological Process
GO:0061377	mammary gland lobule development	2/313	18/15898	0.048042289	0.417073268	0.389782391	ERBB4/FOXB1	2	Biological Process
GO:0090190	positive regulation of branching involved in ureteric bud morphogenesis	2/313	18/15898	0.048042289	0.417073268	0.389782391	LGR4/SIX1	2	Biological Process
GO:0098581	detection of external biotic stimulus	2/313	18/15898	0.048042289	0.417073268	0.389782391	C4B/PGLYRP3	2	Biological Process
GO:0033555	multicellular organismal response to stress	4/313	70/15898	0.049126978	0.417073268	0.389782391	MAPK8IP2/PIRT/RET/THBS4	4	Biological Process
GO:0002065	columnar/cuboidal epithelial cell differentiation	5/313	101/15898	0.049272144	0.417073268	0.389782391	AGR2/CDH2/DSPP/NKX3-2/SPDEF	5	Biological Process
GO:0015701	bicarbonate transport	3/313	42/15898	0.049382188	0.417073268	0.389782391	CA12/CA9/SLC4A3	3	Biological Process
GO:0017001	antibiotic catabolic process	3/313	42/15898	0.049382188	0.417073268	0.389782391	EPX/SULT1E1/TPO	3	Biological Process
CC
ID	Description	GeneRatio	BgRatio	pvalue	p.adjust	qvalue	geneID	Count	Term
GO:0072562	blood microparticle	11/313	136/16451	5.85E-05	0.018163931	0.017093631	AMBP/ANGPTL4/BCHE/C4B/C8A/HPR/HSPA1A/IGHD/IGHV3-13/IGLV3-25/ITIH2	11	Cellular Component
GO:0035580	specific granule lumen	7/313	57/16451	9.87E-05	0.018163931	0.017093631	AOC1/BPI/CXCL1/FOLR3/LCN2/OLFM4/RETN	7	Cellular Component
GO:0005579	membrane attack complex	3/313	7/16451	0.000225597	0.027673188	0.02604256	C5/C6/C8A	3	Cellular Component
GO:0034702	ion channel complex	13/313	239/16451	0.000685985	0.063110607	0.059391847	CATSPERD/CHRNA9/CNTNAP2/GABRB2/GABRR1/GLRA3/GRIN2B/GRIN3A/KCNH1/KCNIP1/KCNJ6/KCNMB4/SCNN1G	13	Cellular Component
GO:0034364	high-density lipoprotein particle	4/313	26/16451	0.001380624	0.083328928	0.078418814	HPR/SAA1/SAA2/SAA4	4	Cellular Component
GO:1902495	transmembrane transporter complex	13/313	261/16451	0.001530758	0.083328928	0.078418814	CATSPERD/CHRNA9/CNTNAP2/GABRB2/GABRR1/GLRA3/GRIN2B/GRIN3A/KCNH1/KCNIP1/KCNJ6/KCNMB4/SCNN1G	13	Cellular Component
GO:0098797	plasma membrane protein complex	18/313	435/16451	0.001757552	0.083328928	0.078418814	C5/C6/C8A/CATSPERD/CDH2/CHRNA9/CNTNAP2/GJB6/GJB7/GLRA3/GRIN2B/GRIN3A/HLA-B/KCNH1/KCNIP1/KCNJ6/KCNMB4/RET	18	Cellular Component
GO:1990351	transporter complex	13/313	266/16451	0.001811498	0.083328928	0.078418814	CATSPERD/CHRNA9/CNTNAP2/GABRB2/GABRR1/GLRA3/GRIN2B/GRIN3A/KCNH1/KCNIP1/KCNJ6/KCNMB4/SCNN1G	13	Cellular Component
GO:0046930	pore complex	3/313	18/16451	0.004503115	0.149722642	0.140900313	C5/C6/C8A	3	Cellular Component
GO:0034358	plasma lipoprotein particle	4/313	36/16451	0.004687004	0.149722642	0.140900313	HPR/SAA1/SAA2/SAA4	4	Cellular Component
GO:1990777	lipoprotein particle	4/313	36/16451	0.004687004	0.149722642	0.140900313	HPR/SAA1/SAA2/SAA4	4	Cellular Component
GO:0016323	basolateral plasma membrane	10/313	199/16451	0.00488226	0.149722642	0.140900313	CA9/CDH16/CDH2/ERBB4/HPGD/SLC38A3/SLC8A2/SLC9A4/SLCO1B1/SLCO1B3	10	Cellular Component
GO:0032994	protein-lipid complex	4/313	38/16451	0.005701659	0.161400818	0.151890357	HPR/SAA1/SAA2/SAA4	4	Cellular Component
GO:0034703	cation channel complex	9/313	175/16451	0.006402461	0.168293261	0.158376667	CATSPERD/CNTNAP2/GRIN2B/GRIN3A/KCNH1/KCNIP1/KCNJ6/KCNMB4/SCNN1G	9	Cellular Component
GO:0060205	cytoplasmic vesicle lumen	13/313	323/16451	0.009171907	0.216132256	0.203396774	AOC1/BPI/CXCL1/EPX/FOLR3/GLA/LCN2/OLFM4/POMC/RETN/S100A9/SAA1/SERPINA4	13	Cellular Component
GO:0031983	vesicle lumen	13/313	324/16451	0.009397055	0.216132256	0.203396774	AOC1/BPI/CXCL1/EPX/FOLR3/GLA/LCN2/OLFM4/POMC/RETN/S100A9/SAA1/SERPINA4	13	Cellular Component
GO:0005882	intermediate filament	7/313	129/16451	0.0117388	0.254110502	0.239137171	GFAP/KRT6A/KRT6B/KRT79/NEFH/PKP2/UPP2	7	Cellular Component
GO:0008076	voltage-gated potassium channel complex	5/313	75/16451	0.014099181	0.281529701	0.264940709	CNTNAP2/KCNH1/KCNIP1/KCNJ6/KCNMB4	5	Cellular Component
GO:0034774	secretory granule lumen	12/313	306/16451	0.014535501	0.281529701	0.264940709	AOC1/BPI/CXCL1/EPX/FOLR3/GLA/LCN2/OLFM4/POMC/RETN/S100A9/SERPINA4	12	Cellular Component
GO:0005921	gap junction	3/313	29/16451	0.017292891	0.29007022	0.272977982	GJB6/GJB7/PANX2	3	Cellular Component
GO:0034705	potassium channel complex	5/313	79/16451	0.017324204	0.29007022	0.272977982	CNTNAP2/KCNH1/KCNIP1/KCNJ6/KCNMB4	5	Cellular Component
GO:0017146	NMDA selective glutamate receptor complex	2/313	11/16451	0.017718815	0.29007022	0.272977982	GRIN2B/GRIN3A	2	Cellular Component
GO:1904724	tertiary granule lumen	4/313	53/16451	0.018129389	0.29007022	0.272977982	CXCL1/FOLR3/OLFM4/PRSS3	4	Cellular Component
GO:0043265	ectoplasm	1/313	1/16451	0.019026199	0.291735052	0.274544714	GYS2	1	Cellular Component
GO:0045211	postsynaptic membrane	11/313	286/16451	0.0214037	0.315062462	0.296497569	CHRNA9/CNTN1/ERBB4/GABRB2/GABRR1/GLRA3/GRIN2B/GRIN3A/GRIP1/KCNH1/SHISA7	11	Cellular Component
GO:0042581	specific granule	7/313	151/16451	0.025573092	0.361957604	0.340629438	AOC1/BPI/CXCL1/FOLR3/LCN2/OLFM4/RETN	7	Cellular Component
GO:0030673	axolemma	2/313	15/16451	0.0321804	0.396299583	0.372947834	CNTNAP2/KCNH1	2	Cellular Component
GO:0099060	integral component of postsynaptic specialization membrane	4/313	66/16451	0.036907074	0.396299583	0.372947834	CHRNA9/ERBB4/GABRB2/SHISA7	4	Cellular Component
GO:0045111	intermediate filament cytoskeleton	7/313	164/16451	0.037584796	0.396299583	0.372947834	GFAP/KRT6A/KRT6B/KRT79/NEFH/PKP2/UPP2	7	Cellular Component
GO:0016935	glycine-gated chloride channel complex	1/313	2/16451	0.037691536	0.396299583	0.372947834	GLRA3	1	Cellular Component
GO:0017090	meprin A complex	1/313	2/16451	0.037691536	0.396299583	0.372947834	MEP1B	1	Cellular Component
GO:0017109	glutamate-cysteine ligase complex	1/313	2/16451	0.037691536	0.396299583	0.372947834	GCLC	1	Cellular Component
GO:0045098	type III intermediate filament	1/313	2/16451	0.037691536	0.396299583	0.372947834	UPP2	1	Cellular Component
GO:0097679	other organism cytoplasm	1/313	2/16451	0.037691536	0.396299583	0.372947834	MUC7	1	Cellular Component
GO:0099160	postsynaptic intermediate filament cytoskeleton	1/313	2/16451	0.037691536	0.396299583	0.372947834	NEFH	1	Cellular Component
GO:0098948	intrinsic component of postsynaptic specialization membrane	4/313	69/16451	0.042383847	0.425170652	0.40011769	CHRNA9/ERBB4/GABRB2/SHISA7	4	Cellular Component
GO:0032589	neuron projection membrane	3/313	41/16451	0.042748136	0.425170652	0.40011769	CNTNAP2/KCNH1/REG1A	3	Cellular Component
GO:0001750	photoreceptor outer segment	4/313	70/16451	0.044305892	0.429067583	0.403784997	ABCA4/CNGA1/GUCA1B/PDC	4	Cellular Component
GO:0005922	connexin complex	2/313	19/16451	0.049873563	0.433711912	0.408155661	GJB6/GJB7	2	Cellular Component
MF
ID	Description	GeneRatio	BgRatio	pvalue	p.adjust	qvalue	geneID	Count	Term
GO:0015125	bile acid transmembrane transporter activity	4/291	12/15368	5.53E-05	0.016700684	0.013745085	SLC10A2/SLCO1A2/SLCO1B1/SLCO1B3	4	Molecular Function
GO:0046943	carboxylic acid transmembrane transporter activity	9/291	97/15368	9.20E-05	0.016700684	0.013745085	ABCC2/SLC10A2/SLC16A12/SLC1A7/SLC38A3/SLC6A14/SLCO1A2/SLCO1B1/SLCO1B3	9	Molecular Function
GO:0005342	organic acid transmembrane transporter activity	9/291	98/15368	9.97E-05	0.016700684	0.013745085	ABCC2/SLC10A2/SLC16A12/SLC1A7/SLC38A3/SLC6A14/SLCO1A2/SLCO1B1/SLCO1B3	9	Molecular Function
GO:0008028	monocarboxylic acid transmembrane transporter activity	5/291	26/15368	0.000111619	0.016700684	0.013745085	SLC10A2/SLC38A3/SLCO1A2/SLCO1B1/SLCO1B3	5	Molecular Function
GO:0030545	receptor regulator activity	19/291	382/15368	0.000128269	0.016700684	0.013745085	C5/CCL16/CCL3/CXCL1/EDN2/FGF12/FGF13/FGF18/FGF9/IGSF1/IL37/NTS/POMC/REG1A/RETN/RETNLB/SCG2/TDGF1P3/THBS4	19	Molecular Function
GO:0048018	receptor ligand activity	18/291	357/15368	0.000162864	0.017670769	0.01454349	C5/CCL16/CCL3/CXCL1/EDN2/FGF12/FGF13/FGF18/FGF9/IL37/NTS/POMC/REG1A/RETN/RETNLB/SCG2/TDGF1P3/THBS4	18	Molecular Function
GO:0015293	symporter activity	9/291	109/15368	0.000225397	0.020961933	0.017252201	SLC10A2/SLC10A3/SLC16A12/SLC1A7/SLC24A2/SLC28A2/SLC38A3/SLC45A2/SLC6A14	9	Molecular Function
GO:0015291	secondary active transmembrane transporter activity	11/291	168/15368	0.000361544	0.022189333	0.018262383	SLC10A2/SLC10A3/SLC16A12/SLC1A7/SLC24A2/SLC28A2/SLC38A3/SLC45A2/SLC4A3/SLC6A14/SLC8A2	11	Molecular Function
GO:0022839	ion gated channel activity	14/291	258/15368	0.000417024	0.022189333	0.018262383	CALHM1/CHRNA9/GABRB2/GABRR1/GLRA3/GRIN2B/GRIN3A/KCNH1/KCNIP1/KCNJ6/KCNMB4/SCNN1G/TMEM63C/TRPM5	14	Molecular Function
GO:0022836	gated channel activity	14/291	259/15368	0.000433504	0.022189333	0.018262383	CALHM1/CHRNA9/GABRB2/GABRR1/GLRA3/GRIN2B/GRIN3A/KCNH1/KCNIP1/KCNJ6/KCNMB4/SCNN1G/TMEM63C/TRPM5	14	Molecular Function
GO:0015267	channel activity	17/291	356/15368	0.000462222	0.022189333	0.018262383	CALHM1/CHRNA9/GABRB2/GABRR1/GJB7/GLRA3/GRIN2B/GRIN3A/KCNH1/KCNIP1/KCNJ6/KCNMB4/PANX2/SCNN1G/SLC9C1/TMEM63C/TRPM5	17	Molecular Function
GO:0022824	transmitter-gated ion channel activity	6/291	53/15368	0.000475915	0.022189333	0.018262383	CHRNA9/GABRB2/GABRR1/GLRA3/GRIN2B/GRIN3A	6	Molecular Function
GO:0022835	transmitter-gated channel activity	6/291	53/15368	0.000475915	0.022189333	0.018262383	CHRNA9/GABRB2/GABRR1/GLRA3/GRIN2B/GRIN3A	6	Molecular Function
GO:0022803	passive transmembrane transporter activity	17/291	357/15368	0.00047719	0.022189333	0.018262383	CALHM1/CHRNA9/GABRB2/GABRR1/GJB7/GLRA3/GRIN2B/GRIN3A/KCNH1/KCNIP1/KCNJ6/KCNMB4/PANX2/SCNN1G/SLC9C1/TMEM63C/TRPM5	17	Molecular Function
GO:0008509	anion transmembrane transporter activity	13/291	234/15368	0.000533836	0.022297666	0.018351544	ABCC2/GABRB2/GABRR1/GLRA3/SLC10A2/SLC16A12/SLC1A7/SLC38A3/SLC4A3/SLC6A14/SLCO1A2/SLCO1B1/SLCO1B3	13	Molecular Function
GO:1901618	organic hydroxy compound transmembrane transporter activity	5/291	36/15368	0.000548023	0.022297666	0.018351544	SLC10A2/SLCO1A2/SLCO1B1/SLCO1B3/STRA6	5	Molecular Function
GO:0005227	calcium activated cation channel activity	4/291	22/15368	0.000703699	0.026423398	0.021747125	CALHM1/KCNMB4/TMEM63C/TRPM5	4	Molecular Function
GO:0045294	alpha-catenin binding	3/291	10/15368	0.000730601	0.026423398	0.021747125	CDH2/PKP2/PTPRT	3	Molecular Function
GO:0030594	neurotransmitter receptor activity	7/291	83/15368	0.000987282	0.033023952	0.027179548	CHRNA9/GABRB2/GABRR1/GLRA3/GRIN2B/GRIN3A/HTR4	7	Molecular Function
GO:0005230	extracellular ligand-gated ion channel activity	6/291	61/15368	0.001014561	0.033023952	0.027179548	CHRNA9/GABRB2/GABRR1/GLRA3/GRIN2B/GRIN3A	6	Molecular Function
GO:0005216	ion channel activity	15/291	317/15368	0.001082561	0.033559387	0.027620225	CALHM1/CHRNA9/GABRB2/GABRR1/GLRA3/GRIN2B/GRIN3A/KCNH1/KCNIP1/KCNJ6/KCNMB4/SCNN1G/SLC9C1/TMEM63C/TRPM5	15	Molecular Function
GO:0008514	organic anion transmembrane transporter activity	9/291	138/15368	0.001259458	0.035333968	0.02908075	ABCC2/SLC10A2/SLC16A12/SLC1A7/SLC38A3/SLC6A14/SLCO1A2/SLCO1B1/SLCO1B3	9	Molecular Function
GO:0015276	ligand-gated ion channel activity	8/291	112/15368	0.001302635	0.035333968	0.02908075	CHRNA9/GABRB2/GABRR1/GLRA3/GRIN2B/GRIN3A/KCNJ6/SCNN1G	8	Molecular Function
GO:0022834	ligand-gated channel activity	8/291	112/15368	0.001302635	0.035333968	0.02908075	CHRNA9/GABRB2/GABRR1/GLRA3/GRIN2B/GRIN3A/KCNJ6/SCNN1G	8	Molecular Function
GO:0046873	metal ion transmembrane transporter activity	15/291	325/15368	0.001386831	0.035791961	0.029457689	CALHM1/CHRNA9/GRIN2B/GRIN3A/KCNH1/KCNIP1/KCNJ6/KCNMB4/SCNN1G/SLC10A2/SLC24A2/SLC28A2/SLC6A14/SLC8A2/TRPM5	15	Molecular Function
GO:0022838	substrate-specific channel activity	15/291	326/15368	0.001429479	0.035791961	0.029457689	CALHM1/CHRNA9/GABRB2/GABRR1/GLRA3/GRIN2B/GRIN3A/KCNH1/KCNIP1/KCNJ6/KCNMB4/SCNN1G/SLC9C1/TMEM63C/TRPM5	15	Molecular Function
GO:0022804	active transmembrane transporter activity	12/291	230/15368	0.001487488	0.035864981	0.029517787	ABCA4/SLC10A2/SLC10A3/SLC16A12/SLC1A7/SLC24A2/SLC28A2/SLC38A3/SLC45A2/SLC4A3/SLC6A14/SLC8A2	12	Molecular Function
GO:0003823	antigen binding	9/291	143/15368	0.001614133	0.037528585	0.030886975	HLA-B/IGHD/IGHV3-13/IGHV3-48/IGKV2D-30/IGLV2-18/IGLV2-8/IGLV3-25/IGLV4-3	9	Molecular Function
GO:0004668	protein-arginine deiminase activity	2/291	4/15368	0.002090666	0.046931843	0.038626094	PADI1/PADI4	2	Molecular Function
GO:1904315	transmitter-gated ion channel activity involved in regulation of postsynaptic membrane potential	4/291	30/15368	0.002340837	0.050796152	0.041806519	CHRNA9/GABRB2/GABRR1/GRIN3A	4	Molecular Function
GO:0015077	monovalent inorganic cation transmembrane transporter activity	12/291	244/15368	0.002436077	0.051000829	0.041974973	KCNH1/KCNIP1/KCNJ6/KCNMB4/SCNN1G/SLC10A2/SLC24A2/SLC28A2/SLC45A2/SLC6A14/SLC8A2/TRPM5	12	Molecular Function
GO:0022890	inorganic cation transmembrane transporter activity	17/291	416/15368	0.002506953	0.051000829	0.041974973	CALHM1/CHRNA9/GRIN2B/GRIN3A/KCNH1/KCNIP1/KCNJ6/KCNMB4/SCNN1G/SLC10A2/SLC24A2/SLC28A2/SLC45A2/SLC6A14/SLC8A2/TMEM63C/TRPM5	17	Molecular Function
GO:0008324	cation transmembrane transporter activity	18/291	455/15368	0.002682583	0.052920052	0.043554542	CALHM1/CHRNA9/GRIN2B/GRIN3A/KCNH1/KCNIP1/KCNJ6/KCNMB4/SCNN1G/SLC10A2/SLC24A2/SLC28A2/SLC38A3/SLC45A2/SLC6A14/SLC8A2/TMEM63C/TRPM5	18	Molecular Function
GO:0020037	heme binding	7/291	101/15368	0.00306778	0.058738972	0.048343661	AMBP/CYP27B1/CYP4F11/CYP4F3/EPX/FA2H/TPO	7	Molecular Function
GO:0099529	neurotransmitter receptor activity involved in regulation of postsynaptic membrane potential	4/291	33/15368	0.003343365	0.058947844	0.048515567	CHRNA9/GABRB2/GABRR1/GRIN3A	4	Molecular Function
GO:0004556	alpha-amylase activity	2/291	5/15368	0.003440888	0.058947844	0.048515567	AMY1A/AMY1B	2	Molecular Function
GO:0005237	inhibitory extracellular ligand-gated ion channel activity	2/291	5/15368	0.003440888	0.058947844	0.048515567	GABRB2/GLRA3	2	Molecular Function
GO:0103025	alpha-amylase activity (releasing maltohexaose)	2/291	5/15368	0.003440888	0.058947844	0.048515567	AMY1A/AMY1B	2	Molecular Function
GO:0098960	postsynaptic neurotransmitter receptor activity	4/291	34/15368	0.003733523	0.062224362	0.051212224	CHRNA9/GABRB2/GABRR1/GRIN3A	4	Molecular Function
GO:0008083	growth factor activity	8/291	133/15368	0.003823309	0.062224362	0.051212224	CXCL1/FGF12/FGF13/FGF18/FGF9/REG1A/TDGF1P3/THBS4	8	Molecular Function
GO:0031406	carboxylic acid binding	9/291	165/15368	0.004233403	0.067218174	0.055322258	CYP4F11/FOLR3/GCLC/GRIN2B/GRIN3A/HYAL2/PADI4/PCK1/S100A9	9	Molecular Function
GO:0005506	iron ion binding	8/291	137/15368	0.004572834	0.069232629	0.056980206	CH25H/CYP27B1/CYP4F11/CYP4F3/CYP8B1/FA2H/LCN2/PAH	8	Molecular Function
GO:0043177	organic acid binding	9/291	167/15368	0.004579687	0.069232629	0.056980206	CYP4F11/FOLR3/GCLC/GRIN2B/GRIN3A/HYAL2/PADI4/PCK1/S100A9	9	Molecular Function
GO:0046906	tetrapyrrole binding	7/291	109/15368	0.004679318	0.069232629	0.056980206	AMBP/CYP27B1/CYP4F11/CYP4F3/EPX/FA2H/TPO	7	Molecular Function
GO:0016160	amylase activity	2/291	6/15368	0.005096916	0.073735387	0.060686089	AMY1A/AMY1B	2	Molecular Function
GO:0015081	sodium ion transmembrane transporter activity	7/291	114/15368	0.005968448	0.083570654	0.068780763	SCNN1G/SLC10A2/SLC24A2/SLC28A2/SLC6A14/SLC8A2/TRPM5	7	Molecular Function
GO:0071855	neuropeptide receptor binding	3/291	20/15368	0.006033519	0.083570654	0.068780763	EDN2/NMU/POMC	3	Molecular Function
GO:0004972	NMDA glutamate receptor activity	2/291	7/15368	0.007046765	0.094871651	0.078081769	GRIN2B/GRIN3A	2	Molecular Function
GO:0005261	cation channel activity	11/291	245/15368	0.007140877	0.094871651	0.078081769	CALHM1/CHRNA9/GRIN2B/GRIN3A/KCNH1/KCNIP1/KCNJ6/KCNMB4/SCNN1G/TMEM63C/TRPM5	11	Molecular Function
GO:0019865	immunoglobulin binding	3/291	22/15368	0.007926654	0.103205035	0.084940355	AMBP/FCGR3B/PIP	3	Molecular Function
GO:0005539	glycosaminoglycan binding	9/291	186/15368	0.009078973	0.115890424	0.095380752	AOC1/CEL/FGF9/HYAL2/PGLYRP3/REG4/SAA1/THBS4/TMEM184A	9	Molecular Function
GO:0015368	calcium:cation antiporter activity	2/291	9/15368	0.011781681	0.133988893	0.110276249	SLC24A2/SLC8A2	2	Molecular Function
GO:0016813	hydrolase activity, acting on carbon-nitrogen (but not peptide) bonds, in linear amidines	2/291	9/15368	0.011781681	0.133988893	0.110276249	PADI1/PADI4	2	Molecular Function
GO:0005319	lipid transporter activity	6/291	100/15368	0.011834355	0.133988893	0.110276249	ABCA4/SLC10A2/SLCO1A2/SLCO1B1/SLCO1B3/STRA6	6	Molecular Function
GO:0015085	calcium ion transmembrane transporter activity	6/291	100/15368	0.011834355	0.133988893	0.110276249	CALHM1/CHRNA9/GRIN2B/GRIN3A/SLC24A2/SLC8A2	6	Molecular Function
GO:0015297	antiporter activity	4/291	47/15368	0.011858587	0.133988893	0.110276249	SLC24A2/SLC38A3/SLC4A3/SLC8A2	4	Molecular Function
GO:0016597	amino acid binding	4/291	47/15368	0.011858587	0.133988893	0.110276249	GCLC/GRIN2B/GRIN3A/PADI4	4	Molecular Function
GO:0005200	structural constituent of cytoskeleton	5/291	73/15368	0.012396729	0.133988893	0.110276249	ACTL6B/GFAP/KRT6A/KRT6B/NEFH	5	Molecular Function
GO:0042056	chemoattractant activity	3/291	26/15368	0.012659615	0.133988893	0.110276249	CCL16/CCL3/SCG2	3	Molecular Function
GO:0017080	sodium channel regulator activity	3/291	27/15368	0.014046156	0.133988893	0.110276249	FGF12/FGF13/PKP2	3	Molecular Function
GO:0016595	glutamate binding	2/291	10/15368	0.014544451	0.133988893	0.110276249	GCLC/GRIN2B	2	Molecular Function
GO:0019864	IgG binding	2/291	10/15368	0.014544451	0.133988893	0.110276249	FCGR3B/PIP	2	Molecular Function
GO:0045295	gamma-catenin binding	2/291	10/15368	0.014544451	0.133988893	0.110276249	CDH2/PTPRT	2	Molecular Function
GO:0015079	potassium ion transmembrane transporter activity	6/291	106/15368	0.015431432	0.133988893	0.110276249	KCNH1/KCNIP1/KCNJ6/KCNMB4/SLC24A2/TRPM5	6	Molecular Function
GO:0008201	heparin binding	7/291	140/15368	0.017273187	0.133988893	0.110276249	AOC1/CEL/FGF9/REG4/SAA1/THBS4/TMEM184A	7	Molecular Function
GO:0001567	cholesterol 25-hydroxylase activity	1/291	1/15368	0.01893545	0.133988893	0.110276249	CH25H	1	Molecular Function
GO:0004304	estrone sulfotransferase activity	1/291	1/15368	0.01893545	0.133988893	0.110276249	SULT1E1	1	Molecular Function
GO:0004447	iodide peroxidase activity	1/291	1/15368	0.01893545	0.133988893	0.110276249	TPO	1	Molecular Function
GO:0004498	calcidiol 1-monooxygenase activity	1/291	1/15368	0.01893545	0.133988893	0.110276249	CYP27B1	1	Molecular Function
GO:0004557	alpha-galactosidase activity	1/291	1/15368	0.01893545	0.133988893	0.110276249	GLA	1	Molecular Function
GO:0004648	O-phospho-L-serine:2-oxoglutarate aminotransferase activity	1/291	1/15368	0.01893545	0.133988893	0.110276249	PSAT1	1	Molecular Function
GO:0005290	L-histidine transmembrane transporter activity	1/291	1/15368	0.01893545	0.133988893	0.110276249	SLC38A3	1	Molecular Function
GO:0005395	eye pigment precursor transporter activity	1/291	1/15368	0.01893545	0.133988893	0.110276249	ABCA4	1	Molecular Function
GO:0015127	bilirubin transmembrane transporter activity	1/291	1/15368	0.01893545	0.133988893	0.110276249	ABCC2	1	Molecular Function
GO:0015182	L-asparagine transmembrane transporter activity	1/291	1/15368	0.01893545	0.133988893	0.110276249	SLC38A3	1	Molecular Function
GO:0016492	G protein-coupled neurotensin receptor activity	1/291	1/15368	0.01893545	0.133988893	0.110276249	NTSR1	1	Molecular Function
GO:0016990	arginine deiminase activity	1/291	1/15368	0.01893545	0.133988893	0.110276249	PADI4	1	Molecular Function
GO:0030294	receptor signaling protein tyrosine kinase inhibitor activity	1/291	1/15368	0.01893545	0.133988893	0.110276249	HYAL2	1	Molecular Function
GO:0031249	denatured protein binding	1/291	1/15368	0.01893545	0.133988893	0.110276249	HSPA1A	1	Molecular Function
GO:0031839	type 1 neuromedin U receptor binding	1/291	1/15368	0.01893545	0.133988893	0.110276249	NMU	1	Molecular Function
GO:0031840	type 2 neuromedin U receptor binding	1/291	1/15368	0.01893545	0.133988893	0.110276249	NMU	1	Molecular Function
GO:0035501	MH1 domain binding	1/291	1/15368	0.01893545	0.133988893	0.110276249	HMGA2	1	Molecular Function
GO:0042922	neuromedin U receptor binding	1/291	1/15368	0.01893545	0.133988893	0.110276249	NMU	1	Molecular Function
GO:0046904	calcium oxalate binding	1/291	1/15368	0.01893545	0.133988893	0.110276249	AMBP	1	Molecular Function
GO:0052597	diamine oxidase activity	1/291	1/15368	0.01893545	0.133988893	0.110276249	AOC1	1	Molecular Function
GO:0052598	histamine oxidase activity	1/291	1/15368	0.01893545	0.133988893	0.110276249	AOC1	1	Molecular Function
GO:0052599	methylputrescine oxidase activity	1/291	1/15368	0.01893545	0.133988893	0.110276249	AOC1	1	Molecular Function
GO:0052600	propane-1,3-diamine oxidase activity	1/291	1/15368	0.01893545	0.133988893	0.110276249	AOC1	1	Molecular Function
GO:0052692	raffinose alpha-galactosidase activity	1/291	1/15368	0.01893545	0.133988893	0.110276249	GLA	1	Molecular Function
GO:0080132	fatty acid alpha-hydroxylase activity	1/291	1/15368	0.01893545	0.133988893	0.110276249	FA2H	1	Molecular Function
GO:1904492	Ac-Asp-Glu binding	1/291	1/15368	0.01893545	0.133988893	0.110276249	FOLH1	1	Molecular Function
GO:1904493	tetrahydrofolyl-poly(glutamate) polymer binding	1/291	1/15368	0.01893545	0.133988893	0.110276249	FOLH1	1	Molecular Function
GO:0015171	amino acid transmembrane transporter activity	4/291	55/15368	0.020173402	0.141213817	0.116222545	SLC16A12/SLC1A7/SLC38A3/SLC6A14	4	Molecular Function
GO:0016594	glycine binding	2/291	12/15368	0.020807257	0.142584469	0.117350626	GRIN2B/GRIN3A	2	Molecular Function
GO:0099095	ligand-gated anion channel activity	2/291	12/15368	0.020807257	0.142584469	0.117350626	GABRB2/GLRA3	2	Molecular Function
GO:0004497	monooxygenase activity	5/291	85/15368	0.022582939	0.153140557	0.126038554	CH25H/CYP27B1/CYP4F11/CYP4F3/PAH	5	Molecular Function
GO:0016709	oxidoreductase activity, acting on paired donors, with incorporation or reduction of molecular oxygen, NAD(P)H as one donor, and incorporation of one atom of oxygen	3/291	33/15368	0.024117926	0.158107536	0.130126503	CYP27B1/CYP4F11/CYP4F3	3	Molecular Function
GO:0005244	voltage-gated ion channel activity	7/291	150/15368	0.024175901	0.158107536	0.130126503	CALHM1/GRIN2B/GRIN3A/KCNH1/KCNIP1/KCNJ6/TRPM5	7	Molecular Function
GO:0022832	voltage-gated channel activity	7/291	150/15368	0.024175901	0.158107536	0.130126503	CALHM1/GRIN2B/GRIN3A/KCNH1/KCNIP1/KCNJ6/TRPM5	7	Molecular Function
GO:0005243	gap junction channel activity	2/291	13/15368	0.024286872	0.158107536	0.130126503	GJB7/PANX2	2	Molecular Function
GO:0042165	neurotransmitter binding	3/291	34/15368	0.02609061	0.168168189	0.138406675	BCHE/GRIN2B/GRIN3A	3	Molecular Function
GO:0016247	channel regulator activity	6/291	120/15368	0.02662023	0.1698997	0.139831753	AMBP/FGF12/FGF13/KCNIP1/PIAS3/PKP2	6	Molecular Function
GO:0005179	hormone activity	5/291	89/15368	0.026908061	0.170069394	0.139971415	EDN2/NTS/POMC/RETN/RETNLB	5	Molecular Function
GO:0099094	ligand-gated cation channel activity	5/291	90/15368	0.028066101	0.175682997	0.144591552	CHRNA9/GRIN2B/GRIN3A/KCNJ6/SCNN1G	5	Molecular Function
GO:0005267	potassium channel activity	5/291	91/15368	0.029255317	0.181382965	0.14928277	KCNH1/KCNIP1/KCNJ6/KCNMB4/TRPM5	5	Molecular Function
GO:0001664	G protein-coupled receptor binding	8/291	192/15368	0.030022478	0.182248704	0.149995295	C5/CCL20/CCL3/EDN2/HSPA1A/NMU/POMC/SAA1	8	Molecular Function
GO:0099516	ion antiporter activity	3/291	36/15368	0.030287504	0.182248704	0.149995295	SLC24A2/SLC4A3/SLC8A2	3	Molecular Function
GO:0004089	carbonate dehydratase activity	2/291	15/15368	0.031893678	0.182248704	0.149995295	CA12/CA9	2	Molecular Function
GO:0005001	transmembrane receptor protein tyrosine phosphatase activity	2/291	16/15368	0.036002185	0.182248704	0.149995295	PTPRR/PTPRT	2	Molecular Function
GO:0019198	transmembrane receptor protein phosphatase activity	2/291	16/15368	0.036002185	0.182248704	0.149995295	PTPRR/PTPRT	2	Molecular Function
GO:0003990	acetylcholinesterase activity	1/291	2/15368	0.037513558	0.182248704	0.149995295	BCHE	1	Molecular Function
GO:0004019	adenylosuccinate synthase activity	1/291	2/15368	0.037513558	0.182248704	0.149995295	ADSSL1	1	Molecular Function
GO:0004357	glutamate-cysteine ligase activity	1/291	2/15368	0.037513558	0.182248704	0.149995295	GCLC	1	Molecular Function
GO:0004365	glyceraldehyde-3-phosphate dehydrogenase (NAD+) (phosphorylating) activity	1/291	2/15368	0.037513558	0.182248704	0.149995295	GAPDHS	1	Molecular Function
GO:0004373	glycogen (starch) synthase activity	1/291	2/15368	0.037513558	0.182248704	0.149995295	GYS2	1	Molecular Function
GO:0004611	phosphoenolpyruvate carboxykinase activity	1/291	2/15368	0.037513558	0.182248704	0.149995295	PCK1	1	Molecular Function
GO:0004613	phosphoenolpyruvate carboxykinase (GTP) activity	1/291	2/15368	0.037513558	0.182248704	0.149995295	PCK1	1	Molecular Function
GO:0004698	calcium-dependent protein kinase C activity	1/291	2/15368	0.037513558	0.182248704	0.149995295	CCL3	1	Molecular Function
GO:0004850	uridine phosphorylase activity	1/291	2/15368	0.037513558	0.182248704	0.149995295	UPP2	1	Molecular Function
GO:0005308	creatine transmembrane transporter activity	1/291	2/15368	0.037513558	0.182248704	0.149995295	SLC16A12	1	Molecular Function
GO:0016404	15-hydroxyprostaglandin dehydrogenase (NAD+) activity	1/291	2/15368	0.037513558	0.182248704	0.149995295	HPGD	1	Molecular Function
GO:0019862	IgA binding	1/291	2/15368	0.037513558	0.182248704	0.149995295	AMBP	1	Molecular Function
GO:0022852	glycine-gated chloride ion channel activity	1/291	2/15368	0.037513558	0.182248704	0.149995295	GLRA3	1	Molecular Function
GO:0033906	hyaluronoglucuronidase activity	1/291	2/15368	0.037513558	0.182248704	0.149995295	HYAL2	1	Molecular Function
GO:0034632	retinol transmembrane transporter activity	1/291	2/15368	0.037513558	0.182248704	0.149995295	STRA6	1	Molecular Function
GO:0035500	MH2 domain binding	1/291	2/15368	0.037513558	0.182248704	0.149995295	HMGA2	1	Molecular Function
GO:0038102	activin receptor antagonist activity	1/291	2/15368	0.037513558	0.182248704	0.149995295	IGSF1	1	Molecular Function
GO:0042015	interleukin-20 binding	1/291	2/15368	0.037513558	0.182248704	0.149995295	IL20RB	1	Molecular Function
GO:0043891	glyceraldehyde-3-phosphate dehydrogenase (NAD(P)+) (phosphorylating) activity	1/291	2/15368	0.037513558	0.182248704	0.149995295	GAPDHS	1	Molecular Function
GO:0048403	brain-derived neurotrophic factor binding	1/291	2/15368	0.037513558	0.182248704	0.149995295	FSTL4	1	Molecular Function
GO:0061547	glycogen synthase activity, transferring glucose-1-phosphate	1/291	2/15368	0.037513558	0.182248704	0.149995295	GYS2	1	Molecular Function
GO:0090555	phosphatidylethanolamine-translocating ATPase activity	1/291	2/15368	0.037513558	0.182248704	0.149995295	ABCA4	1	Molecular Function
GO:1903981	enterobactin binding	1/291	2/15368	0.037513558	0.182248704	0.149995295	LCN2	1	Molecular Function
GO:2001065	mannan binding	1/291	2/15368	0.037513558	0.182248704	0.149995295	REG4	1	Molecular Function
GO:0015294	solute:cation symporter activity	4/291	68/15368	0.039894519	0.191060691	0.157247784	SLC10A2/SLC28A2/SLC45A2/SLC6A14	4	Molecular Function
GO:0022843	voltage-gated cation channel activity	5/291	99/15368	0.039914369	0.191060691	0.157247784	CALHM1/GRIN2B/GRIN3A/KCNH1/KCNJ6	5	Molecular Function
GO:0015491	cation:cation antiporter activity	2/291	17/15368	0.040302093	0.191508485	0.15761633	SLC24A2/SLC8A2	2	Molecular Function
GO:0004970	ionotropic glutamate receptor activity	2/291	18/15368	0.044784735	0.202723017	0.166846173	GRIN2B/GRIN3A	2	Molecular Function
GO:0004553	hydrolase activity, hydrolyzing O-glycosyl compounds	4/291	71/15368	0.045583395	0.202723017	0.166846173	AMY1A/AMY1B/GLA/HYAL2	4	Molecular Function
GO:1901681	sulfur compound binding	8/291	210/15368	0.046861891	0.202723017	0.166846173	AOC1/CEL/FGF9/HS3ST5/REG4/SAA1/THBS4/TMEM184A	8	Molecular Function
GO:0004190	aspartic-type endopeptidase activity	2/291	19/15368	0.049441702	0.202723017	0.166846173	NRIP3/PIP	2	Molecular Function
GO:0022829	wide pore channel activity	2/291	19/15368	0.049441702	0.202723017	0.166846173	GJB7/PANX2	2	Molecular Function
